# Supplementary material for: Multimodal epigenetic and enhancer network remodeling shape the transcriptional landscape of human beige adipocytes
Source: Commun Biol. 2026 Jan 8;9:191. doi: 10.1038/s42003-025-09469-8 (PMC12881478; doi:10.1038/s42003-025-09469-8)
Supplement: Supplementary file 4 — Supplementary data 1-5 [file 42003_2025_9469_MOESM4_ESM.xlsx]

## Sheet: Data S1
Differential gene expression between white and beige adipocytes at day15
gene_name	description	ensembl_gene_id_version	logFC	AveExpr	P.Value	adj.P.Val
CLDN11	claudin 11	ENSG00000013297.11	-3.18012	5.86411	1.86818e-09	2.6921e-06
MTCO1P12	MT-CO1 pseudogene 12	ENSG00000237973.1	-4.14974	9.06618	2.50748e-09	2.6921e-06
EIF5AL1	eukaryotic translation initiation factor 5A like 1	ENSG00000253626.3	-5.07483	2.94391	1.89641e-09	2.6921e-06
PPP1R1A	protein phosphatase 1 regulatory inhibitor subunit 1A	ENSG00000135447.17	2.77774	5.97539	1.58743e-09	2.6921e-06
H2AFJ	H2A histone family member J	ENSG00000246705.4	2.89538	6.33252	1.23838e-09	2.6921e-06
PLTP	phospholipid transfer protein	ENSG00000100979.15	3.03049	7.25116	3.71554e-10	2.6921e-06
ITIH5	inter-alpha-trypsin inhibitor heavy chain 5	ENSG00000123243.15	3.03059	8.27676	1.03245e-09	2.6921e-06
TST	thiosulfate sulfurtransferase	ENSG00000128311.14	3.18235	5.83458	4.33447e-10	2.6921e-06
ADGRB2	adhesion G protein-coupled receptor B2	ENSG00000121753.12	3.22936	4.83993	8.16541e-10	2.6921e-06
PEMT	phosphatidylethanolamine N-methyltransferase	ENSG00000133027.18	3.55287	6.04283	1.54154e-09	2.6921e-06
PDE1B	phosphodiesterase 1B	ENSG00000123360.12	3.83672	5.44491	2.36702e-09	2.6921e-06
VILL	villin like	ENSG00000136059.14	3.84071	4.23953	2.49088e-09	2.6921e-06
STBD1	starch binding domain 1	ENSG00000118804.8	4.05284	4.50187	1.45229e-09	2.6921e-06
NAPRT	nicotinate phosphoribosyltransferase	ENSG00000147813.16	4.10985	4.72119	1.55086e-09	2.6921e-06
KRT79	keratin 79	ENSG00000185640.6	4.1498	4.94047	2.26161e-09	2.6921e-06
PM20D1	peptidase M20 domain containing 1	ENSG00000162877.13	6.47133	4.35545	1.6956e-09	2.6921e-06
ACADS	acyl-CoA dehydrogenase short chain	ENSG00000122971.9	3.07561	6.47413	3.31647e-09	3.23753e-06
CD14	CD14 molecule	ENSG00000170458.14	4.10882	2.77142	3.39246e-09	3.23753e-06
GPER1	G protein-coupled estrogen receptor 1	ENSG00000164850.15	2.58051	4.59851	3.8532e-09	3.4837e-06
ABI3BP	ABI family member 3 binding protein	ENSG00000154175.17	-2.93078	4.80076	4.57725e-09	3.69544e-06
GABARAP	GABA type A receptor-associated protein	ENSG00000170296.10	-2.46188	5.45136	5.52294e-09	3.69544e-06
LRP5	LDL receptor related protein 5	ENSG00000162337.12	2.25819	5.50379	5.8821e-09	3.69544e-06
NOP53	NOP53 ribosome biogenesis factor	ENSG00000105373.19	2.39957	5.90415	4.879e-09	3.69544e-06
AGPAT2	1-acylglycerol-3-phosphate O-acyltransferase 2	ENSG00000169692.13	2.60013	7.95894	4.5523e-09	3.69544e-06
LRBA	LPS responsive beige-like anchor protein	ENSG00000198589.13	2.6006	6.22172	5.47368e-09	3.69544e-06
MRAP	melanocortin 2 receptor accessory protein	ENSG00000170262.12	2.68456	6.55062	5.69527e-09	3.69544e-06
AC093512.2	uncharaterized LOC112694756	ENSG00000285043.1	4.33057	2.94928	6.02353e-09	3.69544e-06
RPSAP19	ribosomal protein SA pseudogene 19	ENSG00000183298.5	-7.31825	2.67337	5.09921e-09	3.69544e-06
EEF1A1P13	eukaryotic translation elongation factor 1 alpha 1 pseudogene 13	ENSG00000250182.3	-3.90469	2.94613	6.90367e-09	4.08935e-06
CHPF	chondroitin polymerizing factor	ENSG00000123989.14	2.12249	6.1986	7.62748e-09	4.22661e-06
REEP6	receptor accessory protein 6	ENSG00000115255.11	3.35083	3.22721	7.3919e-09	4.22661e-06
SUPT4H1	SPT4 homolog, DSIF elongation factor subunit	ENSG00000213246.7	-5.2345	1.0741	8.88428e-09	4.76919e-06
ECHS1	enoyl-CoA hydratase, short chain 1	ENSG00000127884.5	1.98123	8.02298	9.56549e-09	4.97927e-06
TMEM104	transmembrane protein 104	ENSG00000109066.13	2.06193	6.28044	1.04432e-08	5.12552e-06
UCP2	uncoupling protein 2	ENSG00000175567.10	2.37004	7.27948	1.02683e-08	5.12552e-06
CYP51A1	cytochrome P450 family 51 subfamily A member 1	ENSG00000001630.17	3.32057	3.91957	1.08577e-08	5.18093e-06
CD96	CD96 molecule	ENSG00000153283.13	3.87185	2.91846	1.19974e-08	5.57002e-06
CKMT2	creatine kinase, mitochondrial 2	ENSG00000131730.16	2.70596	5.51434	1.36551e-08	6.17281e-06
DHCR7	7-dehydrocholesterol reductase	ENSG00000172893.15	1.99271	7.57273	1.405e-08	6.18847e-06
COL5A3	collagen type V alpha 3 chain	ENSG00000080573.7	2.26278	9.19174	1.51421e-08	6.21978e-06
ECH1	enoyl-CoA hydratase 1	ENSG00000104823.9	2.60941	5.69042	1.52073e-08	6.21978e-06
TSPAN15	tetraspanin 15	ENSG00000099282.10	2.98673	2.85094	1.45487e-08	6.21978e-06
SLC19A1	solute carrier family 19 member 1	ENSG00000173638.19	2.52835	4.3692	1.57804e-08	6.30409e-06
MLYCD	malonyl-CoA decarboxylase	ENSG00000103150.7	2.13168	5.27933	1.66602e-08	6.5043e-06
PCK1	phosphoenolpyruvate carboxykinase 1	ENSG00000124253.11	2.70759	8.80905	1.87014e-08	7.13894e-06
BLVRB	biliverdin reductase B	ENSG00000090013.11	2.53054	4.94555	1.92428e-08	7.17339e-06
SGK2	serum/glucocorticoid regulated kinase 2	ENSG00000101049.17	3.29196	3.49017	1.96268e-08	7.17339e-06
CEMIP	cell migration inducing hyaluronidase 1	ENSG00000103888.17	-2.8699	6.25635	2.05028e-08	7.33746e-06
ZNHIT1	zinc finger HIT-type containing 1	ENSG00000106400.12	1.99236	5.98546	2.42258e-08	8.23553e-06
AC067930.3	novel transcript	ENSG00000254859.1	3.57796	1.89063	2.44506e-08	8.23553e-06
TRPM8	transient receptor potential cation channel subfamily M member 8	ENSG00000144481.17	3.97209	2.47711	2.37941e-08	8.23553e-06
KLHL25	kelch like family member 25	ENSG00000183655.13	2.33167	5.46177	2.60556e-08	8.29047e-06
PLEKHG6	pleckstrin homology and RhoGEF domain containing G6	ENSG00000008323.15	2.39573	4.6079	2.54025e-08	8.29047e-06
FGR	FGR proto-oncogene, Src family tyrosine kinase	ENSG00000000938.13	2.7181	4.00793	2.60615e-08	8.29047e-06
CTSK	cathepsin K	ENSG00000143387.13	-2.07713	4.75183	2.77129e-08	8.3518e-06
ICAM3	intercellular adhesion molecule 3	ENSG00000076662.10	2.40136	3.87549	2.72562e-08	8.3518e-06
PDZD2	PDZ domain containing 2	ENSG00000133401.16	3.08572	5.02727	2.73956e-08	8.3518e-06
MARCKS	myristoylated alanine rich protein kinase C substrate	ENSG00000277443.3	-1.86308	7.57642	2.95131e-08	8.37329e-06
DPT	dermatopontin	ENSG00000143196.5	-2.2016	6.73637	2.99073e-08	8.37329e-06
ACAA2	acetyl-CoA acyltransferase 2	ENSG00000167315.18	2.03252	8.36395	2.91006e-08	8.37329e-06
PLIN4	perilipin 4	ENSG00000167676.4	2.60709	11.3779	3.02215e-08	8.37329e-06
FAR2	fatty acyl-CoA reductase 2	ENSG00000064763.11	4.50208	4.95746	2.95834e-08	8.37329e-06
RNA5-8SN3	RNA, 5.8S ribosomal N3	ENSG00000275215.1	-3.03636	5.57244	3.13783e-08	8.55582e-06
SLC25A1	solute carrier family 25 member 1	ENSG00000100075.10	2.11874	8.18568	3.37303e-08	9.05343e-06
PTMS	parathymosin	ENSG00000159335.16	-2.33584	6.59869	3.68987e-08	9.4917e-06
NDUFS7	NADH:ubiquinone oxidoreductase core subunit S7	ENSG00000115286.20	3.93881	4.11997	3.70208e-08	9.4917e-06
CASZ1	castor zinc finger 1	ENSG00000130940.15	4.43204	0.6043	3.60113e-08	9.4917e-06
MRPS11	mitochondrial ribosomal protein S11	ENSG00000181991.16	2.16426	5.44821	3.84153e-08	9.7044e-06
EEF1A1P19	eukaryotic translation elongation factor 1 alpha 1 pseudogene 19	ENSG00000249855.1	-5.02881	1.31481	4.2173e-08	1.04992e-05
5_8S_rRNA	5.8S ribosomal RNA	ENSG00000275757.1	-3.2138	5.44557	4.49133e-08	1.06752e-05
RNA5-8SN4	RNA, 5.8S ribosomal N4	ENSG00000276700.1	-3.24951	5.39896	4.60335e-08	1.06752e-05
AC022149.1	integrin beta 1 pseudogene 1	ENSG00000269378.1	-2.90187	4.05248	4.90161e-08	1.06752e-05
RNA5-8SN5	RNA, 5.8S ribosomal N5	ENSG00000274917.1	-3.25396	5.3752	4.85006e-08	1.06752e-05
MASP1	mannan binding lectin serine peptidase 1	ENSG00000127241.16	-2.28354	4.73712	4.90701e-08	1.06752e-05
RBP4	retinol binding protein 4	ENSG00000138207.14	1.90797	8.57785	4.87762e-08	1.06752e-05
C14orf180	chromosome 14 open reading frame 180	ENSG00000184601.10	2.33915	6.45044	4.90945e-08	1.06752e-05
SLC2A6	solute carrier family 2 member 6	ENSG00000160326.14	2.37545	5.63901	4.81469e-08	1.06752e-05
MGAT3	mannosyl (beta-1,4-)-glycoprotein beta-1,4-N-acetylglucosaminyltransferase	ENSG00000128268.12	2.57228	4.72619	4.38547e-08	1.06752e-05
CD86	CD86 molecule	ENSG00000114013.16	6.61593	-3.15741	4.6184e-08	1.06752e-05
RNA5-8SN2	RNA, 5.8S ribosomal N2	ENSG00000278233.1	-3.26286	5.34883	5.09083e-08	1.07376e-05
RPL41P5	ribosomal protein L41 pseudogene 5	ENSG00000256393.1	-2.99309	2.33619	5.37566e-08	1.07376e-05
MTND1P23	MT-ND1 pseudogene 23	ENSG00000225972.1	-5.43471	2.96994	5.33466e-08	1.07376e-05
PDE3B	phosphodiesterase 3B	ENSG00000152270.9	1.6684	7.74943	5.06236e-08	1.07376e-05
MRPL46	mitochondrial ribosomal protein L46	ENSG00000259494.2	3.8421	2.83742	5.33894e-08	1.07376e-05
FCN1	ficolin 1	ENSG00000085265.11	4.10121	1.85106	5.30504e-08	1.07376e-05
RPS10P3	ribosomal protein S10 pseudogene 3	ENSG00000217716.3	-4.57526	0.358265	5.15309e-08	1.07376e-05
RPL26	ribosomal protein L26	ENSG00000161970.15	-2.95967	5.00302	5.58947e-08	1.08502e-05
5_8S_rRNA	5.8S ribosomal RNA	ENSG00000273730.1	-3.26887	5.27553	5.99686e-08	1.08502e-05
RPS2P46	ribosomal protein S2 pseudogene 46	ENSG00000189343.7	-3.54153	1.81804	5.70154e-08	1.08502e-05
IMPDH1	inosine monophosphate dehydrogenase 1	ENSG00000106348.18	1.74173	6.453	5.99127e-08	1.08502e-05
SCRN2	secernin 2	ENSG00000141295.14	1.85282	5.88222	5.97971e-08	1.08502e-05
HADH	hydroxyacyl-CoA dehydrogenase	ENSG00000138796.16	2.10558	8.37683	5.98696e-08	1.08502e-05
DUS1L	dihydrouridine synthase 1 like	ENSG00000169718.18	2.19396	4.90171	6.00052e-08	1.08502e-05
GLYCTK	glycerate kinase	ENSG00000168237.18	3.78802	5.30118	5.82762e-08	1.08502e-05
OASL	2'-5'-oligoadenylate synthetase like	ENSG00000135114.12	3.99999	2.29036	5.85588e-08	1.08502e-05
FP236383.4	novel transcript, similar to YY1 associated myogenesis RNA 1 YAM1	ENSG00000280614.1	-3.87636	1.26379	6.56759e-08	1.13626e-05
LRPAP1	LDL receptor related protein associated protein 1	ENSG00000163956.13	1.63328	6.31115	6.64635e-08	1.13626e-05
DTX4	deltex E3 ubiquitin ligase 4	ENSG00000110042.8	1.97131	5.04267	6.6284e-08	1.13626e-05
LDHD	lactate dehydrogenase D	ENSG00000166816.14	2.38819	4.73347	6.7198e-08	1.13626e-05
CMYA5	cardiomyopathy associated 5	ENSG00000164309.15	2.48062	4.52778	6.47664e-08	1.13626e-05
AC090587.2	novel transcript, sense overlapping STIM1	ENSG00000229368.1	3.71741	1.42832	6.57893e-08	1.13626e-05
GAS2L2	growth arrest specific 2 like 2	ENSG00000270765.5	4.39358	1.60114	6.74689e-08	1.13626e-05
CES2	carboxylesterase 2	ENSG00000172831.13	1.63505	6.0622	7.19279e-08	1.14593e-05
TECR	trans-2,3-enoyl-CoA reductase	ENSG00000099797.15	1.71983	7.83633	7.20457e-08	1.14593e-05
ECSIT	ECSIT signalling integrator	ENSG00000130159.14	2.03393	4.35567	7.13759e-08	1.14593e-05
INF2	inverted formin, FH2 and WH2 domain containing	ENSG00000203485.13	2.30324	5.60211	6.96311e-08	1.14593e-05
GSDMD	gasdermin D	ENSG00000104518.11	2.49068	3.47165	6.8852e-08	1.14593e-05
SCAMP5	secretory carrier membrane protein 5	ENSG00000198794.12	2.66464	6.12686	7.01371e-08	1.14593e-05
NCLN	nicalin	ENSG00000125912.11	2.28879	5.80352	7.37788e-08	1.16273e-05
NWD2	NACHT and WD repeat domain containing 2	ENSG00000174145.8	5.74592	-2.00956	7.49936e-08	1.17113e-05
FBXW5	F-box and WD repeat domain containing 5	ENSG00000159069.14	2.54185	5.49367	8.05515e-08	1.24659e-05
SCN4A	sodium voltage-gated channel alpha subunit 4	ENSG00000007314.12	5.03999	2.51935	8.2968e-08	1.27252e-05
TIMP4	TIMP metallopeptidase inhibitor 4	ENSG00000157150.5	-2.18886	5.21013	8.42135e-08	1.27293e-05
MMAB	metabolism of cobalamin associated B	ENSG00000139428.12	2.01075	5.76006	8.44766e-08	1.27293e-05
PSENEN	presenilin enhancer, gamma-secretase subunit	ENSG00000205155.8	-2.08214	3.58337	8.56584e-08	1.27349e-05
BCR	BCR activator of RhoGEF and GTPase	ENSG00000186716.21	1.66413	5.12136	8.59968e-08	1.27349e-05
ASAH1	N-acylsphingosine amidohydrolase 1	ENSG00000104763.19	1.58497	8.64186	8.91921e-08	1.30119e-05
CKMT1B	creatine kinase, mitochondrial 1B	ENSG00000237289.9	2.61828	2.8159	9.08971e-08	1.30119e-05
RTN4RL1	reticulon 4 receptor like 1	ENSG00000185924.7	2.69903	4.42294	9.02405e-08	1.30119e-05
FYB1	FYN binding protein 1	ENSG00000082074.18	3.24544	3.6659	8.9596e-08	1.30119e-05
SEC22B4P	SEC22 homolog B4, pseudogene	ENSG00000277406.2	-2.28598	2.66765	9.6761e-08	1.36243e-05
TSHR	thyroid stimulating hormone receptor	ENSG00000165409.17	2.93388	4.08168	9.62784e-08	1.36243e-05
LIPE	lipase E, hormone sensitive type	ENSG00000079435.10	2.6361	8.5072	1.0203e-07	1.42493e-05
RPL14P1	ribosomal protein L14 pseudogene 1	ENSG00000139239.7	-3.00341	2.45881	1.02883e-07	1.42526e-05
NDUFAF3	NADH:ubiquinone oxidoreductase complex assembly factor 3	ENSG00000178057.15	1.96635	4.42599	1.04401e-07	1.42924e-05
MMP15	matrix metallopeptidase 15	ENSG00000102996.5	2.36021	5.38756	1.04834e-07	1.42924e-05
NDUFV1	NADH:ubiquinone oxidoreductase core subunit V1	ENSG00000167792.13	1.88814	6.95096	1.05817e-07	1.43128e-05
MECR	mitochondrial trans-2-enoyl-CoA reductase	ENSG00000116353.16	1.54642	5.33463	1.09e-07	1.46281e-05
SMYD4	SET and MYND domain containing 4	ENSG00000186532.12	1.84302	4.69261	1.10288e-07	1.46863e-05
BSG	basigin (Ok blood group)	ENSG00000172270.19	2.02051	8.86968	1.11186e-07	1.46919e-05
PET100	PET100 cytochrome c oxidase chaperone	ENSG00000229833.10	-3.0252	1.55739	1.12988e-07	1.48161e-05
UBXN1	UBX domain protein 1	ENSG00000162191.13	1.95308	5.75032	1.20818e-07	1.57228e-05
MT-TQ	mitochondrially encoded tRNA-Gln (CAA/G)	ENSG00000210107.1	-2.57884	2.71104	1.27581e-07	1.61379e-05
CCDC124	coiled-coil domain containing 124	ENSG00000007080.11	1.99089	4.72014	1.27342e-07	1.61379e-05
TMEM8A	transmembrane protein 8A	ENSG00000129925.11	2.00255	5.12067	1.26274e-07	1.61379e-05
GPX1	glutathione peroxidase 1	ENSG00000233276.5	2.03564	7.10077	1.27765e-07	1.61379e-05
ARPC1B	actin related protein 2/3 complex subunit 1B	ENSG00000130429.15	-2.79797	1.73865	1.30004e-07	1.63009e-05
BICC1	BicC family RNA binding protein 1	ENSG00000122870.12	-1.87511	4.63616	1.32912e-07	1.64582e-05
MAGOH	mago homolog, exon junction complex subunit	ENSG00000162385.11	-1.54961	4.57097	1.35499e-07	1.64582e-05
DOCK11	dedicator of cytokinesis 11	ENSG00000147251.15	1.50754	7.22579	1.40587e-07	1.64582e-05
TRAP1	TNF receptor associated protein 1	ENSG00000126602.11	1.52214	6.06068	1.39854e-07	1.64582e-05
CHMP6	charged multivesicular body protein 6	ENSG00000176108.9	1.8885	3.89196	1.394e-07	1.64582e-05
PREX1	phosphatidylinositol-3,4,5-trisphosphate dependent Rac exchange factor 1	ENSG00000124126.14	2.04359	3.76123	1.38831e-07	1.64582e-05
RNPEPL1	arginyl aminopeptidase like 1	ENSG00000142327.13	2.08731	5.3772	1.37266e-07	1.64582e-05
RBM38	RNA binding motif protein 38	ENSG00000132819.17	2.09086	4.03304	1.4084e-07	1.64582e-05
PECAM1	platelet and endothelial cell adhesion molecule 1	ENSG00000261371.6	2.59865	2.12212	1.33902e-07	1.64582e-05
TNK2-AS1	TNK2 antisense RNA 1	ENSG00000224614.2	3.79473	0.825653	1.35999e-07	1.64582e-05
RAB5C	RAB5C, member RAS oncogene family	ENSG00000108774.14	-1.64281	5.50982	1.47367e-07	1.71045e-05
C20orf27	chromosome 20 open reading frame 27	ENSG00000101220.17	1.87338	5.06233	1.48836e-07	1.71591e-05
RPL6P27	ribosomal protein L6 pseudogene 27	ENSG00000235552.4	-2.06666	4.59274	1.54019e-07	1.71828e-05
AP1B1	adaptor related protein complex 1 subunit beta 1	ENSG00000100280.16	1.56418	6.13703	1.5649e-07	1.71828e-05
ITPK1	inositol-tetrakisphosphate 1-kinase	ENSG00000100605.17	1.65319	6.02944	1.59894e-07	1.71828e-05
PLCD1	phospholipase C delta 1	ENSG00000187091.13	1.7358	4.2111	1.55932e-07	1.71828e-05
PFKFB1	6-phosphofructo-2-kinase/fructose-2,6-biphosphatase 1	ENSG00000158571.11	1.78918	5.38516	1.5554e-07	1.71828e-05
L2HGDH	L-2-hydroxyglutarate dehydrogenase	ENSG00000087299.12	1.96828	4.54203	1.59488e-07	1.71828e-05
GPX4	glutathione peroxidase 4	ENSG00000167468.17	1.97679	8.11082	1.57355e-07	1.71828e-05
APRT	adenine phosphoribosyltransferase	ENSG00000198931.11	2.02487	5.42662	1.54484e-07	1.71828e-05
PIEZO1	piezo type mechanosensitive ion channel component 1	ENSG00000103335.22	2.14958	7.58385	1.54458e-07	1.71828e-05
STX11	syntaxin 11	ENSG00000135604.10	3.11096	2.94866	1.53039e-07	1.71828e-05
EMP3	epithelial membrane protein 3	ENSG00000142227.11	-2.15124	5.93799	1.60045e-07	1.71828e-05
AP2A1	adaptor related protein complex 2 subunit alpha 1	ENSG00000196961.12	1.51646	6.90008	1.64868e-07	1.75907e-05
AC011481.3	TEC	ENSG00000280087.1	-2.20395	2.47272	1.6614e-07	1.7617e-05
ETFA	electron transfer flavoprotein subunit alpha	ENSG00000140374.16	1.72047	7.5799	1.67721e-07	1.76755e-05
RPS26P6	ribosomal protein S26 pseudogene 6	ENSG00000212994.5	-3.02826	2.27478	1.77742e-07	1.85891e-05
MRM3	mitochondrial rRNA methyltransferase 3	ENSG00000171861.11	1.75728	3.90531	1.78554e-07	1.85891e-05
MTATP6P1	MT-ATP6 pseudogene 1	ENSG00000248527.1	-2.39704	8.45295	1.92605e-07	1.89435e-05
PSMA6	proteasome subunit alpha 6	ENSG00000100902.11	-1.84844	5.08977	1.96315e-07	1.89435e-05
GPT2	glutamic--pyruvic transaminase 2	ENSG00000166123.14	1.42089	7.72406	1.87525e-07	1.89435e-05
FRMD8	FERM domain containing 8	ENSG00000126391.14	1.53318	5.79519	1.94406e-07	1.89435e-05
APOL6	apolipoprotein L6	ENSG00000221963.6	1.66166	8.67056	1.87024e-07	1.89435e-05
SLC27A3	solute carrier family 27 member 3	ENSG00000143554.14	1.83741	5.98863	1.89041e-07	1.89435e-05
TSPO	translocator protein	ENSG00000100300.18	1.91824	5.88145	1.96438e-07	1.89435e-05
RDH5	retinol dehydrogenase 5	ENSG00000135437.9	1.94513	5.37005	1.89901e-07	1.89435e-05
PITPNM1	phosphatidylinositol transfer protein membrane associated 1	ENSG00000110697.13	2.01093	4.00411	1.97397e-07	1.89435e-05
LPL	lipoprotein lipase	ENSG00000175445.17	2.04759	12.101	1.85134e-07	1.89435e-05
THEM6	thioesterase superfamily member 6	ENSG00000130193.8	2.10177	4.76801	1.92588e-07	1.89435e-05
NDUFS8	NADH:ubiquinone oxidoreductase core subunit S8	ENSG00000110717.13	2.4225	5.02618	1.89738e-07	1.89435e-05
GRAP	GRB2 related adaptor protein	ENSG00000154016.13	3.70307	1.28256	1.84039e-07	1.89435e-05
NEUROG3	neurogenin 3	ENSG00000122859.5	7.10199	1.22687	1.9469e-07	1.89435e-05
SLC66A2	solute carrier family 66 member 2	ENSG00000122490.19	2.05955	5.78636	2.00304e-07	1.91156e-05
FURIN	furin, paired basic amino acid cleaving enzyme	ENSG00000140564.12	1.7845	6.5324	2.03053e-07	1.92709e-05
DRAM1	DNA damage regulated autophagy modulator 1	ENSG00000136048.14	-1.69464	4.70241	2.07599e-07	1.95941e-05
OPLAH	5-oxoprolinase, ATP-hydrolysing	ENSG00000178814.17	2.59974	3.89796	2.09381e-07	1.96544e-05
SCO2	SCO cytochrome c oxidase assembly protein 2	ENSG00000284194.2	2.32476	3.23972	2.1186e-07	1.9779e-05
MROH6	maestro heat like repeat family member 6	ENSG00000204839.9	4.16811	1.95608	2.13288e-07	1.98047e-05
HSPA1B	heat shock protein family A (Hsp70) member 1B	ENSG00000204388.7	1.96258	5.09867	2.17541e-07	2.0091e-05
ADAMTS18	ADAM metallopeptidase with thrombospondin type 1 motif 18	ENSG00000140873.16	2.56619	2.20585	2.2249e-07	2.04382e-05
RMDN3	regulator of microtubule dynamics 3	ENSG00000137824.16	1.39601	6.15759	2.23698e-07	2.04398e-05
FCGRT	Fc fragment of IgG receptor and transporter	ENSG00000104870.13	1.87235	5.8436	2.30137e-07	2.04834e-05
SLC25A22	solute carrier family 25 member 22	ENSG00000177542.11	2.70222	4.74855	2.29822e-07	2.04834e-05
FTH1P10	ferritin heavy chain 1 pseudogene 10	ENSG00000223361.5	-4.48443	0.543413	2.26696e-07	2.04834e-05
EEF1A1P9	eukaryotic translation elongation factor 1 alpha 1 pseudogene 9	ENSG00000249264.1	-3.63051	0.349083	2.28331e-07	2.04834e-05
RPL26P19	ribosomal protein L26 pseudogene 19	ENSG00000226221.1	-3.72562	0.17847	2.26075e-07	2.04834e-05
ME3	malic enzyme 3	ENSG00000151376.16	1.68432	4.25506	2.31898e-07	2.05337e-05
OLFML2A	olfactomedin like 2A	ENSG00000185585.20	-2.70155	4.10306	2.4947e-07	2.15346e-05
APOL1	apolipoprotein L1	ENSG00000100342.20	-1.60745	4.93183	2.44471e-07	2.15346e-05
NECAB3	N-terminal EF-hand calcium binding protein 3	ENSG00000125967.16	1.98077	3.73546	2.47958e-07	2.15346e-05
TMED1	transmembrane p24 trafficking protein 1	ENSG00000099203.7	2.08712	4.61871	2.47557e-07	2.15346e-05
UCP1	uncoupling protein 1	ENSG00000109424.4	5.67996	1.5624	2.48497e-07	2.15346e-05
LGALS3BP	galectin 3 binding protein	ENSG00000108679.13	1.5553	8.92086	2.61219e-07	2.24361e-05
FCHO1	FCH domain only 1	ENSG00000130475.14	3.64555	0.336048	2.62853e-07	2.24642e-05
NPR1	natriuretic peptide receptor 1	ENSG00000169418.10	1.36121	6.47764	2.66913e-07	2.25866e-05
TXNRD2	thioredoxin reductase 2	ENSG00000184470.21	1.79047	4.69153	2.67853e-07	2.25866e-05
MED16	mediator complex subunit 16	ENSG00000175221.15	1.98304	3.89607	2.68231e-07	2.25866e-05
TNC	tenascin C	ENSG00000041982.16	-2.07381	8.26042	2.72671e-07	2.28485e-05
CRAT	carnitine O-acetyltransferase	ENSG00000095321.17	1.34132	6.01385	2.7824e-07	2.32019e-05
FP236383.5	novel transcript, similar to YY1 associated myogenesis RNA 1 YAM1	ENSG00000281181.1	-3.49881	1.46824	2.84361e-07	2.32608e-05
RPS19BP1	ribosomal protein S19 binding protein 1	ENSG00000187051.9	1.6735	4.82286	2.83682e-07	2.32608e-05
GUK1	guanylate kinase 1	ENSG00000143774.16	1.7393	6.29349	2.81814e-07	2.32608e-05
PLEKHA7	pleckstrin homology domain containing A7	ENSG00000166689.16	3.44937	2.30531	2.80917e-07	2.32608e-05
AC093591.1	ribosomal protein L21 (RPL21) pseudogene	ENSG00000244021.4	-2.97078	0.715514	2.8602e-07	2.32855e-05
GPBAR1	G protein-coupled bile acid receptor 1	ENSG00000179921.15	3.33872	1.21556	2.88139e-07	2.33474e-05
RPS15	ribosomal protein S15	ENSG00000115268.9	1.5634	7.08605	2.90483e-07	2.33842e-05
LETM1	leucine zipper and EF-hand containing transmembrane protein 1	ENSG00000168924.15	1.90388	7.57931	2.91316e-07	2.33842e-05
AL162151.2	pseudogene similar to part of ribosomal protein L3 (RPL3)	ENSG00000234648.1	-3.00328	1.83216	2.98351e-07	2.37272e-05
DPYSL3	dihydropyrimidinase like 3	ENSG00000113657.13	-1.31119	5.36489	2.98275e-07	2.37272e-05
MIR193BHG	MIR193B host gene	ENSG00000262454.4	-1.65813	3.8466	3.0436e-07	2.3755e-05
PTX3	pentraxin 3	ENSG00000163661.4	-1.69983	9.81026	3.02103e-07	2.3755e-05
PGM1	phosphoglucomutase 1	ENSG00000079739.17	1.40582	8.61879	3.05672e-07	2.3755e-05
ECI1	enoyl-CoA delta isomerase 1	ENSG00000167969.13	2.05662	3.67208	3.05904e-07	2.3755e-05
GPAT3	glycerol-3-phosphate acyltransferase 3	ENSG00000138678.11	2.46983	5.04761	3.06997e-07	2.3755e-05
ECM1	extracellular matrix protein 1	ENSG00000143369.15	-1.59122	4.48334	3.06451e-07	2.3755e-05
ANGPTL2	angiopoietin like 2	ENSG00000136859.10	1.30184	6.94291	3.12947e-07	2.38924e-05
ACO2	aconitase 2	ENSG00000100412.16	1.49449	8.36042	3.11438e-07	2.38924e-05
AL592166.1	novel transcript	ENSG00000225721.5	-5.17885	-0.0757463	3.11838e-07	2.38924e-05
SLC25A18	solute carrier family 25 member 18	ENSG00000182902.14	2.14474	3.9397	3.17701e-07	2.41481e-05
PEPD	peptidase D	ENSG00000124299.15	1.64027	6.19845	3.20233e-07	2.42333e-05
MIR1244-2	microRNA 1244-2	ENSG00000283498.1	-2.18376	2.67925	3.24776e-07	2.42565e-05
ETFDH	electron transfer flavoprotein dehydrogenase	ENSG00000171503.12	1.7197	7.128	3.24198e-07	2.42565e-05
GTPBP6	GTP binding protein 6 (putative)	ENSG00000178605.13	2.11501	3.61412	3.24035e-07	2.42565e-05
LTF	lactotransferrin	ENSG00000012223.13	-3.29349	2.87843	3.32312e-07	2.42913e-05
BCYRN1	brain cytoplasmic RNA 1	ENSG00000236824.2	-2.97978	3.66428	3.26742e-07	2.42913e-05
NDUFS6	NADH:ubiquinone oxidoreductase subunit S6	ENSG00000145494.11	1.60919	4.79751	3.29782e-07	2.42913e-05
CNTFR	ciliary neurotrophic factor receptor	ENSG00000122756.15	2.13949	4.29992	3.318e-07	2.42913e-05
OAS1	2'-5'-oligoadenylate synthetase 1	ENSG00000089127.13	2.63817	4.75404	3.29169e-07	2.42913e-05
SLC25A39	solute carrier family 25 member 39	ENSG00000013306.16	1.74726	6.04647	3.35564e-07	2.4425e-05
PCCB	propionyl-CoA carboxylase subunit beta	ENSG00000114054.14	1.27289	6.26707	3.37328e-07	2.44499e-05
MRPL57	mitochondrial ribosomal protein L57	ENSG00000173141.5	1.68331	3.98221	3.48995e-07	2.51892e-05
RXRG	retinoid X receptor gamma	ENSG00000143171.13	3.07739	3.77061	3.51747e-07	2.52817e-05
TOM1L2	target of myb1 like 2 membrane trafficking protein	ENSG00000175662.17	1.40753	6.12843	3.53407e-07	2.52951e-05
KRT10	keratin 10	ENSG00000186395.8	-2.06331	3.26803	3.59005e-07	2.53786e-05
G6PD	glucose-6-phosphate dehydrogenase	ENSG00000160211.19	1.3355	7.70415	3.57791e-07	2.53786e-05
AC025470.2	novel transcript, antisense to ACTBL2	ENSG00000250961.2	3.03659	2.01036	3.58047e-07	2.53786e-05
MTCO2P12	MT-CO2 pseudogene 12	ENSG00000229344.1	-6.32937	0.31643	3.61344e-07	2.54392e-05
S100A4	S100 calcium binding protein A4	ENSG00000196154.12	-2.54388	8.42896	3.68173e-07	2.56051e-05
MRPL28	mitochondrial ribosomal protein L28	ENSG00000086504.17	1.70616	4.90852	3.66934e-07	2.56051e-05
GPAA1	glycosylphosphatidylinositol anchor attachment 1	ENSG00000197858.11	2.0797	5.76427	3.66743e-07	2.56051e-05
BX679664.3	ribosomal protein L17 (RPL17) pseudogene	ENSG00000244716.3	-2.3656	2.50026	3.71429e-07	2.57275e-05
ERH	ERH mRNA splicing and mitosis factor	ENSG00000100632.11	-1.71618	7.2105	3.78706e-07	2.61261e-05
HIST2H2AA3	histone cluster 2 H2A family member a3	ENSG00000203812.2	3.71935	2.24091	3.84411e-07	2.64136e-05
ENPP2	ectonucleotide pyrophosphatase/phosphodiesterase 2	ENSG00000136960.12	-1.5742	6.34618	3.90192e-07	2.66553e-05
ALDH5A1	aldehyde dehydrogenase 5 family member A1	ENSG00000112294.13	1.91928	3.08876	3.91307e-07	2.66553e-05
G0S2	G0/G1 switch 2	ENSG00000123689.6	2.81123	8.95623	3.92582e-07	2.66553e-05
TLE1	TLE family member 1, transcriptional corepressor	ENSG00000196781.15	1.62453	5.29251	4.01036e-07	2.71221e-05
EPB41L4B	erythrocyte membrane protein band 4.1 like 4B	ENSG00000095203.14	2.35502	3.00655	4.07764e-07	2.74689e-05
EEF2	eukaryotic translation elongation factor 2	ENSG00000167658.16	1.58277	11.2966	4.13737e-07	2.76544e-05
GTPBP6	GTP binding protein 6 (putative)	ENSG00000178605.13	2.07116	3.53634	4.12431e-07	2.76544e-05
HIST2H2AA4	histone cluster 2 H2A family member a4	ENSG00000272196.2	3.70586	2.24693	4.19081e-07	2.7903e-05
CLEC11A	C-type lectin domain containing 11A	ENSG00000105472.13	-1.72358	4.2616	4.23266e-07	2.80728e-05
ISOC1	isochorismatase domain containing 1	ENSG00000066583.12	1.33219	5.50407	4.25325e-07	2.81009e-05
SLC22A3	solute carrier family 22 member 3	ENSG00000146477.6	1.45495	4.84933	4.36217e-07	2.83816e-05
UBXN6	UBX domain protein 6	ENSG00000167671.12	1.64585	6.14742	4.32516e-07	2.83816e-05
NUBP2	nucleotide binding protein 2	ENSG00000095906.17	2.43503	4.07043	4.36266e-07	2.83816e-05
MOGAT1	monoacylglycerol O-acyltransferase 1	ENSG00000124003.13	2.63681	2.84564	4.33496e-07	2.83816e-05
RPL29P11	ribosomal protein L29 pseudogene 11	ENSG00000224858.5	-4.25149	-1.10099	4.37835e-07	2.83816e-05
BASP1	brain abundant membrane attached signal protein 1	ENSG00000176788.9	-1.62148	4.99955	4.44877e-07	2.85889e-05
C2CD2	C2 calcium dependent domain containing 2	ENSG00000157617.17	1.48724	6.85961	4.46026e-07	2.85889e-05
BTBD2	BTB domain containing 2	ENSG00000133243.10	1.80742	4.8582	4.44128e-07	2.85889e-05
PAMR1	peptidase domain containing associated with muscle regeneration 1	ENSG00000149090.11	-2.42449	3.07693	4.53224e-07	2.87991e-05
AP3B2	adaptor related protein complex 3 subunit beta 2	ENSG00000103723.15	1.56304	5.98435	4.54335e-07	2.87991e-05
SELENOM	selenoprotein M	ENSG00000198832.10	1.70379	5.28155	4.51006e-07	2.87991e-05
CCND1	cyclin D1	ENSG00000110092.3	-1.44878	7.83483	4.68715e-07	2.94501e-05
B3GAT3	beta-1,3-glucuronyltransferase 3	ENSG00000149541.10	1.80749	4.66764	4.69748e-07	2.94501e-05
MBD3	methyl-CpG binding domain protein 3	ENSG00000071655.18	2.12018	5.14963	4.6686e-07	2.94501e-05
CAMK1	calcium/calmodulin dependent protein kinase I	ENSG00000134072.11	1.26773	5.84838	4.87992e-07	3.02626e-05
AKAP1	A-kinase anchoring protein 1	ENSG00000121057.13	1.66115	5.21453	4.84627e-07	3.02626e-05
PODXL2	podocalyxin like 2	ENSG00000114631.11	1.76053	3.28218	4.87323e-07	3.02626e-05
RPL4P4	ribosomal protein L4 pseudogene 4	ENSG00000229638.1	-2.8678	1.66358	4.98771e-07	3.06087e-05
TSKU	tsukushi, small leucine rich proteoglycan	ENSG00000182704.8	1.50049	7.42852	4.99139e-07	3.06087e-05
ALDH1L1	aldehyde dehydrogenase 1 family member L1	ENSG00000144908.13	1.51099	8.70395	5.00702e-07	3.06087e-05
ABHD8	abhydrolase domain containing 8	ENSG00000127220.6	2.8666	2.0744	4.97778e-07	3.06087e-05
VKORC1	vitamin K epoxide reductase complex subunit 1	ENSG00000167397.15	-1.81606	3.17784	5.0982e-07	3.08369e-05
NOTCH3	notch receptor 3	ENSG00000074181.9	1.77031	6.5592	5.07543e-07	3.08369e-05
MZT2B	mitotic spindle organizing protein 2B	ENSG00000152082.14	2.33197	3.08371	5.09067e-07	3.08369e-05
ADIRF	adipogenesis regulatory factor	ENSG00000148671.14	2.51316	8.42059	5.25458e-07	3.16713e-05
MT-ATP8	mitochondrially encoded ATP synthase membrane subunit 8	ENSG00000228253.1	-2.82461	9.89587	5.2746e-07	3.16808e-05
CHCHD2	coiled-coil-helix-coiled-coil-helix domain containing 2	ENSG00000106153.13	1.24793	6.77465	5.40754e-07	3.22623e-05
ASS1	argininosuccinate synthase 1	ENSG00000130707.18	1.65677	9.04886	5.42776e-07	3.22623e-05
MMD	monocyte to macrophage differentiation associated	ENSG00000108960.9	2.09885	7.08166	5.41323e-07	3.22623e-05
DGAT1	diacylglycerol O-acyltransferase 1	ENSG00000185000.12	1.31175	5.49747	5.57924e-07	3.30483e-05
AC008038.1	eukaryotic translation elongation factor 1 gamma (	ENSG00000283041.1	-1.8549	4.3067	5.6536e-07	3.31522e-05
WFS1	wolframin ER transmembrane glycoprotein	ENSG00000109501.13	1.82648	5.66972	5.63267e-07	3.31522e-05
TMSB4XP4	TMSB4X pseudogene 4	ENSG00000223551.1	-5.65194	-0.246418	5.65467e-07	3.31522e-05
PC	pyruvate carboxylase	ENSG00000173599.15	1.51309	7.76872	5.7234e-07	3.3441e-05
ARHGEF6	Rac/Cdc42 guanine nucleotide exchange factor 6	ENSG00000129675.16	2.10109	5.48979	5.77449e-07	3.35116e-05
RUNX1	RUNX family transcription factor 1	ENSG00000159216.18	-1.2676	5.75688	5.7663e-07	3.35116e-05
FLYWCH2	FLYWCH family member 2	ENSG00000162076.13	1.78502	3.85968	5.80047e-07	3.3549e-05
ESYT1	extended synaptotagmin 1	ENSG00000139641.12	1.24383	7.93525	5.87096e-07	3.36171e-05
SERPINF1	serpin family F member 1	ENSG00000132386.11	1.41325	9.58502	5.85681e-07	3.36171e-05
RAPH1	Ras association (RalGDS/AF-6) and pleckstrin homology domains 1	ENSG00000173166.18	-1.49658	5.67827	5.83197e-07	3.36171e-05
PHLDA3	pleckstrin homology like domain family A member 3	ENSG00000174307.7	1.82641	6.34552	5.96969e-07	3.40689e-05
ALDH16A1	aldehyde dehydrogenase 16 family member A1	ENSG00000161618.10	1.62765	4.55009	6.05245e-07	3.44268e-05
TSPAN13	tetraspanin 13	ENSG00000106537.8	2.69953	5.35204	6.08136e-07	3.44771e-05
DGCR6L	DiGeorge syndrome critical region gene 6 like	ENSG00000128185.10	2.07017	4.1344	6.18081e-07	3.49257e-05
AC016596.3	ribosomal protein L41 (RPL41) pseudogene	ENSG00000264281.3	-2.33408	2.76606	6.26727e-07	3.52188e-05
DHRS11	dehydrogenase/reductase 11	ENSG00000278535.5	1.64295	4.68757	6.30515e-07	3.52188e-05
C9orf16	chromosome 9 open reading frame 16	ENSG00000171159.5	2.51949	3.52741	6.31311e-07	3.52188e-05
MT-TC	mitochondrially encoded tRNA-Cys (UGU/C)	ENSG00000210140.1	-6.30981	-0.567549	6.31471e-07	3.52188e-05
GABARAPL1	GABA type A receptor associated protein like 1	ENSG00000139112.11	-1.33654	6.5158	6.42777e-07	3.56361e-05
C7orf50	chromosome 7 open reading frame 50	ENSG00000146540.15	1.82006	3.77599	6.43101e-07	3.56361e-05
FAAP100	FA core complex associated protein 100	ENSG00000185504.17	2.20579	4.30555	6.47307e-07	3.57539e-05
PDHA1	pyruvate dehydrogenase E1 alpha 1 subunit	ENSG00000131828.14	1.25853	7.81986	6.53203e-07	3.58489e-05
AF131216.3	novel transcript, antisense to TDH	ENSG00000255020.1	4.03419	-0.920584	6.51363e-07	3.58489e-05
RPSAP54	ribosomal protein SA pseudogene 54	ENSG00000213621.3	-2.59363	1.71259	6.56101e-07	3.58933e-05
OVCH1-AS1	OVCH1 antisense RNA 1	ENSG00000257599.3	-2.3556	1.79134	6.58938e-07	3.59341e-05
BANK1	B cell scaffold protein with ankyrin repeats 1	ENSG00000153064.12	2.01917	4.69686	6.67169e-07	3.62678e-05
KANK1	KN motif and ankyrin repeat domains 1	ENSG00000107104.18	1.51406	7.73072	6.72985e-07	3.63539e-05
RPS15A	ribosomal protein S15a	ENSG00000134419.15	-1.33752	6.63366	6.72656e-07	3.63539e-05
CPT2	carnitine palmitoyltransferase 2	ENSG00000157184.7	1.462	5.4842	6.81261e-07	3.66729e-05
MRPL43	mitochondrial ribosomal protein L43	ENSG00000055950.16	1.67866	4.65716	6.85296e-07	3.66729e-05
ZC3H3	zinc finger CCCH-type containing 3	ENSG00000014164.7	1.98641	3.59906	6.84577e-07	3.66729e-05
VPS51	VPS51 subunit of GARP complex	ENSG00000149823.9	1.51585	4.12673	7.00172e-07	3.73526e-05
AL049749.1	novel transcript	ENSG00000234688.1	3.90623	-0.0704996	7.04812e-07	3.74838e-05
ETV1	ETS variant 1	ENSG00000006468.14	-1.78949	2.49442	7.08721e-07	3.75391e-05
IQSEC1	IQ motif and Sec7 domain 1	ENSG00000144711.16	1.24787	5.82292	7.10223e-07	3.75391e-05
BOK	BCL2 family apoptosis regulator BOK	ENSG00000176720.6	1.8821	6.93821	7.16178e-07	3.77378e-05
C1DP5	C1D nuclear receptor corepressor pseudogene 5	ENSG00000254965.1	4.21786	1.51913	7.22669e-07	3.79633e-05
KRT14	keratin 14	ENSG00000186847.6	2.36324	2.23081	7.36831e-07	3.85893e-05
TMSB4X	thymosin beta 4 X-linked	ENSG00000205542.11	-2.20822	10.5524	7.51775e-07	3.90909e-05
IGFBPL1	insulin like growth factor binding protein like 1	ENSG00000137142.5	3.08697	2.3903	7.514e-07	3.90909e-05
MTRNR2L12	MT-RNR2 like 12	ENSG00000269028.3	-3.9625	0.45486	7.53237e-07	3.90909e-05
MFSD9	major facilitator superfamily domain containing 9	ENSG00000135953.11	1.50911	4.55161	7.55515e-07	3.90911e-05
ACHE	acetylcholinesterase (Cartwright blood group)	ENSG00000087085.15	2.19063	5.85446	7.59115e-07	3.91594e-05
TAX1BP3	Tax1 binding protein 3	ENSG00000213977.8	-2.18518	1.54447	7.71015e-07	3.956e-05
AC115223.1	ribosomal protein L6 (RPL6) pseudogene	ENSG00000243199.1	-2.10569	3.4561	7.75543e-07	3.956e-05
ACAA1	acetyl-CoA acyltransferase 1	ENSG00000060971.18	1.25626	6.20604	7.76093e-07	3.956e-05
DPYSL4	dihydropyrimidinase like 4	ENSG00000151640.13	2.33378	3.2651	7.72507e-07	3.956e-05
RPS26P8	ribosomal protein S26 pseudogene 8	ENSG00000204652.6	-2.92954	1.83218	7.78986e-07	3.959e-05
RPL7P9	ribosomal protein L7 pseudogene 9	ENSG00000137970.7	-2.07142	3.91962	7.82187e-07	3.96354e-05
CCDC18	coiled-coil domain containing 18	ENSG00000122483.17	1.77422	3.35923	7.8848e-07	3.96846e-05
TUBB2B	tubulin beta 2B class IIb	ENSG00000137285.10	2.07496	4.26531	7.88145e-07	3.96846e-05
C16orf91	chromosome 16 open reading frame 91	ENSG00000174109.5	2.25444	2.64183	7.92399e-07	3.96846e-05
SRCIN1	SRC kinase signaling inhibitor 1	ENSG00000277363.5	2.72651	3.34359	7.9166e-07	3.96846e-05
OAZ1	ornithine decarboxylase antizyme 1	ENSG00000104904.12	1.36074	8.4227	8.00102e-07	3.9723e-05
NLRX1	NLR family member X1	ENSG00000160703.16	1.5135	4.38961	7.98035e-07	3.9723e-05
EEF1A1P6	eukaryotic translation elongation factor 1 alpha 1 pseudogene 6	ENSG00000233476.3	-2.07218	7.34245	7.97944e-07	3.9723e-05
NDUFB11	NADH:ubiquinone oxidoreductase subunit B11	ENSG00000147123.10	1.68046	5.01103	8.12206e-07	4.02077e-05
PRDX2	peroxiredoxin 2	ENSG00000167815.12	1.35602	8.05699	8.14856e-07	4.0223e-05
SVIL	supervillin	ENSG00000197321.14	1.43188	6.96796	8.31015e-07	4.09031e-05
IFI16	interferon gamma inducible protein 16	ENSG00000163565.18	-1.46974	5.81882	8.37343e-07	4.10968e-05
AC090498.1	ribosomal protein L41 (RPL41) pseudogene	ENSG00000279483.2	-2.07043	3.46129	8.5302e-07	4.16539e-05
AL133415.1	novel transcript	ENSG00000234961.1	-4.27119	-1.40115	8.53543e-07	4.16539e-05
RPL22L1	ribosomal protein L22 like 1	ENSG00000163584.18	-1.30494	4.50759	8.58869e-07	4.17951e-05
IL13RA2	interleukin 13 receptor subunit alpha 2	ENSG00000123496.8	-2.49833	2.4136	8.82747e-07	4.28357e-05
NES	nestin	ENSG00000132688.11	-2.16358	2.66258	9.07074e-07	4.37837e-05
ARL2	ADP ribosylation factor like GTPase 2	ENSG00000213465.8	1.82371	3.7914	9.07381e-07	4.37837e-05
MMP2	matrix metallopeptidase 2	ENSG00000087245.13	-1.22199	8.41585	9.18482e-07	4.38413e-05
KCNK2	potassium two pore domain channel subfamily K member 2	ENSG00000082482.13	-1.61386	4.81121	9.18784e-07	4.38413e-05
DAB2	DAB adaptor protein 2	ENSG00000153071.15	-1.42782	7.22209	9.15704e-07	4.38413e-05
AADAC	arylacetamide deacetylase	ENSG00000114771.14	3.21527	1.58002	9.12842e-07	4.38413e-05
FKBP1C	FKBP prolyl isomerase 1C	ENSG00000198225.5	-2.80628	1.50117	9.27862e-07	4.40512e-05
CALB2	calbindin 2	ENSG00000172137.19	1.3819	5.45972	9.29503e-07	4.40512e-05
TMED5	transmembrane p24 trafficking protein 5	ENSG00000117500.13	1.49966	7.95743	9.30877e-07	4.40512e-05
HTT	huntingtin	ENSG00000197386.12	1.29829	6.78551	9.38075e-07	4.40758e-05
CKB	creatine kinase B	ENSG00000166165.13	1.39018	5.44265	9.37574e-07	4.40758e-05
TTC7B	tetratricopeptide repeat domain 7B	ENSG00000165914.15	1.53938	4.65163	9.41659e-07	4.40758e-05
KRT16	keratin 16	ENSG00000186832.9	3.96285	2.03448	9.40463e-07	4.40758e-05
CKMT1A	creatine kinase, mitochondrial 1A	ENSG00000223572.9	2.38171	1.69622	9.66411e-07	4.51114e-05
SEMA3G	semaphorin 3G	ENSG00000010319.7	1.3884	7.02703	9.73693e-07	4.53282e-05
ADAMTS7	ADAM metallopeptidase with thrombospondin type 1 motif 7	ENSG00000136378.15	1.2647	4.86283	9.87795e-07	4.58604e-05
BPHL	biphenyl hydrolase like	ENSG00000137274.13	1.5094	4.67048	9.99138e-07	4.61376e-05
CMC1	C-X9-C motif containing 1	ENSG00000187118.14	1.72944	3.03859	9.97094e-07	4.61376e-05
CSTB	cystatin B	ENSG00000160213.7	1.36149	7.10439	1.01265e-06	4.66363e-05
FP325317.1	aquaporin 7 (AQP7) pseudogene	ENSG00000277737.3	1.76123	3.30646	1.02214e-06	4.69474e-05
SEC61G	SEC61 translocon gamma subunit	ENSG00000132432.14	-1.80408	6.26651	1.0339e-06	4.73611e-05
TRAF7	TNF receptor associated factor 7	ENSG00000131653.13	1.18645	6.03059	1.04461e-06	4.74372e-05
PHYH	phytanoyl-CoA 2-hydroxylase	ENSG00000107537.14	1.3164	5.99624	1.04937e-06	4.74372e-05
IDH3G	isocitrate dehydrogenase (NAD(+)) 3 gamma	ENSG00000067829.19	1.51318	5.63875	1.04655e-06	4.74372e-05
HILPDA	hypoxia inducible lipid droplet associated	ENSG00000135245.10	1.58213	6.5171	1.04612e-06	4.74372e-05
TM7SF2	transmembrane 7 superfamily member 2	ENSG00000149809.15	2.13725	6.25279	1.04794e-06	4.74372e-05
RUVBL2	RuvB like AAA ATPase 2	ENSG00000183207.14	1.52126	4.67724	1.07492e-06	4.84647e-05
NADK	NAD kinase	ENSG00000008130.15	1.1953	6.35546	1.09847e-06	4.93968e-05
ACADVL	acyl-CoA dehydrogenase very long chain	ENSG00000072778.20	1.4128	8.85144	1.12073e-06	5.02661e-05
MUC1	mucin 1, cell surface associated	ENSG00000185499.16	-2.18744	1.84074	1.12425e-06	5.02927e-05
AKR1B1	aldo-keto reductase family 1 member B	ENSG00000085662.14	1.44247	7.38498	1.12846e-06	5.03501e-05
FAHD1	fumarylacetoacetate hydrolase domain containing 1	ENSG00000180185.11	1.32358	5.02186	1.14406e-06	5.09138e-05
SLC25A6	solute carrier family 25 member 6	ENSG00000169100.14	1.44634	7.77539	1.15279e-06	5.11694e-05
COL4A2	collagen type IV alpha 2 chain	ENSG00000134871.19	1.44286	10.8089	1.16218e-06	5.14534e-05
STAR	steroidogenic acute regulatory protein	ENSG00000147465.12	3.23946	3.54081	1.16587e-06	5.14843e-05
DDX54	DEAD-box helicase 54	ENSG00000123064.12	1.56196	4.62945	1.18066e-06	5.20037e-05
AHCY	adenosylhomocysteinase	ENSG00000101444.13	1.29028	6.68634	1.19257e-06	5.226e-05
MPG	N-methylpurine DNA glycosylase	ENSG00000103152.11	1.79716	3.56682	1.19089e-06	5.226e-05
CARHSP1	calcium regulated heat stable protein 1	ENSG00000153048.11	-1.28322	5.73252	1.198e-06	5.23644e-05
DOCK6	dedicator of cytokinesis 6	ENSG00000130158.14	1.52696	4.66498	1.2044e-06	5.25104e-05
OBSL1	obscurin like 1	ENSG00000124006.15	1.31317	5.3116	1.22237e-06	5.31538e-05
GCHFR	GTP cyclohydrolase I feedback regulator	ENSG00000137880.6	2.31017	2.45904	1.22534e-06	5.31538e-05
EEF1A1P11	eukaryotic translation elongation factor 1 alpha 1 pseudogene 11	ENSG00000228502.1	-2.41172	4.11329	1.255e-06	5.3896e-05
SLC27A4	solute carrier family 27 member 4	ENSG00000167114.13	1.27758	4.27682	1.25221e-06	5.3896e-05
CLPP	caseinolytic mitochondrial matrix peptidase proteolytic subunit	ENSG00000125656.11	1.55901	3.62709	1.25315e-06	5.3896e-05
POP7	POP7 homolog, ribonuclease P/MRP subunit	ENSG00000172336.5	1.6495	2.9877	1.25442e-06	5.3896e-05
AC011979.1	ribosomal protein L21 (RPL21) pseudogene	ENSG00000239470.3	-3.15003	-0.524828	1.26285e-06	5.40977e-05
SERINC2	serine incorporator 2	ENSG00000168528.12	1.45752	4.92095	1.27123e-06	5.43212e-05
KLC2	kinesin light chain 2	ENSG00000174996.11	1.45105	4.46388	1.27868e-06	5.4417e-05
SLC25A20	solute carrier family 25 member 20	ENSG00000178537.10	1.6903	6.67636	1.28526e-06	5.4417e-05
KLHDC8B	kelch domain containing 8B	ENSG00000185909.15	1.82044	6.93111	1.28614e-06	5.4417e-05
KLHL31	kelch like family member 31	ENSG00000124743.6	4.8352	1.74074	1.28234e-06	5.4417e-05
TBRG4	transforming growth factor beta regulator 4	ENSG00000136270.14	1.36091	5.18774	1.3073e-06	5.51765e-05
TMEM161A	transmembrane protein 161A	ENSG00000064545.15	1.96342	3.2286	1.31504e-06	5.5367e-05
SCARB1	scavenger receptor class B member 1	ENSG00000073060.16	1.09489	6.30415	1.31917e-06	5.54053e-05
SVEP1	sushi, von Willebrand factor type A, EGF and pentraxin domain containing 1	ENSG00000165124.18	-1.7244	6.81031	1.32553e-06	5.55364e-05
MTG2	mitochondrial ribosome associated GTPase 2	ENSG00000101181.17	1.37227	4.472	1.33601e-06	5.58393e-05
ST3GAL4	ST3 beta-galactoside alpha-2,3-sialyltransferase 4	ENSG00000110080.18	1.36127	4.73369	1.33985e-06	5.58641e-05
AC018521.5	novel transcript	ENSG00000264920.2	-2.0748	3.6689	1.34771e-06	5.60555e-05
STMN1	stathmin 1	ENSG00000117632.23	-1.42584	3.58775	1.36341e-06	5.62689e-05
HS1BP3-IT1	HS1BP3 intronic transcript 1	ENSG00000231948.2	3.27603	-0.0302742	1.36594e-06	5.62689e-05
ANGPTL4	angiopoietin like 4	ENSG00000167772.12	3.34717	6.16987	1.35798e-06	5.62689e-05
ACSM3	acyl-CoA synthetase medium chain family member 3	ENSG00000005187.12	3.66468	-0.0879356	1.35994e-06	5.62689e-05
SRP9P1	signal recognition particle 9 pseudogene 1	ENSG00000180581.7	-2.02196	3.06138	1.40959e-06	5.7454e-05
CFAP20	cilia and flagella associated protein 20	ENSG00000070761.8	1.24676	4.20056	1.40588e-06	5.7454e-05
SLC25A6	solute carrier family 25 member 6	ENSG00000169100.14	1.39423	7.73273	1.40555e-06	5.7454e-05
TMEM53	transmembrane protein 53	ENSG00000126106.14	1.71778	4.44879	1.40581e-06	5.7454e-05
RAB40C	RAB40C, member RAS oncogene family	ENSG00000197562.10	2.18282	3.41587	1.41143e-06	5.7454e-05
EFNB1	ephrin B1	ENSG00000090776.6	1.77826	5.36847	1.41669e-06	5.75318e-05
LUM	lumican	ENSG00000139329.5	-1.26114	7.01719	1.42073e-06	5.75595e-05
RPL23AP42	ribosomal protein L23a pseudogene 42	ENSG00000234851.4	-1.7148	4.1992	1.43696e-06	5.80804e-05
TBC1D9B	TBC1 domain family member 9B	ENSG00000197226.12	1.13625	6.60326	1.45722e-06	5.86305e-05
FAM53B	family with sequence similarity 53 member B	ENSG00000189319.14	1.2482	5.46345	1.4574e-06	5.86305e-05
MYO1C	myosin IC	ENSG00000197879.17	1.14004	8.23128	1.46883e-06	5.88147e-05
TUFM	Tu translation elongation factor, mitochondrial	ENSG00000178952.11	1.14245	7.02141	1.46808e-06	5.88147e-05
ACADM	acyl-CoA dehydrogenase medium chain	ENSG00000117054.13	1.6614	7.74157	1.47261e-06	5.88292e-05
ARHGAP32	Rho GTPase activating protein 32	ENSG00000134909.18	1.27171	4.38364	1.48966e-06	5.9098e-05
COA3	cytochrome c oxidase assembly factor 3	ENSG00000183978.8	1.40299	4.93809	1.48356e-06	5.9098e-05
MIR100HG	mir-100-let-7a-2-mir-125b-1 cluster host gene	ENSG00000255248.9	-1.42879	6.11783	1.48891e-06	5.9098e-05
HSPA1A	heat shock protein family A (Hsp70) member 1A	ENSG00000204389.10	1.83153	5.48841	1.49597e-06	5.92115e-05
HNRNPA3P6	heterogeneous nuclear ribonucleoprotein A3 pseudogene 6	ENSG00000213300.5	-2.48058	1.24928	1.50045e-06	5.92521e-05
ALDH4A1	aldehyde dehydrogenase 4 family member A1	ENSG00000159423.17	1.34367	7.08199	1.5088e-06	5.93465e-05
SEPTIN9-DT	SEPTIN9 divergent transcript	ENSG00000263718.2	3.73375	-0.270488	1.51111e-06	5.93465e-05
KLHDC7A	kelch domain containing 7A	ENSG00000179023.8	4.13682	-2.04023	1.5132e-06	5.93465e-05
LINC01133	long intergenic non-protein coding RNA 1133	ENSG00000224259.7	-1.49631	3.57872	1.52479e-06	5.93944e-05
GLIPR2	GLI pathogenesis related 2	ENSG00000122694.16	1.44337	7.19921	1.51979e-06	5.93944e-05
TRABD	TraB domain containing	ENSG00000170638.9	2.04628	3.15022	1.52279e-06	5.93944e-05
SDHB	succinate dehydrogenase complex iron sulfur subunit B	ENSG00000117118.9	1.13897	6.4025	1.53163e-06	5.94114e-05
COX8A	cytochrome c oxidase subunit 8A	ENSG00000176340.4	1.33153	5.30514	1.53215e-06	5.94114e-05
MRPS18A	mitochondrial ribosomal protein S18A	ENSG00000096080.11	1.35835	4.89716	1.54238e-06	5.96733e-05
AQP7P1	aquaporin 7 pseudogene 1	ENSG00000186466.5	2.34201	3.7557	1.54748e-06	5.9736e-05
PFKL	phosphofructokinase, liver type	ENSG00000141959.17	1.60854	6.53366	1.55608e-06	5.99335e-05
AC009133.1	novel transcript, antisense to C16orf53 and MVP	ENSG00000238045.9	-2.98187	-0.467391	1.57736e-06	6.06172e-05
AC005000.1	small ubiquitin-like modifier 2 (SUMO2) pseudogene	ENSG00000228532.4	-2.68854	0.145924	1.58188e-06	6.06552e-05
SBF2-AS1	SBF2 antisense RNA 1	ENSG00000246273.8	-1.78295	2.97767	1.5938e-06	6.09762e-05
TMSB10	thymosin beta 10	ENSG00000034510.6	-1.58525	10.0149	1.60569e-06	6.12947e-05
ABCA6	ATP binding cassette subfamily A member 6	ENSG00000154262.13	-1.50679	3.17769	1.62636e-06	6.1884e-05
AIFM2	apoptosis inducing factor mitochondria associated 2	ENSG00000042286.15	1.19416	7.46424	1.62987e-06	6.1884e-05
CCM2	CCM2 scaffold protein	ENSG00000136280.16	1.19435	4.98973	1.63194e-06	6.1884e-05
MEX3D	mex-3 RNA binding family member D	ENSG00000181588.16	-1.4282	3.64427	1.64794e-06	6.23531e-05
HADHB	hydroxyacyl-CoA dehydrogenase trifunctional multienzyme complex subunit beta	ENSG00000138029.14	1.4329	8.71731	1.67662e-06	6.30539e-05
FZD9	frizzled class receptor 9	ENSG00000188763.5	4.80892	-2.48138	1.67142e-06	6.30539e-05
HNRNPUL2	heterogeneous nuclear ribonucleoprotein U like 2	ENSG00000214753.4	-1.42267	6.04709	1.67747e-06	6.30539e-05
PRL	prolactin	ENSG00000172179.12	-3.19805	1.01028	1.69712e-06	6.36533e-05
FKBP9P1	FKBP prolyl isomerase 9 pseudogene 1	ENSG00000176826.15	-1.93781	3.38592	1.72038e-06	6.38731e-05
IFRD2	interferon related developmental regulator 2	ENSG00000214706.10	1.47889	4.77478	1.71251e-06	6.38731e-05
LONP1	lon peptidase 1, mitochondrial	ENSG00000196365.12	1.96527	6.75214	1.70834e-06	6.38731e-05
AL683887.1	novel transcript	ENSG00000271252.1	3.77415	-1.5165	1.72158e-06	6.38731e-05
SEMA5B	semaphorin 5B	ENSG00000082684.16	6.03191	-2.1471	1.71514e-06	6.38731e-05
RUNX2	RUNX family transcription factor 2	ENSG00000124813.23	-1.85951	2.26299	1.73106e-06	6.40867e-05
CCND3	cyclin D3	ENSG00000112576.12	1.10863	5.83859	1.74827e-06	6.44924e-05
SLFN11	schlafen family member 11	ENSG00000172716.16	-1.50604	3.98029	1.74953e-06	6.44924e-05
AC099336.2	ribosomal protein S27 (metallopanstimulin 1) (RPS27) pseudogene	ENSG00000236439.4	-3.38078	0.542219	1.78448e-06	6.56396e-05
TSR3	TSR3 ribosome maturation factor	ENSG00000007520.4	1.61704	3.79224	1.8194e-06	6.67813e-05
RPS28P7	ribosomal protein S28 pseudogene 7	ENSG00000227097.5	2.4453	4.68964	1.82707e-06	6.69199e-05
GAS2L3	growth arrest specific 2 like 3	ENSG00000139354.11	1.44595	4.9673	1.84772e-06	6.75321e-05
LINC01778	long intergenic non-protein coding RNA 1778	ENSG00000223382.5	2.74851	0.195902	1.86096e-06	6.78718e-05
WDR18	WD repeat domain 18	ENSG00000065268.10	1.90827	3.36995	1.86534e-06	6.78873e-05
MDH2	malate dehydrogenase 2	ENSG00000146701.12	1.12672	7.24375	1.88595e-06	6.83346e-05
PALMD	palmdelphin	ENSG00000099260.11	1.29623	6.29281	1.89425e-06	6.83346e-05
ACAD8	acyl-CoA dehydrogenase family member 8	ENSG00000151498.11	1.41467	5.26312	1.89752e-06	6.83346e-05
FKBP8	FKBP prolyl isomerase 8	ENSG00000105701.16	1.427	6.71906	1.89639e-06	6.83346e-05
RHOT2	ras homolog family member T2	ENSG00000140983.14	1.94724	4.8185	1.89283e-06	6.83346e-05
AC034236.1	ribosomal protein S25 (RPS25) pseudogene	ENSG00000185641.6	-3.82878	0.345632	1.91354e-06	6.83773e-05
EFNA5	ephrin A5	ENSG00000184349.13	-1.4723	3.54924	1.91463e-06	6.83773e-05
GRHPR	glyoxylate and hydroxypyruvate reductase	ENSG00000137106.18	1.27305	6.14854	1.90542e-06	6.83773e-05
GK	glycerol kinase	ENSG00000198814.12	2.13851	3.56908	1.90861e-06	6.83773e-05
MGLL	monoglyceride lipase	ENSG00000074416.14	1.14497	8.63745	1.92308e-06	6.85366e-05
SNORA73B	small nucleolar RNA, H/ACA box 73B	ENSG00000200087.1	-4.853	1.77982	1.93473e-06	6.86835e-05
FAM3A	family with sequence similarity 3 member A	ENSG00000071889.16	1.71552	4.6732	1.9352e-06	6.86835e-05
TTLL12	tubulin tyrosine ligase like 12	ENSG00000100304.13	1.23758	4.89954	1.94356e-06	6.88382e-05
FABP3	fatty acid binding protein 3	ENSG00000121769.8	3.76348	5.15382	1.95576e-06	6.91276e-05
SNHG32	small nucleolar RNA host gene 32	ENSG00000204387.14	1.24266	5.13503	1.97703e-06	6.95355e-05
KBTBD11	kelch repeat and BTB domain containing 11	ENSG00000176595.4	1.58572	3.30837	1.98339e-06	6.95355e-05
KCNB1	potassium voltage-gated channel subfamily B member 1	ENSG00000158445.10	1.96515	6.53521	1.98349e-06	6.95355e-05
UBASH3B	ubiquitin associated and SH3 domain containing B	ENSG00000154127.10	2.63766	5.19183	1.98029e-06	6.95355e-05
RPLP2	ribosomal protein lateral stalk subunit P2	ENSG00000177600.9	1.80316	8.9279	1.99695e-06	6.98647e-05
OGFR	opioid growth factor receptor	ENSG00000060491.16	1.85858	4.93085	2.01759e-06	7.03006e-05
SRGAP1	SLIT-ROBO Rho GTPase activating protein 1	ENSG00000196935.9	-1.57183	4.5358	2.01648e-06	7.03006e-05
ACVR2A	activin A receptor type 2A	ENSG00000121989.15	-1.37326	4.95392	2.03443e-06	7.07439e-05
DMPK	DM1 protein kinase	ENSG00000104936.17	1.50921	5.52931	2.04663e-06	7.10241e-05
SLC29A4	solute carrier family 29 member 4	ENSG00000164638.10	1.93377	5.34066	2.06433e-06	7.14939e-05
HLA-C	major histocompatibility complex, class I, C	ENSG00000204525.16	1.17677	7.13266	2.07958e-06	7.18774e-05
BBOX1	gamma-butyrobetaine hydroxylase 1	ENSG00000129151.9	2.65692	4.23079	2.0858e-06	7.19474e-05
PTRHD1	peptidyl-tRNA hydrolase domain containing 1	ENSG00000184924.5	1.49353	3.45762	2.12627e-06	7.31965e-05
THAP3	THAP domain containing 3	ENSG00000041988.15	1.57107	3.74562	2.1431e-06	7.36282e-05
TDRKH	tudor and KH domain containing	ENSG00000182134.16	1.98857	2.46267	2.16834e-06	7.4347e-05
STK32C	serine/threonine kinase 32C	ENSG00000165752.17	1.425	3.5899	2.18142e-06	7.46464e-05
LMF2	lipase maturation factor 2	ENSG00000100258.18	1.81863	4.88159	2.20015e-06	7.51376e-05
CCN5	cellular communication network factor 5	ENSG00000064205.10	-2.94888	1.86145	2.20978e-06	7.52678e-05
FAM151A	family with sequence similarity 151 member A	ENSG00000162391.12	4.30959	0.497236	2.21273e-06	7.52678e-05
HLA-A	major histocompatibility complex, class I, A	ENSG00000206503.13	1.26315	7.85214	2.22044e-06	7.53807e-05
TUBB2A	tubulin beta 2A class IIa	ENSG00000137267.6	2.14915	6.30728	2.25737e-06	7.62614e-05
AL845331.2	putative aquaporin-7-like protein 3	ENSG00000259916.1	3.68143	1.15339	2.254e-06	7.62614e-05
RNF115	ring finger protein 115	ENSG00000265491.5	-1.14898	5.50888	2.25969e-06	7.62614e-05
HNRNPCP2	heterogeneous nuclear ribonucleoprotein C pseudogene 2	ENSG00000204253.4	-2.04109	1.24862	2.26548e-06	7.63068e-05
RPS3AP47	ribosomal protein S3a pseudogene 47	ENSG00000205871.5	-4.12696	-1.1821	2.28041e-06	7.66592e-05
SYT11	synaptotagmin 11	ENSG00000132718.9	-1.2185	4.07833	2.30266e-06	7.7256e-05
PLEKHJ1	pleckstrin homology domain containing J1	ENSG00000104886.11	1.41774	4.26506	2.33516e-06	7.81936e-05
GCOM1	GRINL1A complex locus 1	ENSG00000137878.17	1.62239	3.79094	2.35219e-06	7.86108e-05
AL020994.3	novel transcript	ENSG00000233574.1	3.35003	-0.0524252	2.35904e-06	7.86867e-05
ACAD11	acyl-CoA dehydrogenase family member 11	ENSG00000240303.8	1.95652	3.18786	2.3786e-06	7.91853e-05
MLF2	myeloid leukemia factor 2	ENSG00000089693.10	1.15619	7.35762	2.38504e-06	7.92461e-05
TAF15	TATA-box binding protein associated factor 15	ENSG00000270647.6	-1.09855	8.09494	2.39555e-06	7.94417e-05
AC063919.1	novel transcript	ENSG00000251448.2	3.27656	1.33181	2.4014e-06	7.94822e-05
PRXL2C	peroxiredoxin like 2C	ENSG00000158122.12	-1.2856	4.27312	2.42393e-06	8.00547e-05
PCBP2	poly(rC) binding protein 2	ENSG00000197111.15	-1.17291	6.69939	2.42802e-06	8.00547e-05
TINAGL1	tubulointerstitial nephritis antigen like 1	ENSG00000142910.16	1.69638	3.95911	2.43304e-06	8.00667e-05
SERPINB7	serpin family B member 7	ENSG00000166396.13	-2.33203	2.05389	2.46808e-06	8.082e-05
SBF1	SET binding factor 1	ENSG00000100241.21	1.629	6.45939	2.47149e-06	8.082e-05
ATP13A2	ATPase cation transporting 13A2	ENSG00000159363.18	1.78763	3.9037	2.47475e-06	8.082e-05
AC027644.3	novel transcript, antisense to RABGEF1	ENSG00000272831.1	2.1809	2.45453	2.46113e-06	8.082e-05
CAMK2N1	calcium/calmodulin dependent protein kinase II inhibitor 1	ENSG00000162545.6	-1.52747	3.22096	2.49328e-06	8.11781e-05
YIF1A	Yip1 interacting factor homolog A, membrane trafficking protein	ENSG00000174851.16	1.08903	5.21493	2.49517e-06	8.11781e-05
HSDL2	hydroxysteroid dehydrogenase like 2	ENSG00000119471.15	1.44155	7.80606	2.50024e-06	8.11893e-05
PPP6R1	protein phosphatase 6 regulatory subunit 1	ENSG00000105063.19	1.22956	5.44511	2.51539e-06	8.15271e-05
TALDO1	transaldolase 1	ENSG00000177156.11	1.45098	8.93247	2.52583e-06	8.15576e-05
RAB6C	RAB6C, member RAS oncogene family	ENSG00000222014.6	-3.49425	-1.60797	2.52217e-06	8.15576e-05
MTCO3P12	MT-CO3 pseudogene 12	ENSG00000198744.5	-6.59867	1.27275	2.53189e-06	8.15999e-05
ATPAF2	ATP synthase mitochondrial F1 complex assembly factor 2	ENSG00000171953.16	1.39559	3.61092	2.54211e-06	8.17759e-05
CACNA1H	calcium voltage-gated channel subunit alpha1 H	ENSG00000196557.13	3.03006	-0.51074	2.55373e-06	8.19962e-05
NR1H2	nuclear receptor subfamily 1 group H member 2	ENSG00000131408.15	1.23033	4.88249	2.5753e-06	8.23808e-05
CEP170B	centrosomal protein 170B	ENSG00000099814.16	1.77894	5.41418	2.57056e-06	8.23808e-05
UQCRC1	ubiquinol-cytochrome c reductase core protein 1	ENSG00000010256.11	1.03271	7.02072	2.60327e-06	8.26497e-05
TBC1D16	TBC1 domain family member 16	ENSG00000167291.16	1.22408	8.8164	2.59895e-06	8.26497e-05
ST6GALNAC4	ST6 N-acetylgalactosaminide alpha-2,6-sialyltransferase 4	ENSG00000136840.19	1.37039	5.00431	2.59226e-06	8.26497e-05
SLC38A10	solute carrier family 38 member 10	ENSG00000157637.13	1.58066	5.81975	2.61739e-06	8.26497e-05
EPHB2	EPH receptor B2	ENSG00000133216.16	1.77272	3.37876	2.6078e-06	8.26497e-05
CIDEA	cell death inducing DFFA like effector a	ENSG00000176194.18	4.34088	1.34128	2.61458e-06	8.26497e-05
RPL15P3	ribosomal protein L15 pseudogene 3	ENSG00000212802.4	-1.73504	4.58027	2.59348e-06	8.26497e-05
RPS27L	ribosomal protein S27 like	ENSG00000185088.14	-1.42047	7.14371	2.63237e-06	8.29705e-05
RPL41P1	ribosomal protein L41 pseudogene 1	ENSG00000227063.5	-1.85639	4.20211	2.69811e-06	8.37708e-05
NQO2	N-ribosyldihydronicotinamide:quinone reductase 2	ENSG00000124588.20	1.14267	6.559	2.70461e-06	8.37708e-05
CCDC86	coiled-coil domain containing 86	ENSG00000110104.13	1.54735	4.55925	2.70614e-06	8.37708e-05
SLC9A3R2	SLC9A3 regulator 2	ENSG00000065054.14	1.63351	3.07684	2.71149e-06	8.37708e-05
PEX16	peroxisomal biogenesis factor 16	ENSG00000121680.16	1.69721	3.16597	2.68299e-06	8.37708e-05
AP001000.1	similar to DnaJ (Hsp40) homolog, subfamily B, member 6 pseudogene	ENSG00000254612.2	1.87379	1.9746	2.67237e-06	8.37708e-05
PNPLA6	patatin like phospholipase domain containing 6	ENSG00000032444.16	1.94841	4.38601	2.67101e-06	8.37708e-05
SELPLG	selectin P ligand	ENSG00000110876.9	2.07546	2.96402	2.68849e-06	8.37708e-05
NDUFB7	NADH:ubiquinone oxidoreductase subunit B7	ENSG00000099795.7	2.11165	4.94588	2.71629e-06	8.37708e-05
ZNF295-AS1	ZNF295 antisense RNA 1	ENSG00000237232.8	3.27192	-0.210386	2.70896e-06	8.37708e-05
RN7SL471P	RNA, 7SL, cytoplasmic 471, pseudogene	ENSG00000263426.2	3.33369	1.77764	2.67871e-06	8.37708e-05
DPYSL2	dihydropyrimidinase like 2	ENSG00000092964.18	-1.24785	7.82768	2.68952e-06	8.37708e-05
FASN	fatty acid synthase	ENSG00000169710.9	2.14973	11.2503	2.73964e-06	8.43398e-05
MRPS2	mitochondrial ribosomal protein S2	ENSG00000122140.11	1.34874	4.55869	2.75615e-06	8.45907e-05
STK11	serine/threonine kinase 11	ENSG00000118046.15	1.38902	4.92391	2.75764e-06	8.45907e-05
RN7SL5P	RNA, 7SL, cytoplasmic 5, pseudogene	ENSG00000265735.2	-3.5752	6.65392	2.77268e-06	8.48089e-05
TKT	transketolase	ENSG00000163931.16	1.26194	8.73961	2.77957e-06	8.48089e-05
ESRRA	estrogen related receptor alpha	ENSG00000173153.14	1.38044	5.03802	2.77882e-06	8.48089e-05
MRPS22	mitochondrial ribosomal protein S22	ENSG00000175110.11	1.20923	5.11328	2.80712e-06	8.54977e-05
NT5E	5'-nucleotidase ecto	ENSG00000135318.12	-1.14646	5.86198	2.8127e-06	8.5516e-05
SUCLA2	succinate-CoA ligase ADP-forming beta subunit	ENSG00000136143.16	1.10974	6.34728	2.82262e-06	8.55739e-05
PPA1	pyrophosphatase (inorganic) 1	ENSG00000180817.12	1.21538	7.01861	2.8297e-06	8.55739e-05
CLUH	clustered mitochondria homolog	ENSG00000132361.17	2.02993	6.86255	2.83206e-06	8.55739e-05
OGFR-AS1	OGFR antisense RNA 1	ENSG00000229873.1	3.25201	-0.562841	2.83453e-06	8.55739e-05
SLC22A12	solute carrier family 22 member 12	ENSG00000197891.12	3.95932	-1.2391	2.85913e-06	8.61652e-05
XG	Xg glycoprotein (Xg blood group)	ENSG00000124343.13	-1.26292	4.79921	2.86487e-06	8.6187e-05
NME1-NME2	NME1-NME2 readthrough	ENSG00000011052.21	3.99374	-1.73728	2.88101e-06	8.6521e-05
DHRS4	dehydrogenase/reductase 4	ENSG00000157326.19	1.18728	4.8832	2.91645e-06	8.72801e-05
HIST1H1C	histone cluster 1 H1 family member c	ENSG00000187837.3	1.77361	6.40358	2.91532e-06	8.72801e-05
MFSD10	major facilitator superfamily domain containing 10	ENSG00000109736.15	1.83115	3.65648	2.93054e-06	8.75494e-05
PSMA7	proteasome subunit alpha 7	ENSG00000101182.15	1.1747	7.13823	2.95198e-06	8.78841e-05
HLA-F	major histocompatibility complex, class I, F	ENSG00000204642.14	2.44302	3.19039	2.94717e-06	8.78841e-05
MICOS10	mitochondrial contact site and cristae organizing system subunit 10	ENSG00000173436.15	-1.88097	2.91304	2.95992e-06	8.79679e-05
POLR1E	RNA polymerase I subunit E	ENSG00000137054.16	1.23549	5.98569	2.96682e-06	8.80207e-05
Z99129.4	TEC	ENSG00000279453.1	-1.50831	2.34332	2.97949e-06	8.80923e-05
MCRIP1	MAPK regulated corepressor interacting protein 1	ENSG00000225663.8	2.32812	5.12989	2.97611e-06	8.80923e-05
ABHD5	abhydrolase domain containing 5	ENSG00000011198.10	1.40958	6.3798	2.9942e-06	8.83751e-05
GCDH	glutaryl-CoA dehydrogenase	ENSG00000105607.13	1.48787	4.92374	3.01737e-06	8.89064e-05
MIDN	midnolin	ENSG00000167470.12	-1.86632	5.24083	3.03678e-06	8.9325e-05
PTDSS2	phosphatidylserine synthase 2	ENSG00000174915.12	1.14665	4.53766	3.05035e-06	8.95708e-05
FRMPD1	FERM and PDZ domain containing 1	ENSG00000070601.10	3.34618	0.824835	3.05641e-06	8.95955e-05
SGTA	small glutamine rich tetratricopeptide repeat containing alpha	ENSG00000104969.10	1.46268	5.40541	3.07534e-06	8.98224e-05
LEPR	leptin receptor	ENSG00000116678.19	1.51255	4.67864	3.07203e-06	8.98224e-05
HES6	hes family bHLH transcription factor 6	ENSG00000144485.11	2.53442	3.5363	3.07984e-06	8.98224e-05
PECR	peroxisomal trans-2-enoyl-CoA reductase	ENSG00000115425.14	1.43035	6.68647	3.08998e-06	8.99654e-05
CAND2	cullin associated and neddylation dissociated 2 (putative)	ENSG00000144712.12	2.80197	0.119575	3.11724e-06	9.04867e-05
SLC9A7	solute carrier family 9 member A7	ENSG00000065923.10	-1.73603	3.68554	3.11842e-06	9.04867e-05
DCN	decorin	ENSG00000011465.17	-2.02604	9.00913	3.12403e-06	9.04968e-05
GATB	glutamyl-tRNA amidotransferase subunit B	ENSG00000059691.12	1.13688	5.08851	3.15838e-06	9.13379e-05
NUDT22	nudix hydrolase 22	ENSG00000149761.9	1.66449	3.87179	3.17635e-06	9.16085e-05
RAP2B	RAP2B, member of RAS oncogene family	ENSG00000181467.5	-1.18673	4.63393	3.17841e-06	9.16085e-05
ABCA9	ATP binding cassette subfamily A member 9	ENSG00000154258.17	-2.39225	3.20514	3.22829e-06	9.24807e-05
NAV1	neuron navigator 1	ENSG00000134369.15	1.25977	7.53717	3.23483e-06	9.24807e-05
LIMS2	LIM zinc finger domain containing 2	ENSG00000072163.19	1.39329	4.42621	3.22959e-06	9.24807e-05
KIFC3	kinesin family member C3	ENSG00000140859.16	1.6131	3.21204	3.23559e-06	9.24807e-05
TRAPPC6A	trafficking protein particle complex 6A	ENSG00000007255.10	1.81868	3.33923	3.23095e-06	9.24807e-05
RPL41	ribosomal protein L41	ENSG00000229117.9	-1.50953	9.73084	3.24939e-06	9.27209e-05
PPP6R2	protein phosphatase 6 regulatory subunit 2	ENSG00000100239.16	1.2159	5.46293	3.26031e-06	9.28783e-05
PIN4	peptidylprolyl cis/trans isomerase, NIMA-interacting 4	ENSG00000102309.15	-1.17116	4.60896	3.26822e-06	9.29496e-05
DGKZ	diacylglycerol kinase zeta	ENSG00000149091.15	1.33196	4.60615	3.29537e-06	9.35668e-05
SYNGR2	synaptogyrin 2	ENSG00000108639.7	1.81486	4.863	3.30865e-06	9.37889e-05
TPM2	tropomyosin 2	ENSG00000198467.15	1.33579	8.80431	3.32091e-06	9.39811e-05
FLOT2	flotillin 2	ENSG00000132589.16	1.1529	5.57853	3.33128e-06	9.41195e-05
AC068888.1	novel transcript, antisense to TENC1 & EIF4B	ENSG00000257337.7	-1.62494	3.33771	3.38453e-06	9.5467e-05
ASPN	asporin	ENSG00000106819.13	-2.08975	3.57971	3.41025e-06	9.60349e-05
AGXT	alanine--glyoxylate and serine--pyruvate aminotransferase	ENSG00000172482.5	3.30328	-1.14262	3.42136e-06	9.61901e-05
TNFAIP6	TNF alpha induced protein 6	ENSG00000123610.5	-2.21732	2.56134	3.42871e-06	9.62392e-05
GLP2R	glucagon like peptide 2 receptor	ENSG00000065325.13	2.41178	2.11333	3.44018e-06	9.64035e-05
PPIAP29	peptidylprolyl isomerase A pseudogene 29	ENSG00000214975.4	-2.46462	1.85224	3.46165e-06	9.65819e-05
JUND	JunD proto-oncogene, AP-1 transcription factor subunit	ENSG00000130522.6	-1.4603	4.33541	3.45463e-06	9.65819e-05
SGTB	small glutamine rich tetratricopeptide repeat containing beta	ENSG00000197860.10	-1.02846	4.46275	3.46341e-06	9.65819e-05
DECR1	2,4-dienoyl-CoA reductase 1	ENSG00000104325.7	1.11513	8.10102	3.47295e-06	9.66909e-05
VEGFC	vascular endothelial growth factor C	ENSG00000150630.4	-1.36425	3.15339	3.49893e-06	9.72565e-05
CSNK1G2	casein kinase 1 gamma 2	ENSG00000133275.16	1.36212	4.32254	3.5152e-06	9.75512e-05
AC021097.1	novel transcript, antisense to SMARCD3	ENSG00000272661.1	-2.83435	0.353801	3.56671e-06	9.88174e-05
HIST1H4K	histone cluster 1 H4 family member k	ENSG00000273542.1	2.3442	0.935476	3.57234e-06	9.88174e-05
ACOT8	acyl-CoA thioesterase 8	ENSG00000101473.17	1.46557	3.19501	3.5943e-06	9.88703e-05
TIMM13	translocase of inner mitochondrial membrane 13	ENSG00000099800.8	1.76112	5.54076	3.58505e-06	9.88703e-05
UBTD1	ubiquitin domain containing 1	ENSG00000165886.5	1.87854	3.54028	3.59727e-06	9.88703e-05
SERPINE2	serpin family E member 2	ENSG00000135919.13	-1.34322	9.03872	3.58919e-06	9.88703e-05
FDFT1	farnesyl-diphosphate farnesyltransferase 1	ENSG00000079459.13	1.22332	7.5422	3.62128e-06	9.93713e-05
TMEM132C	transmembrane protein 132C	ENSG00000181234.9	1.30659	4.36044	3.64712e-06	9.99205e-05
RPS29	ribosomal protein S29	ENSG00000213741.10	-1.61263	7.26942	3.6664e-06	0.000100289
TXLNG	taxilin gamma	ENSG00000086712.13	1.26683	6.17995	3.71048e-06	0.000101172
TBC1D1	TBC1 domain family member 1	ENSG00000065882.16	1.28272	4.17213	3.70685e-06	0.000101172
IL1B	interleukin 1 beta	ENSG00000125538.12	2.72407	2.63011	3.719e-06	0.000101244
CD320	CD320 molecule	ENSG00000167775.11	1.52339	3.62068	3.73486e-06	0.000101355
NCALD	neurocalcin delta	ENSG00000104490.18	1.78797	5.37878	3.73067e-06	0.000101355
AC113935.1	ribosomal protein L17 (RPL17) pseudogene	ENSG00000226084.5	-2.22586	1.96209	3.77024e-06	0.000101869
PDGFRL	platelet derived growth factor receptor like	ENSG00000104213.12	-3.06428	-0.548425	3.76026e-06	0.000101869
ATP2B1	ATPase plasma membrane Ca2+ transporting 1	ENSG00000070961.15	-1.16608	6.15162	3.7716e-06	0.000101869
AC024293.1	ribosomal protein S10 (RPS10) pseudogene	ENSG00000244313.3	-2.13976	1.87823	3.80894e-06	0.000102402
LGALS9	galectin 9	ENSG00000168961.17	-2.78171	-0.241449	3.80922e-06	0.000102402
ADAM12	ADAM metallopeptidase domain 12	ENSG00000148848.14	1.15469	8.59083	3.8053e-06	0.000102402
AHR	aryl hydrocarbon receptor	ENSG00000106546.14	-1.33611	4.77006	3.83323e-06	0.000102886
MIF	macrophage migration inhibitory factor	ENSG00000240972.2	1.81887	4.24155	3.84628e-06	0.000103076
ABCB8	ATP binding cassette subfamily B member 8	ENSG00000197150.12	1.22583	5.60629	3.89602e-06	0.000104246
CAPN5	calpain 5	ENSG00000149260.18	1.56796	6.11814	3.90428e-06	0.000104304
GPR1	G protein-coupled receptor 1	ENSG00000183671.12	-1.6606	3.94162	3.91735e-06	0.000104491
EIF3FP3	eukaryotic translation initiation factor 3 subunit F pseudogene 3	ENSG00000233426.3	-2.61018	0.320074	3.95408e-06	0.000105307
TMEM175	transmembrane protein 175	ENSG00000127419.17	1.44299	4.04052	3.96117e-06	0.000105333
PSKH1	protein serine kinase H1	ENSG00000159792.10	1.11683	6.80005	3.97154e-06	0.000105366
APMAP	adipocyte plasma membrane associated protein	ENSG00000101474.12	1.20676	8.01768	3.9747e-06	0.000105366
RPS3AP5	ribosomal protein S3A pseudogene 5	ENSG00000178429.9	-3.69015	-1.23107	3.98683e-06	0.000105525
TSTD1	thiosulfate sulfurtransferase like domain containing 1	ENSG00000215845.11	2.98612	-0.680252	4.02288e-06	0.000106315
KCNIP2	potassium voltage-gated channel interacting protein 2	ENSG00000120049.19	1.42968	6.5238	4.03578e-06	0.000106493
ZFP36L2	ZFP36 ring finger protein like 2	ENSG00000152518.8	-1.575	5.91346	4.05598e-06	0.000106861
RPS27	ribosomal protein S27	ENSG00000177954.14	-1.39963	8.74392	4.07892e-06	0.000107301
C15orf39	chromosome 15 open reading frame 39	ENSG00000167173.19	1.17991	4.39355	4.13021e-06	0.000108326
TBL3	transducin beta like 3	ENSG00000183751.15	1.68587	3.85174	4.13511e-06	0.000108326
ANGPTL8	angiopoietin like 8	ENSG00000130173.13	2.34829	1.45178	4.13679e-06	0.000108326
AQP3	aquaporin 3 (Gill blood group)	ENSG00000165272.16	2.35142	4.80777	4.15547e-06	0.000108649
MIEF1	mitochondrial elongation factor 1	ENSG00000100335.15	1.28429	6.77515	4.16292e-06	0.000108679
SOWAHC	sosondowah ankyrin repeat domain family member C	ENSG00000198142.5	1.20274	4.64526	4.19479e-06	0.000109014
CACYBP	calcyclin binding protein	ENSG00000116161.18	1.22011	6.21133	4.18572e-06	0.000109014
ZFAS1	ZNFX1 antisense RNA 1	ENSG00000177410.13	-1.1892	4.74679	4.1911e-06	0.000109014
PDK4	pyruvate dehydrogenase kinase 4	ENSG00000004799.8	3.47322	7.6053	4.24981e-06	0.000110277
MIER2	MIER family member 2	ENSG00000105556.11	1.33239	3.58079	4.27222e-06	0.000110569
ZBTB17	zinc finger and BTB domain containing 17	ENSG00000116809.11	1.62766	3.37679	4.27393e-06	0.000110569
ANAPC2	anaphase promoting complex subunit 2	ENSG00000176248.9	1.59444	4.04789	4.28911e-06	0.000110794
MEGF9	multiple EGF like domains 9	ENSG00000106780.9	1.45411	7.32931	4.3012e-06	0.00011094
RPL22P1	ribosomal protein L22 pseudogene 1	ENSG00000213178.3	-1.20212	3.91586	4.34104e-06	0.000111632
PLAT	plasminogen activator, tissue type	ENSG00000104368.18	-1.54856	4.78017	4.34019e-06	0.000111632
ADIPOQ	adiponectin, C1Q and collagen domain containing	ENSG00000181092.10	2.07794	12.6787	4.36375e-06	0.000112049
C1orf54	chromosome 1 open reading frame 54	ENSG00000118292.9	-1.74186	1.70675	4.37593e-06	0.000112134
PRKAR1B	protein kinase cAMP-dependent type I regulatory subunit beta	ENSG00000188191.15	1.71475	2.60135	4.38012e-06	0.000112134
DMTN	dematin actin binding protein	ENSG00000158856.18	2.4931	1.94595	4.39394e-06	0.000112295
MYO5B	myosin VB	ENSG00000167306.20	3.75704	-0.316947	4.39951e-06	0.000112295
PTGES2	prostaglandin E synthase 2	ENSG00000148334.15	1.47424	4.03759	4.41316e-06	0.000112477
NUDC	nuclear distribution C, dynein complex regulator	ENSG00000090273.14	0.972053	5.6042	4.42254e-06	0.000112549
DNAJA3	DnaJ heat shock protein family (Hsp40) member A3	ENSG00000103423.14	1.19977	5.7813	4.49334e-06	0.000114181
MAPT	microtubule associated protein tau	ENSG00000186868.15	1.83036	2.16805	4.51642e-06	0.000114598
SHC2	SHC adaptor protein 2	ENSG00000129946.10	3.39875	-1.60853	4.52318e-06	0.000114601
UBXN11	UBX domain protein 11	ENSG00000158062.20	1.72363	3.61867	4.54066e-06	0.000114874
TUBBP1	tubulin beta pseudogene 1	ENSG00000127589.4	-3.29404	-0.57126	4.55543e-06	0.000114877
CFAP410	cilia and flagella associated protein 410	ENSG00000160226.16	2.31986	2.77493	4.56752e-06	0.000114877
ATP1A1	ATPase Na+/K+ transporting subunit alpha 1	ENSG00000163399.16	-0.94982	7.13178	4.56472e-06	0.000114877
ARPC4	actin related protein 2/3 complex subunit 4	ENSG00000241553.12	-1.44487	6.98587	4.56439e-06	0.000114877
LRP3	LDL receptor related protein 3	ENSG00000130881.14	1.74705	4.36897	4.59363e-06	0.000115365
ESR1	estrogen receptor 1	ENSG00000091831.23	1.7829	1.84953	4.61881e-06	0.000115828
NRAD1	non-coding RNA in the aldehyde dehydrogenase 1A pathway	ENSG00000233725.7	4.76782	-2.23135	4.6872e-06	0.000117371
ERF	ETS2 repressor factor	ENSG00000105722.10	-1.67012	4.05302	4.69946e-06	0.000117507
ARAP1	ArfGAP with RhoGAP domain, ankyrin repeat and PH domain 1	ENSG00000186635.14	1.35429	6.08732	4.72245e-06	0.00011791
AC064799.1	ribosomal protein L17 (RPL17) pseudogene	ENSG00000212664.5	-4.42217	0.430078	4.78177e-06	0.000118359
MRPL23	mitochondrial ribosomal protein L23	ENSG00000214026.11	1.54183	3.25061	4.76349e-06	0.000118359
IQSEC3	IQ motif and Sec7 domain 3	ENSG00000120645.12	1.78074	2.2309	4.75023e-06	0.000118359
ATAD3A	ATPase family AAA domain containing 3A	ENSG00000197785.14	1.93045	3.86789	4.77574e-06	0.000118359
ADRA1A	adrenoceptor alpha 1A	ENSG00000120907.18	3.08183	-0.0281465	4.75524e-06	0.000118359
SSTR3	somatostatin receptor 3	ENSG00000278195.2	3.29535	0.351047	4.78056e-06	0.000118359
SHANK3	SH3 and multiple ankyrin repeat domains 3	ENSG00000251322.8	1.50692	3.70377	4.7902e-06	0.000118397
MYH14	myosin heavy chain 14	ENSG00000105357.17	1.83477	4.47935	4.79798e-06	0.000118419
ARFRP1	ADP ribosylation factor related protein 1	ENSG00000101246.20	1.11406	4.80902	4.83435e-06	0.000118854
KIF26B	kinesin family member 26B	ENSG00000162849.16	1.25769	5.25825	4.83353e-06	0.000118854
CPA2	carboxypeptidase A2	ENSG00000158516.12	2.56538	0.0597503	4.83637e-06	0.000118854
TPST2	tyrosylprotein sulfotransferase 2	ENSG00000128294.16	0.933231	5.49232	4.909e-06	0.000120087
TKFC	triokinase and FMN cyclase	ENSG00000149476.15	1.47701	3.41017	4.92568e-06	0.000120087
GAMT	guanidinoacetate N-methyltransferase	ENSG00000130005.13	1.60571	3.11497	4.90791e-06	0.000120087
INTS1	integrator complex subunit 1	ENSG00000164880.16	1.84618	5.42282	4.9171e-06	0.000120087
LAMA2	laminin subunit alpha 2	ENSG00000196569.12	-1.11844	6.94621	4.91482e-06	0.000120087
MOXD1	monooxygenase DBH like 1	ENSG00000079931.15	-1.01176	5.65103	4.92846e-06	0.000120087
CNPY4	canopy FGF signaling regulator 4	ENSG00000166997.8	-1.20572	3.57318	4.93617e-06	0.000120104
AC034139.1	novel transcript, antisense to STBD1and FAM47E	ENSG00000287401.1	3.73509	-0.59942	4.99398e-06	0.000121339
FLII	FLII actin remodeling protein	ENSG00000177731.16	0.944649	6.58614	5.06346e-06	0.000122335
CIDEC	cell death inducing DFFA like effector c	ENSG00000187288.10	1.46625	9.93889	5.06161e-06	0.000122335
FLVCR2	feline leukemia virus subgroup C cellular receptor family member 2	ENSG00000119686.10	2.36738	3.97751	5.04362e-06	0.000122335
TMEM200A	transmembrane protein 200A	ENSG00000164484.11	-1.08136	5.74393	5.06207e-06	0.000122335
RAB11B	RAB11B, member RAS oncogene family	ENSG00000185236.12	1.28506	5.51985	5.08242e-06	0.00012262
KATNB1	katanin regulatory subunit B1	ENSG00000140854.13	1.25936	3.30048	5.10498e-06	0.000122992
HSPB8	heat shock protein family B (small) member 8	ENSG00000152137.6	1.45986	5.52597	5.11752e-06	0.000123122
COL27A1	collagen type XXVII alpha 1 chain	ENSG00000196739.15	2.65444	5.78327	5.14718e-06	0.000123662
HEG1	heart development protein with EGF like domains 1	ENSG00000173706.14	-1.02831	6.2248	5.16187e-06	0.000123842
LSM10	LSM10, U7 small nuclear RNA associated	ENSG00000181817.6	1.21311	4.38466	5.17232e-06	0.000123919
ABAT	4-aminobutyrate aminotransferase	ENSG00000183044.12	-1.63845	3.57488	5.18795e-06	0.000124121
ARNT2	aryl hydrocarbon receptor nuclear translocator 2	ENSG00000172379.21	-2.25716	1.93658	5.22686e-06	0.000124833
SPTBN1	spectrin beta, non-erythrocytic 1	ENSG00000115306.16	1.03525	8.64515	5.23953e-06	0.000124833
HELZ2	helicase with zinc finger 2	ENSG00000130589.16	1.71661	2.93161	5.2329e-06	0.000124833
ETFB	electron transfer flavoprotein subunit beta	ENSG00000105379.9	1.86532	5.07992	5.26442e-06	0.000125252
AC011497.2	zinc finger, AN1-type domain 5 (ZFAND5) pseudogene	ENSG00000269374.1	-2.48561	-0.395141	5.28173e-06	0.00012549
NOP10	NOP10 ribonucleoprotein	ENSG00000182117.5	-1.27773	6.30945	5.29565e-06	0.000125647
MIR99AHG	mir-99a-let-7c cluster host gene	ENSG00000215386.13	-1.98224	2.301	5.32372e-06	0.000126008
ALDH9A1	aldehyde dehydrogenase 9 family member A1	ENSG00000143149.12	1.14447	8.57878	5.32553e-06	0.000126008
HIST1H2BK	histone cluster 1 H2B family member k	ENSG00000197903.7	1.34224	4.90107	5.36414e-06	0.000126747
SIL1	SIL1 nucleotide exchange factor	ENSG00000120725.13	1.24854	6.26664	5.40178e-06	0.000127461
RPL24P4	ribosomal protein L24 pseudogene 4	ENSG00000181524.6	-3.80506	-1.65234	5.4099e-06	0.000127478
GPR146	G protein-coupled receptor 146	ENSG00000164849.10	1.89878	3.00921	5.41824e-06	0.000127499
STX10	syntaxin 10	ENSG00000104915.15	1.26222	4.60548	5.51057e-06	0.000129318
ID3	inhibitor of DNA binding 3, HLH protein	ENSG00000117318.9	1.47355	4.84221	5.50491e-06	0.000129318
ESS2	ess-2 splicing factor homolog	ENSG00000100056.12	1.47574	3.16283	5.51956e-06	0.000129352
SERTAD4	SERTA domain containing 4	ENSG00000082497.12	-2.41201	1.69045	5.54407e-06	0.000129573
ATP6V0B	ATPase H+ transporting V0 subunit b	ENSG00000117410.14	1.28492	5.7591	5.53809e-06	0.000129573
TMEM120A	transmembrane protein 120A	ENSG00000189077.11	1.18431	6.09897	5.62845e-06	0.000131188
PHLDA2	pleckstrin homology like domain family A member 2	ENSG00000181649.8	2.24376	2.40949	5.62838e-06	0.000131188
WIZ	WIZ zinc finger	ENSG00000011451.19	1.05325	5.5808	5.67928e-06	0.000131598
CYB5D2	cytochrome b5 domain containing 2	ENSG00000167740.9	1.10068	4.98185	5.67054e-06	0.000131598
THAP4	THAP domain containing 4	ENSG00000176946.12	1.22728	4.52598	5.67953e-06	0.000131598
ACSF2	acyl-CoA synthetase family member 2	ENSG00000167107.12	1.23412	8.37601	5.67212e-06	0.000131598
DGKQ	diacylglycerol kinase theta	ENSG00000145214.14	2.27356	3.49367	5.68434e-06	0.000131598
POLR2E	RNA polymerase II subunit E	ENSG00000099817.12	1.44363	7.08763	5.70025e-06	0.000131789
MAEA	macrophage erythroblast attacher	ENSG00000090316.16	1.05484	5.31157	5.72677e-06	0.000131869
ADRM1	adhesion regulating molecule 1	ENSG00000130706.13	1.62298	5.94334	5.71947e-06	0.000131869
TCF7L2	transcription factor 7 like 2	ENSG00000148737.17	-0.918479	5.44569	5.72291e-06	0.000131869
CRISPLD1	cysteine rich secretory protein LCCL domain containing 1	ENSG00000121005.9	2.73707	-0.76111	5.77887e-06	0.000132713
ADAMTSL1	ADAMTS like 1	ENSG00000178031.17	-1.24576	4.65933	5.77789e-06	0.000132713
NHP2	NHP2 ribonucleoprotein	ENSG00000145912.8	1.30649	5.01116	5.79861e-06	0.000132811
PLPP3	phospholipid phosphatase 3	ENSG00000162407.9	-1.81776	7.02868	5.79623e-06	0.000132811
RFX8	RFX family member 8, lacking RFX DNA binding domain	ENSG00000196460.14	-2.84547	-0.56387	5.82213e-06	0.000132995
MYO1F	myosin IF	ENSG00000142347.19	2.7898	-0.271573	5.81859e-06	0.000132995
AGPAT3	1-acylglycerol-3-phosphate O-acyltransferase 3	ENSG00000160216.19	0.952575	6.32834	5.85465e-06	0.000133335
KLF11	Kruppel like factor 11	ENSG00000172059.11	1.1758	4.60088	5.86029e-06	0.000133335
JOSD2	Josephin domain containing 2	ENSG00000161677.11	2.22906	2.86533	5.8469e-06	0.000133335
EIPR1	EARP complex and GARP complex interacting protein 1	ENSG00000032389.12	1.33147	3.80408	5.90924e-06	0.000134252
RPS2P32	ribosomal protein S2 pseudogene 32	ENSG00000232818.2	2.44584	0.720166	5.91621e-06	0.000134252
COMT	catechol-O-methyltransferase	ENSG00000093010.13	1.18133	5.66166	5.97758e-06	0.000135465
LSAMP	limbic system associated membrane protein	ENSG00000185565.12	-1.92801	2.31819	6.03023e-06	0.000135944
SAMM50	SAMM50 sorting and assembly machinery component	ENSG00000100347.15	0.927473	5.96735	6.03036e-06	0.000135944
LIMS1	LIM zinc finger domain containing 1	ENSG00000169756.16	1.03979	7.8697	6.0238e-06	0.000135944
LMF1	lipase maturation factor 1	ENSG00000103227.18	1.28061	3.11853	6.00853e-06	0.000135944
LAIR1	leukocyte associated immunoglobulin like receptor 1	ENSG00000167613.16	1.61151	6.07318	6.06071e-06	0.000136449
SLC25A11	solute carrier family 25 member 11	ENSG00000108528.14	0.992698	5.60264	6.13244e-06	0.000137884
AL591135.1	Rho GTPase activating protein 21 (ARHGAP21) pseudogene	ENSG00000218418.2	-2.69159	-0.826376	6.17354e-06	0.000138551
ISOC2	isochorismatase domain containing 2	ENSG00000063241.8	1.57089	6.09394	6.17825e-06	0.000138551
HADHA	hydroxyacyl-CoA dehydrogenase trifunctional multienzyme complex subunit alpha	ENSG00000084754.12	1.12427	9.17054	6.19155e-06	0.000138668
TFDP2	transcription factor Dp-2	ENSG00000114126.17	-1.00913	5.87978	6.20716e-06	0.000138837
MRPS12	mitochondrial ribosomal protein S12	ENSG00000128626.11	1.44379	4.73572	6.27013e-06	0.000139894
HSPB6	heat shock protein family B (small) member 6	ENSG00000004776.13	-1.08438	7.59918	6.27073e-06	0.000139894
TMSB4XP8	TMSB4X pseudogene 8	ENSG00000187653.11	-2.27667	3.44759	6.28914e-06	0.000139942
ASCC2	activating signal cointegrator 1 complex subunit 2	ENSG00000100325.15	1.0736	5.46724	6.28768e-06	0.000139942
PCBD1	pterin-4 alpha-carbinolamine dehydratase 1	ENSG00000166228.9	1.33796	5.67474	6.32281e-06	0.000140509
ITPKC	inositol-trisphosphate 3-kinase C	ENSG00000086544.3	1.07311	4.99138	6.33705e-06	0.000140643
RAC1P2	Rac family small GTPase 1 pseudogene 2	ENSG00000249936.3	-2.19916	0.0823474	6.37301e-06	0.000141259
FAM50B	family with sequence similarity 50 member B	ENSG00000145945.7	1.63091	2.00697	6.38593e-06	0.000141363
C19orf12	chromosome 19 open reading frame 12	ENSG00000131943.17	1.99915	7.48828	6.39893e-06	0.000141468
ARHGEF40	Rho guanine nucleotide exchange factor 40	ENSG00000165801.10	1.07881	6.15772	6.4651e-06	0.000142381
PRRT4	proline rich transmembrane protein 4	ENSG00000224940.8	1.69824	4.70802	6.45138e-06	0.000142381
ACVR1	activin A receptor type 1	ENSG00000115170.14	-0.947822	4.7073	6.46238e-06	0.000142381
SNX10	sorting nexin 10	ENSG00000086300.15	1.2204	3.88954	6.48175e-06	0.000142565
TSSC4	tumor suppressing subtransferable candidate 4	ENSG00000184281.15	1.83608	3.94182	6.55557e-06	0.000143988
TRNP1	TMF1 regulated nuclear protein 1	ENSG00000253368.4	-1.41658	4.34998	6.56319e-06	0.000143988
SELENOH	selenoprotein H	ENSG00000211450.10	1.82392	3.5089	6.58929e-06	0.000144376
PPM1F	protein phosphatase, Mg2+/Mn2+ dependent 1F	ENSG00000100034.14	1.17118	4.86986	6.61415e-06	0.000144527
TMEM97	transmembrane protein 97	ENSG00000109084.14	1.27361	5.68928	6.6176e-06	0.000144527
PRR5	proline rich 5	ENSG00000186654.21	2.09641	2.84548	6.62143e-06	0.000144527
PKP2	plakophilin 2	ENSG00000057294.14	2.63346	3.65736	6.64127e-06	0.000144776
PLAAT3	phospholipase A and acyltransferase 3	ENSG00000176485.11	1.16316	8.32797	6.67272e-06	0.000145278
CD52	CD52 molecule	ENSG00000169442.9	4.62385	0.617432	6.7185e-06	0.000146089
MRPL44	mitochondrial ribosomal protein L44	ENSG00000135900.4	1.00449	5.1662	6.74848e-06	0.000146556
MCAM	melanoma cell adhesion molecule	ENSG00000076706.17	1.03104	8.96235	6.78197e-06	0.000146911
CDC42EP3	CDC42 effector protein 3	ENSG00000163171.7	-1.09263	6.68619	6.77906e-06	0.000146911
BOP1	BOP1 ribosomal biogenesis factor	ENSG00000261236.8	1.77653	3.73952	6.88905e-06	0.000148863
PGM5P3-AS1	PGM5P3 antisense RNA 1	ENSG00000277631.5	2.67018	0.204556	6.88942e-06	0.000148863
PANK4	pantothenate kinase 4	ENSG00000157881.15	1.33984	3.40005	6.92603e-06	0.000149279
POMGNT2	protein O-linked mannose N-acetylglucosaminyltransferase 2 (beta 1,4-)	ENSG00000144647.6	1.38788	3.5764	6.9183e-06	0.000149279
IRF8	interferon regulatory factor 8	ENSG00000140968.11	2.05377	1.91771	6.94302e-06	0.000149458
RN7SL4P	RNA, 7SL, cytoplasmic 4, pseudogene	ENSG00000263740.2	-3.41739	7.13942	6.98456e-06	0.000150164
CAT	catalase	ENSG00000121691.7	1.01455	8.76265	7.04468e-06	0.000151
BAD	BCL2 associated agonist of cell death	ENSG00000002330.13	1.32546	3.84809	7.03751e-06	0.000151
DDX49	DEAD-box helicase 49	ENSG00000105671.12	1.4959	4.98821	7.05863e-06	0.000151
PAX5	paired box 5	ENSG00000196092.14	3.24428	0.505873	7.05562e-06	0.000151
COL15A1	collagen type XV alpha 1 chain	ENSG00000204291.11	-1.17907	8.89314	7.08568e-06	0.00015139
TRAF3	TNF receptor associated factor 3	ENSG00000131323.14	1.10074	5.29794	7.10964e-06	0.00015141
ARAF	A-Raf proto-oncogene, serine/threonine kinase	ENSG00000078061.13	1.10328	5.58881	7.096e-06	0.00015141
GPC1	glypican 1	ENSG00000063660.9	1.4802	6.86164	7.12185e-06	0.00015141
SSH2	slingshot protein phosphatase 2	ENSG00000141298.19	-0.970196	4.40056	7.11631e-06	0.00015141
ESM1	endothelial cell specific molecule 1	ENSG00000164283.13	-2.69673	-0.737196	7.18009e-06	0.000152451
DAB2IP	DAB2 interacting protein	ENSG00000136848.17	1.13135	3.95163	7.19744e-06	0.000152451
ZNRD2	zinc ribbon domain containing 2	ENSG00000173465.8	1.67521	3.00488	7.18989e-06	0.000152451
HMBS	hydroxymethylbilane synthase	ENSG00000256269.10	1.12458	4.55094	7.23174e-06	0.000152989
TGFB2	transforming growth factor beta 2	ENSG00000092969.12	-2.51658	1.51455	7.28405e-06	0.000153838
XAB2	XPA binding protein 2	ENSG00000076924.12	1.20312	4.12255	7.2898e-06	0.000153838
FNIP2	folliculin interacting protein 2	ENSG00000052795.13	0.966211	5.32955	7.30143e-06	0.000153894
NAT8L	N-acetyltransferase 8 like	ENSG00000185818.7	1.08335	6.53392	7.35688e-06	0.000154873
MVK	mevalonate kinase	ENSG00000110921.14	1.28747	5.06214	7.41149e-06	0.000155722
NEK8	NIMA related kinase 8	ENSG00000160602.14	1.44677	2.55749	7.41533e-06	0.000155722
TSHZ2	teashirt zinc finger homeobox 2	ENSG00000182463.16	-1.40607	4.16865	7.45233e-06	0.000156308
TNK2	tyrosine kinase non receptor 2	ENSG00000061938.19	1.85478	3.93282	7.48431e-06	0.000156787
LGI4	leucine rich repeat LGI family member 4	ENSG00000153902.14	2.02332	1.63083	7.52899e-06	0.000157531
MT-ND3	mitochondrially encoded NADH:ubiquinone oxidoreductase core subunit 3	ENSG00000198840.2	-1.67273	9.92262	7.55686e-06	0.000157922
C6orf62	chromosome 6 open reading frame 62	ENSG00000112308.13	-0.901345	7.18512	7.58776e-06	0.000158375
OTUD1	OTU deubiquitinase 1	ENSG00000165312.6	-1.36212	3.05246	7.59712e-06	0.000158378
PEX14	peroxisomal biogenesis factor 14	ENSG00000142655.13	1.12952	4.10107	7.61994e-06	0.000158521
SV2A	synaptic vesicle glycoprotein 2A	ENSG00000159164.10	4.43404	5.93424	7.62244e-06	0.000158521
EDEM2	ER degradation enhancing alpha-mannosidase like protein 2	ENSG00000088298.13	1.12379	4.53839	7.64425e-06	0.000158744
AL606534.4	novel pseudogene	ENSG00000253326.2	3.47505	-2.26156	7.65163e-06	0.000158744
ATP9A	ATPase phospholipid transporting 9A (putative)	ENSG00000054793.14	1.10712	7.08767	7.71096e-06	0.000159759
TBC1D10A	TBC1 domain family member 10A	ENSG00000099992.15	1.44876	3.67498	7.71916e-06	0.000159759
GNB2	G protein subunit beta 2	ENSG00000172354.10	1.08105	6.10431	7.7332e-06	0.000159857
NATD1	N-acetyltransferase domain containing 1	ENSG00000274180.1	1.30169	6.24071	7.76807e-06	0.000160385
SELENOO	selenoprotein O	ENSG00000073169.14	1.91318	3.12363	7.78472e-06	0.000160535
XYLT2	xylosyltransferase 2	ENSG00000015532.10	1.13851	4.08665	7.82207e-06	0.000161112
MVB12B	multivesicular body subunit 12B	ENSG00000196814.15	1.20821	3.1865	7.85833e-06	0.000161665
FOXF1	forkhead box F1	ENSG00000103241.7	-2.66347	-0.517432	7.86982e-06	0.000161708
HNRNPA1L2	heterogeneous nuclear ribonucleoprotein A1 like 2	ENSG00000139675.12	-1.4749	2.17579	7.88841e-06	0.000161896
PMEPA1	prostate transmembrane protein, androgen induced 1	ENSG00000124225.16	1.09565	5.03459	7.91169e-06	0.000161959
POLD4	DNA polymerase delta 4, accessory subunit	ENSG00000175482.9	1.25022	3.64284	7.91977e-06	0.000161959
RAVER1	ribonucleoprotein, PTB binding 1	ENSG00000161847.14	2.4046	2.86806	7.90266e-06	0.000161959
IDH3B	isocitrate dehydrogenase (NAD(+)) 3 beta	ENSG00000101365.21	0.926997	5.89653	7.96122e-06	0.000162297
PDPN	podoplanin	ENSG00000162493.16	-4.16178	-1.86331	7.95603e-06	0.000162297
GPC6	glypican 6	ENSG00000183098.11	-1.05782	6.28892	7.96464e-06	0.000162297
VAMP2	vesicle associated membrane protein 2	ENSG00000220205.9	-1.35966	4.79397	7.97522e-06	0.00016232
ACSF3	acyl-CoA synthetase family member 3	ENSG00000176715.16	1.32024	4.18784	8.00019e-06	0.000162549
OCA2	OCA2 melanosomal transmembrane protein	ENSG00000104044.16	4.23665	-1.71215	8.01485e-06	0.000162549
VEPH1	ventricular zone expressed PH domain containing 1	ENSG00000197415.12	-1.43099	4.57835	8.00633e-06	0.000162549
GPRC5B	G protein-coupled receptor class C group 5 member B	ENSG00000167191.12	1.37947	4.54416	8.05937e-06	0.000163259
FAXDC2	fatty acid hydroxylase domain containing 2	ENSG00000170271.11	-1.25465	3.07287	8.09395e-06	0.000163727
MSRB1	methionine sulfoxide reductase B1	ENSG00000198736.11	1.2489	4.68611	8.10151e-06	0.000163727
AC008738.6	novel transcript	ENSG00000270212.1	3.28353	-1.37613	8.15878e-06	0.00016469
SCCPDH	saccharopine dehydrogenase (putative)	ENSG00000143653.10	0.971712	5.75472	8.2654e-06	0.000165481
PRKAR2B	protein kinase cAMP-dependent type II regulatory subunit beta	ENSG00000005249.13	1.10737	8.31009	8.2507e-06	0.000165481
ARMC6	armadillo repeat containing 6	ENSG00000105676.14	1.23475	4.11967	8.24813e-06	0.000165481
HPSE2	heparanase 2 (inactive)	ENSG00000172987.12	2.17792	0.768362	8.26068e-06	0.000165481
PIK3AP1	phosphoinositide-3-kinase adaptor protein 1	ENSG00000155629.15	2.78985	1.5687	8.26113e-06	0.000165481
NOTO	notochord homeobox	ENSG00000214513.4	6.79036	-0.640527	8.22527e-06	0.000165481
CD44	CD44 molecule (Indian blood group)	ENSG00000026508.18	-1.12666	8.27806	8.25168e-06	0.000165481
PRR16	proline rich 16	ENSG00000184838.15	-1.93083	1.90981	8.32619e-06	0.000166311
CHCHD6	coiled-coil-helix-coiled-coil-helix domain containing 6	ENSG00000159685.11	1.57127	1.77819	8.3247e-06	0.000166311
C1QB	complement C1q B chain	ENSG00000173369.16	5.37521	-0.686148	8.36632e-06	0.000166918
NME4	NME/NM23 nucleoside diphosphate kinase 4	ENSG00000103202.13	0.964983	6.00428	8.38813e-06	0.000167159
APOE	apolipoprotein E	ENSG00000130203.10	1.42421	11.3646	8.40714e-06	0.000167344
AC026403.1	60S acidic ribosomal protein (RPLP0) pseudogene	ENSG00000229119.3	-1.93613	2.70895	8.44953e-06	0.000167843
STRN4	striatin 4	ENSG00000090372.15	1.19751	5.18536	8.45177e-06	0.000167843
PTK2B	protein tyrosine kinase 2 beta	ENSG00000120899.18	1.76777	6.13176	8.50994e-06	0.000168803
SNRPG	small nuclear ribonucleoprotein polypeptide G	ENSG00000143977.14	-1.15687	5.12058	8.55981e-06	0.000169597
BCL2	BCL2 apoptosis regulator	ENSG00000171791.13	1.2711	4.97744	8.58253e-06	0.000169656
CIAO3	cytosolic iron-sulfur assembly component 3	ENSG00000103245.14	1.48212	3.58189	8.57598e-06	0.000169656
AC073896.2	novel transcript, antisense to CNPY2 and CS	ENSG00000257303.2	2.05624	2.36698	8.59327e-06	0.000169673
CYC1	cytochrome c1	ENSG00000179091.5	1.0493	5.73582	8.65098e-06	0.000170616
PARP3	poly(ADP-ribose) polymerase family member 3	ENSG00000041880.14	1.04367	4.93751	8.67768e-06	0.000170946
SLIT2	slit guidance ligand 2	ENSG00000145147.20	-1.1434	5.38003	8.77249e-06	0.000172616
MON1A	MON1 homolog A, secretory trafficking associated	ENSG00000164077.14	1.35194	3.38651	8.80908e-06	0.000172993
COPRS	coordinator of PRMT5 and differentiation stimulator	ENSG00000172301.11	-1.11703	4.02275	8.81178e-06	0.000172993
RPL7P32	ribosomal protein L7 pseudogene 32	ENSG00000231006.1	-2.58049	-0.340423	8.87941e-06	0.000174122
PWWP2B	PWWP domain containing 2B	ENSG00000171813.14	2.53071	2.80262	8.90818e-06	0.000174487
WDR13	WD repeat domain 13	ENSG00000101940.18	1.04706	5.3994	8.94015e-06	0.000174736
ANO3	anoctamin 3	ENSG00000134343.14	2.71226	1.94301	8.94125e-06	0.000174736
HIST1H2AG	histone cluster 1 H2A family member g	ENSG00000196787.3	2.27781	1.88762	9.00642e-06	0.000175809
MYEOV	myeloma overexpressed	ENSG00000172927.8	-2.42565	-0.780002	9.12154e-06	0.000176896
FTH1P20	ferritin heavy chain 1 pseudogene 20	ENSG00000226564.1	-3.52713	-1.388	9.13419e-06	0.000176896
ABHD15	abhydrolase domain containing 15	ENSG00000168792.5	1.0266	5.55725	9.13263e-06	0.000176896
FAM149A	family with sequence similarity 149 member A	ENSG00000109794.13	1.45168	2.84378	9.08513e-06	0.000176896
TNFRSF11B	TNF receptor superfamily member 11b	ENSG00000164761.9	-1.96326	3.68679	9.09589e-06	0.000176896
FOXP1	forkhead box P1	ENSG00000114861.20	-1.68651	3.74011	9.11763e-06	0.000176896
FST	follistatin	ENSG00000134363.12	-0.915907	4.91977	9.13117e-06	0.000176896
MRPL4	mitochondrial ribosomal protein L4	ENSG00000105364.14	1.51791	3.96282	9.26824e-06	0.00017929
POMGNT1	protein O-linked mannose N-acetylglucosaminyltransferase 1 (beta 1,2-)	ENSG00000085998.14	0.88532	6.24362	9.29617e-06	0.000179426
RPL18AP3	ribosomal protein L18a pseudogene 3	ENSG00000213442.5	-1.5093	3.75332	9.29239e-06	0.000179426
XRRA1	X-ray radiation resistance associated 1	ENSG00000166435.15	1.33967	3.20503	9.33853e-06	0.000180042
RAD23B	RAD23 homolog B, nucleotide excision repair protein	ENSG00000119318.13	-1.19253	8.67239	9.56036e-06	0.000184112
FNDC4	fibronectin type III domain containing 4	ENSG00000115226.10	1.17261	5.90686	9.64501e-06	0.000185534
SAMD5	sterile alpha motif domain containing 5	ENSG00000203727.4	-2.55385	-0.211447	9.66083e-06	0.000185631
PDXK	pyridoxal kinase	ENSG00000160209.19	1.01102	7.98769	9.78572e-06	0.000187611
FAHD2A	fumarylacetoacetate hydrolase domain containing 2A	ENSG00000115042.10	1.26906	4.358	9.78372e-06	0.000187611
ROCK1P1	Rho associated coiled-coil containing protein kinase 1 pseudogene 1	ENSG00000263006.6	-2.12205	0.727517	9.80585e-06	0.000187787
COX6A1P2	cytochrome c oxidase subunit 6A1 pseudogene 2	ENSG00000226976.3	-2.62732	-0.495116	9.87873e-06	0.000188763
H3F3BP1	H3 histone, family 3B pseudogene 1	ENSG00000236534.1	-3.05608	-1.56396	9.87882e-06	0.000188763
FAM234A	family with sequence similarity 234 member A	ENSG00000167930.17	1.07495	6.68614	9.93033e-06	0.000189441
QPCT	glutaminyl-peptide cyclotransferase	ENSG00000115828.17	1.42068	3.83006	9.93635e-06	0.000189441
FGFRL1	fibroblast growth factor receptor like 1	ENSG00000127418.15	1.22322	5.59368	9.97874e-06	0.000190039
BMP1	bone morphogenetic protein 1	ENSG00000168487.19	0.980319	5.91268	1.00273e-05	0.000190752
MRPL55	mitochondrial ribosomal protein L55	ENSG00000162910.19	1.74881	3.23592	1.00636e-05	0.00019123
HSPA12A	heat shock protein family A (Hsp70) member 12A	ENSG00000165868.14	0.895858	5.95557	1.01178e-05	0.000191413
ATP10A	ATPase phospholipid transporting 10A (putative)	ENSG00000206190.11	0.904413	5.79356	1.01162e-05	0.000191413
TTC38	tetratricopeptide repeat domain 38	ENSG00000075234.17	0.950591	5.04741	1.01118e-05	0.000191413
SFT2D2	SFT2 domain containing 2	ENSG00000213064.10	-1.43886	6.62538	1.01086e-05	0.000191413
TM4SF1	transmembrane 4 L six family member 1	ENSG00000169908.12	-2.17145	3.75784	1.02001e-05	0.000192757
RCC1L	RCC1 like	ENSG00000274523.5	1.1688	5.76774	1.02907e-05	0.000194257
CLDN2	claudin 2	ENSG00000165376.10	3.02731	-0.824754	1.03195e-05	0.000194586
ADAMTS6	ADAM metallopeptidase with thrombospondin type 1 motif 6	ENSG00000049192.15	-1.67924	1.59383	1.0341e-05	0.000194778
PTPRU	protein tyrosine phosphatase receptor type U	ENSG00000060656.20	1.04003	4.01519	1.03611e-05	0.000194942
TMEM11	transmembrane protein 11	ENSG00000178307.9	0.986952	5.08813	1.03953e-05	0.000194946
C10orf91	chromosome 10 open reading frame 91 (putative)	ENSG00000180066.9	2.96181	-1.21565	1.03881e-05	0.000194946
AL845321.1	methylenetetrahydrofolate dehydrogenase (NADP+ dependent) 1-like (MTHFD1L) pseudogene	ENSG00000228522.2	3.54199	0.572177	1.03795e-05	0.000194946
GLIS1	GLIS family zinc finger 1	ENSG00000174332.5	2.60891	-0.0622598	1.04252e-05	0.000195293
PNPLA2	patatin like phospholipase domain containing 2	ENSG00000177666.17	1.32375	9.43437	1.04486e-05	0.000195518
DDX28	DEAD-box helicase 28	ENSG00000182810.6	1.35574	3.34985	1.04837e-05	0.000195934
CORO1B	coronin 1B	ENSG00000172725.14	1.567	5.03257	1.04936e-05	0.000195934
CCDC106	coiled-coil domain containing 106	ENSG00000173581.7	1.51772	3.26838	1.05175e-05	0.000196166
PIN1	peptidylprolyl cis/trans isomerase, NIMA-interacting 1	ENSG00000127445.13	1.18491	4.59183	1.05549e-05	0.000196652
MPST	mercaptopyruvate sulfurtransferase	ENSG00000128309.16	1.63937	5.1128	1.05815e-05	0.00019672
NXPE3	neurexophilin and PC-esterase domain family member 3	ENSG00000144815.16	-1.06889	4.08269	1.05795e-05	0.00019672
NOTCH1	notch receptor 1	ENSG00000148400.12	2.1939	2.97762	1.0599e-05	0.000196832
RPL7AP6	ribosomal protein L7a pseudogene 6	ENSG00000242071.3	-1.59606	4.6761	1.06502e-05	0.000197569
LY96	lymphocyte antigen 96	ENSG00000154589.7	-1.60923	2.20036	1.06753e-05	0.000197822
TRABD2A	TraB domain containing 2A	ENSG00000186854.11	1.72046	3.04866	1.07023e-05	0.000198108
RPL7AP66	ribosomal protein L7a pseudogene 66	ENSG00000175886.10	-2.81393	0.106661	1.0779e-05	0.000199313
MMP8	matrix metallopeptidase 8	ENSG00000118113.12	-4.85246	0.759573	1.08125e-05	0.000199718
AC007920.2	novel transcript, antisense to MASP1	ENSG00000283175.1	-2.06504	-0.0687462	1.08682e-05	0.000200315
SFRP1	secreted frizzled related protein 1	ENSG00000104332.12	-1.65915	5.74853	1.08587e-05	0.000200315
HMG20B	high mobility group 20B	ENSG00000064961.19	1.30431	4.00586	1.08924e-05	0.000200546
OSBPL11	oxysterol binding protein like 11	ENSG00000144909.8	1.37909	8.11582	1.09408e-05	0.000201222
UBE2D2	ubiquitin conjugating enzyme E2 D2	ENSG00000131508.16	-0.895413	5.60831	1.10302e-05	0.000202649
FGD5	FYVE, RhoGEF and PH domain containing 5	ENSG00000154783.12	3.80444	-0.927267	1.10487e-05	0.000202772
RPL7P21	ribosomal protein L7 pseudogene 21	ENSG00000231579.3	-2.3467	-0.181338	1.12068e-05	0.000204693
PRDX5	peroxiredoxin 5	ENSG00000126432.14	1.26113	7.5286	1.11877e-05	0.000204693
PLXNB2	plexin B2	ENSG00000196576.15	1.3794	6.67233	1.12303e-05	0.000204693
DPP7	dipeptidyl peptidase 7	ENSG00000176978.14	1.78936	4.37849	1.11781e-05	0.000204693
BX537318.1	novel transcript	ENSG00000273145.1	2.10583	0.438616	1.11966e-05	0.000204693
PRICKLE1	prickle planar cell polarity protein 1	ENSG00000139174.12	-1.21481	3.98843	1.12229e-05	0.000204693
SRP19	signal recognition particle 19	ENSG00000153037.15	-1.03264	4.15302	1.12368e-05	0.000204693
ILVBL	ilvB acetolactate synthase like	ENSG00000105135.16	2.28423	5.98045	1.133e-05	0.000206173
PAK6	p21 (RAC1) activated kinase 6	ENSG00000137843.12	4.04912	-3.16002	1.13443e-05	0.000206214
ZGPAT	zinc finger CCCH-type and G-patch domain containing	ENSG00000197114.11	2.36803	1.53617	1.13818e-05	0.000206678
STK10	serine/threonine kinase 10	ENSG00000072786.13	0.948644	4.61115	1.14314e-05	0.000207358
LACTB2	lactamase beta 2	ENSG00000147592.9	1.63762	5.9688	1.14459e-05	0.000207403
RAB6D	RAB6D, member RAS oncogene family	ENSG00000233087.7	-3.04339	-1.08237	1.14676e-05	0.000207428
MRPS15	mitochondrial ribosomal protein S15	ENSG00000116898.12	1.02178	6.36487	1.14835e-05	0.000207428
AC004057.1	ribosomal protein S26 (RPS26) pseudogene	ENSG00000196656.7	-1.68515	3.92305	1.14804e-05	0.000207428
POLD2	DNA polymerase delta 2, accessory subunit	ENSG00000106628.10	1.26877	6.81965	1.15032e-05	0.000207565
AL590867.2	60S ribosomal protein L27a (RPL27A) pseudogene	ENSG00000218426.5	-1.68235	2.15688	1.15177e-05	0.000207609
PEBP1	phosphatidylethanolamine binding protein 1	ENSG00000089220.5	1.21011	9.49481	1.16035e-05	0.000208935
ZDHHC12	zinc finger DHHC-type containing 12	ENSG00000160446.19	2.1751	2.14997	1.17118e-05	0.000210665
TUBAP2	tubulin alpha pseudogene 2	ENSG00000214391.3	-4.19995	-1.636	1.17502e-05	0.000211134
FAM189B	family with sequence similarity 189 member B	ENSG00000160767.21	1.70349	4.72003	1.17744e-05	0.000211348
HAGH	hydroxyacylglutathione hydrolase	ENSG00000063854.13	1.17334	4.79895	1.18016e-05	0.000211514
GABPB2	GA binding protein transcription factor subunit beta 2	ENSG00000143458.12	-0.901428	4.60777	1.18082e-05	0.000211514
CASP7	caspase 7	ENSG00000165806.20	1.06125	5.87767	1.18557e-05	0.000212142
BDKRB2	bradykinin receptor B2	ENSG00000168398.6	-1.96386	1.44176	1.18701e-05	0.00021218
FAM47E	family with sequence similarity 47 member E	ENSG00000189157.14	1.56562	2.24628	1.20067e-05	0.000214398
HIST1H2BC	histone cluster 1 H2B family member c	ENSG00000180596.7	1.02985	4.26225	1.20337e-05	0.000214435
RUNX1T1	RUNX1 partner transcriptional co-repressor 1	ENSG00000079102.16	-1.52607	3.49687	1.20244e-05	0.000214435
BRF1	BRF1 RNA polymerase III transcription initiation factor subunit	ENSG00000185024.17	1.45841	3.78817	1.20612e-05	0.000214701
DDX41	DEAD-box helicase 41	ENSG00000183258.12	1.03222	5.66677	1.20744e-05	0.000214714
DNAJA4	DnaJ heat shock protein family (Hsp40) member A4	ENSG00000140403.12	1.68555	3.55041	1.21242e-05	0.00021519
NMNAT2	nicotinamide nucleotide adenylyltransferase 2	ENSG00000157064.11	-1.44956	3.45941	1.21262e-05	0.00021519
FGFR2	fibroblast growth factor receptor 2	ENSG00000066468.22	2.54711	1.73896	1.21571e-05	0.000215344
PRPF19	pre-mRNA processing factor 19	ENSG00000110107.9	-0.864025	5.65184	1.21599e-05	0.000215344
PCCA-DT	PCCA divergent transcript	ENSG00000274605.2	1.46428	2.00266	1.22352e-05	0.000216453
JCHAIN	joining chain of multimeric IgA and IgM	ENSG00000132465.11	-2.37641	-0.179522	1.22568e-05	0.000216612
PCED1B	PC-esterase domain containing 1B	ENSG00000179715.13	2.3883	0.561466	1.22942e-05	0.000217051
GALE	UDP-galactose-4-epimerase	ENSG00000117308.15	1.32378	3.5102	1.24313e-05	0.000219245
LYSMD4	LysM domain containing 4	ENSG00000183060.15	1.18297	3.35904	1.24605e-05	0.000219535
SCAMP3	secretory carrier membrane protein 3	ENSG00000116521.11	0.9488	5.75544	1.2608e-05	0.000221906
PRNCR1	prostate cancer associated non-coding RNA 1	ENSG00000282961.1	-2.23743	-0.0150469	1.26666e-05	0.000222509
AC055854.1	novel transcript	ENSG00000253125.1	2.65461	0.70371	1.26682e-05	0.000222509
NFU1	NFU1 iron-sulfur cluster scaffold	ENSG00000169599.12	1.05266	5.44858	1.26957e-05	0.000222765
C6orf132	chromosome 6 open reading frame 132	ENSG00000188112.9	-1.33241	2.38436	1.2719e-05	0.000222836
ATP5IF1	ATP synthase inhibitory factor subunit 1	ENSG00000130770.18	1.30161	4.25096	1.27257e-05	0.000222836
COMMD5	COMM domain containing 5	ENSG00000170619.10	1.10133	3.76573	1.27889e-05	0.000223715
SLC25A4	solute carrier family 25 member 4	ENSG00000151729.11	1.2401	4.90843	1.28022e-05	0.00022372
HYAL2	hyaluronidase 2	ENSG00000068001.14	1.35345	3.42795	1.28542e-05	0.000224399
ENTPD6	ectonucleoside triphosphate diphosphohydrolase 6	ENSG00000197586.13	1.15126	5.44279	1.2985e-05	0.000226454
FARSA	phenylalanyl-tRNA synthetase subunit alpha	ENSG00000179115.11	1.23868	4.99647	1.30373e-05	0.000227135
GPC3	glypican 3	ENSG00000147257.14	-1.23465	3.71681	1.32032e-05	0.000229791
HLA-B	major histocompatibility complex, class I, B	ENSG00000234745.11	1.10253	7.20775	1.32441e-05	0.00023027
SH2D3C	SH2 domain containing 3C	ENSG00000095370.20	3.56255	1.15736	1.33064e-05	0.000231119
CXXC5	CXXC finger protein 5	ENSG00000171604.12	1.02445	4.84013	1.33541e-05	0.000231714
TMEM94	transmembrane protein 94	ENSG00000177728.17	1.08388	5.10599	1.34129e-05	0.0002325
RPL21P119	ribosomal protein L21 pseudogene 119	ENSG00000220793.5	-1.71141	1.40428	1.35052e-05	0.000233863
SIRT2	sirtuin 2	ENSG00000068903.20	0.940886	6.26026	1.36071e-05	0.000235332
ZBTB42	zinc finger and BTB domain containing 42	ENSG00000179627.10	1.37994	2.89456	1.36174e-05	0.000235332
MARCH3	membrane associated ring-CH-type finger 3	ENSG00000173926.6	1.47815	2.10156	1.36653e-05	0.000235922
RNF24	ring finger protein 24	ENSG00000101236.17	-1.13838	5.45326	1.36893e-05	0.000236099
THAP7	THAP domain containing 7	ENSG00000184436.12	1.45343	2.97722	1.37274e-05	0.000236281
WDR24	WD repeat domain 24	ENSG00000127580.17	1.87405	2.54023	1.37264e-05	0.000236281
ARHGAP31	Rho GTPase activating protein 31	ENSG00000031081.11	1.2789	6.02671	1.37535e-05	0.000236494
ACOT7	acyl-CoA thioesterase 7	ENSG00000097021.19	1.24088	3.23435	1.38029e-05	0.000237107
CPNE2	copine 2	ENSG00000140848.17	1.26647	4.65583	1.38527e-05	0.000237723
ZNF264	zinc finger protein 264	ENSG00000083844.10	-1.25608	4.57195	1.38802e-05	0.000237958
TIMMDC1	translocase of inner mitochondrial membrane domain containing 1	ENSG00000113845.10	1.06206	6.16434	1.3928e-05	0.000238302
DNAAF5	dynein axonemal assembly factor 5	ENSG00000164818.16	1.10475	3.95399	1.39184e-05	0.000238302
ACER2	alkaline ceramidase 2	ENSG00000177076.6	1.34573	3.52764	1.39677e-05	0.000238744
RPS23P8	ribosomal protein S23 pseudogene 8	ENSG00000230629.2	-2.27376	0.751035	1.42277e-05	0.000241654
LAMC2	laminin subunit gamma 2	ENSG00000058085.15	-1.08116	3.29639	1.42145e-05	0.000241654
STK25	serine/threonine kinase 25	ENSG00000115694.15	0.938851	5.69777	1.42646e-05	0.000241654
SLC25A5	solute carrier family 25 member 5	ENSG00000005022.6	1.03354	7.13381	1.42485e-05	0.000241654
IDH2	isocitrate dehydrogenase (NADP(+)) 2, mitochondrial	ENSG00000182054.9	1.12746	7.36237	1.42445e-05	0.000241654
GRAMD1A	GRAM domain containing 1A	ENSG00000089351.14	1.258	4.18993	1.42362e-05	0.000241654
AP003068.1	novel transcript	ENSG00000254501.1	3.22756	-1.93269	1.41839e-05	0.000241654
AL591368.1	novel transcript	ENSG00000233926.1	4.37594	-2.46444	1.42323e-05	0.000241654
LYPLAL1-AS1	LYPLAL1 antisense RNA 1	ENSG00000228536.3	-1.83788	4.22776	1.42512e-05	0.000241654
NNAT	neuronatin	ENSG00000053438.11	1.04086	3.98699	1.43074e-05	0.00024214
RPP25	ribonuclease P and MRP subunit p25	ENSG00000178718.6	1.49551	3.09425	1.43745e-05	0.000242797
PARP10	poly(ADP-ribose) polymerase family member 10	ENSG00000178685.14	1.75934	4.63006	1.43656e-05	0.000242797
HAVCR2	hepatitis A virus cellular receptor 2	ENSG00000135077.9	1.86647	4.41051	1.44349e-05	0.000243578
GAA	glucosidase alpha, acid	ENSG00000171298.13	1.28738	5.15971	1.45075e-05	0.000244419
EEFSEC	eukaryotic elongation factor, selenocysteine-tRNA specific	ENSG00000132394.11	1.48169	2.44398	1.45132e-05	0.000244419
PEX10	peroxisomal biogenesis factor 10	ENSG00000157911.10	0.979083	4.65461	1.45599e-05	0.000244966
RPUSD1	RNA pseudouridine synthase domain containing 1	ENSG00000007376.8	1.75554	2.49161	1.45751e-05	0.000244981
COQ9	coenzyme Q9	ENSG00000088682.14	0.885151	5.29899	1.47693e-05	0.00024652
CARS2	cysteinyl-tRNA synthetase 2, mitochondrial	ENSG00000134905.17	1.12724	4.49982	1.47814e-05	0.00024652
ZNF385A	zinc finger protein 385A	ENSG00000161642.17	1.20023	6.23969	1.47522e-05	0.00024652
RPTOR	regulatory associated protein of MTOR complex 1	ENSG00000141564.15	1.28859	4.92355	1.4747e-05	0.00024652
TNMD	tenomodulin	ENSG00000000005.6	2.05979	2.58548	1.47367e-05	0.00024652
FLRT2	fibronectin leucine rich transmembrane protein 2	ENSG00000185070.11	-1.44245	4.11882	1.47535e-05	0.00024652
RPSAP47	ribosomal protein SA pseudogene 47	ENSG00000188856.6	-1.74849	5.4243	1.47281e-05	0.00024652
ISLR	immunoglobulin superfamily containing leucine rich repeat	ENSG00000129009.13	-1.12585	6.29604	1.47724e-05	0.00024652
FTLP3	ferritin light chain pseudogene 3	ENSG00000226608.3	-3.01544	-0.626968	1.48237e-05	0.000246876
TP53I3	tumor protein p53 inducible protein 3	ENSG00000115129.14	0.9046	5.4353	1.48316e-05	0.000246876
IKBKG	inhibitor of nuclear factor kappa B kinase regulatory subunit gamma	ENSG00000269335.5	1.23057	3.7497	1.48692e-05	0.000247264
GTF2F1	general transcription factor IIF subunit 1	ENSG00000125651.14	1.0419	5.56819	1.49939e-05	0.000248191
SMIM20	small integral membrane protein 20	ENSG00000250317.8	1.13116	4.11747	1.4943e-05	0.000248191
HOXB6	homeobox B6	ENSG00000108511.10	1.60206	4.48028	1.49972e-05	0.000248191
FDXR	ferredoxin reductase	ENSG00000161513.12	1.68712	3.49357	1.49756e-05	0.000248191
TMEM258	transmembrane protein 258	ENSG00000134825.16	-1.52669	5.05824	1.49723e-05	0.000248191
FAM180A	family with sequence similarity 180 member A	ENSG00000189320.9	-2.02179	2.96752	1.5025e-05	0.000248411
SLC47A1	solute carrier family 47 member 1	ENSG00000142494.13	2.17813	1.65494	1.50839e-05	0.000249145
COX6A1	cytochrome c oxidase subunit 6A1	ENSG00000111775.3	1.10496	5.52251	1.51438e-05	0.000249894
ADAMTS9	ADAM metallopeptidase with thrombospondin type 1 motif 9	ENSG00000163638.13	1.55199	4.5463	1.51743e-05	0.000250158
PGAM2	phosphoglycerate mutase 2	ENSG00000164708.6	3.2038	-1.26871	1.52482e-05	0.000251134
PIK3CA	phosphatidylinositol-4,5-bisphosphate 3-kinase catalytic subunit alpha	ENSG00000121879.5	0.90674	6.12019	1.53233e-05	0.000251827
LINC01128	long intergenic non-protein coding RNA 1128	ENSG00000228794.9	0.959777	5.48635	1.53342e-05	0.000251827
DMKN	dermokine	ENSG00000161249.21	1.92881	4.65267	1.53191e-05	0.000251827
MZT2A	mitotic spindle organizing protein 2A	ENSG00000173272.16	1.56731	1.76343	1.53658e-05	0.000252104
ADAMTS7P4	ADAMTS7 pseudogene 4	ENSG00000218052.5	-3.48644	-3.11405	1.54014e-05	0.000252448
TUBGCP2	tubulin gamma complex associated protein 2	ENSG00000130640.13	0.835771	5.29498	1.54608e-05	0.000253181
AC023644.1	novel transcript	ENSG00000253374.5	4.23809	-3.80372	1.54978e-05	0.000253303
LBHD2	LBH domain containing 2	ENSG00000283071.1	4.87244	-3.26017	1.54877e-05	0.000253303
SCRIB	scribble planar cell polarity protein	ENSG00000180900.19	1.52492	4.44697	1.55912e-05	0.000254345
MVD	mevalonate diphosphate decarboxylase	ENSG00000167508.12	2.80005	9.31456	1.55808e-05	0.000254345
PALD1	phosphatase domain containing paladin 1	ENSG00000107719.9	3.61369	-1.13156	1.56115e-05	0.000254435
BAALC	BAALC binder of MAP3K1 and KLF4	ENSG00000164929.17	-2.23358	0.513052	1.56493e-05	0.00025481
ADCK5	aarF domain containing kinase 5	ENSG00000173137.12	1.88095	2.05093	1.57085e-05	0.000255289
DCBLD2	discoidin, CUB and LCCL domain containing 2	ENSG00000057019.16	-0.861334	6.68275	1.57006e-05	0.000255289
GNA12	G protein subunit alpha 12	ENSG00000146535.14	0.804571	6.63709	1.57632e-05	0.000255936
RPP14	ribonuclease P/MRP subunit p14	ENSG00000163684.11	-0.982791	4.55542	1.57965e-05	0.000256234
ACAD9	acyl-CoA dehydrogenase family member 9	ENSG00000177646.19	0.892133	5.54728	1.58896e-05	0.000257502
SYNPO	synaptopodin	ENSG00000171992.13	0.82996	7.4519	1.59662e-05	0.0002585
LONRF3	LON peptidase N-terminal domain and ring finger 3	ENSG00000175556.17	1.60611	2.43529	1.60612e-05	0.000259458
KLHL30	kelch like family member 30	ENSG00000168427.9	2.18854	0.172541	1.60708e-05	0.000259458
GADD45G	growth arrest and DNA damage inducible gamma	ENSG00000130222.11	2.31458	1.91073	1.60631e-05	0.000259458
RABL6	RAB, member RAS oncogene family like 6	ENSG00000196642.19	1.16907	5.18966	1.61369e-05	0.000260281
GPRIN3	GPRIN family member 3	ENSG00000185477.5	1.72896	1.14661	1.61616e-05	0.000260436
TGFBR1	transforming growth factor beta receptor 1	ENSG00000106799.13	-0.825176	6.29605	1.61839e-05	0.000260551
DDX6	DEAD-box helicase 6	ENSG00000110367.13	-0.93473	7.88888	1.62025e-05	0.000260606
HGF	hepatocyte growth factor	ENSG00000019991.18	-1.85415	2.42766	1.623e-05	0.000260804
ADGRG4	adhesion G protein-coupled receptor G4	ENSG00000156920.11	3.34361	-1.4472	1.64123e-05	0.000263486
RPL21P75	ribosomal protein L21 pseudogene 75	ENSG00000213860.4	-1.11147	3.64262	1.64496e-05	0.000263838
ATP5F1B	ATP synthase F1 subunit beta	ENSG00000110955.9	0.987561	9.91196	1.64964e-05	0.000264343
NLRC5	NLR family CARD domain containing 5	ENSG00000140853.15	1.11691	3.90268	1.65323e-05	0.00026467
DOCK5	dedicator of cytokinesis 5	ENSG00000147459.18	-0.987942	3.7099	1.6586e-05	0.000265283
BCKDHA	branched chain keto acid dehydrogenase E1 subunit alpha	ENSG00000248098.12	-4.50506	-1.71322	1.66286e-05	0.000265447
TOMM34	translocase of outer mitochondrial membrane 34	ENSG00000025772.8	0.920335	4.67772	1.66291e-05	0.000265447
CA5BP1	carbonic anhydrase 5B pseudogene 1	ENSG00000186312.10	1.20321	3.53008	1.66426e-05	0.000265447
LINC02766	long intergenic non-protein coding RNA 2766	ENSG00000229484.1	3.07899	-0.899368	1.66877e-05	0.000265919
CLIC3	chloride intracellular channel 3	ENSG00000169583.13	1.80426	2.62651	1.68142e-05	0.000267687
DOCK8	dedicator of cytokinesis 8	ENSG00000107099.15	1.29635	2.91777	1.68355e-05	0.000267778
USE1	unconventional SNARE in the ER 1	ENSG00000053501.13	1.48673	3.49104	1.69076e-05	0.000268427
AC009949.1	TEC	ENSG00000279964.1	5.70973	-0.55116	1.69011e-05	0.000268427
MT-TP	mitochondrially encoded tRNA-Pro (CCN)	ENSG00000210196.2	-1.75413	2.08596	1.69731e-05	0.000269218
NDFIP1	Nedd4 family interacting protein 1	ENSG00000131507.11	-0.884567	6.6882	1.70537e-05	0.000270247
LINC01578	long intergenic non-protein coding RNA 1578	ENSG00000272888.7	-1.17506	3.13489	1.70755e-05	0.000270343
PGAM4	phosphoglycerate mutase family member 4	ENSG00000226784.3	-2.60097	1.21181	1.71237e-05	0.000270858
PGM5P4-AS1	PGM5P4 antisense RNA 1	ENSG00000231943.9	2.2719	0.162543	1.71447e-05	0.00027094
MAN1C1	mannosidase alpha class 1C member 1	ENSG00000117643.14	-1.11801	4.30105	1.71775e-05	0.000271209
CDHR1	cadherin related family member 1	ENSG00000148600.15	1.75448	4.11347	1.73474e-05	0.000273388
OLFML3	olfactomedin like 3	ENSG00000116774.12	-1.08225	6.57512	1.73332e-05	0.000273388
TOR2A	torsin family 2 member A	ENSG00000160404.18	1.79531	1.79554	1.74014e-05	0.000273989
MIIP	migration and invasion inhibitory protein	ENSG00000116691.11	1.70495	2.98264	1.74484e-05	0.000274477
ITPKB	inositol-trisphosphate 3-kinase B	ENSG00000143772.9	1.51625	2.59794	1.74683e-05	0.000274538
SFXN3	sideroflexin 3	ENSG00000107819.13	-0.924487	5.22316	1.76852e-05	0.000277694
PRMT7	protein arginine methyltransferase 7	ENSG00000132600.16	1.05337	4.56159	1.77429e-05	0.000278344
NBEAL2	neurobeachin like 2	ENSG00000160796.17	1.57297	1.73736	1.78518e-05	0.000279798
SLC22A23	solute carrier family 22 member 23	ENSG00000137266.14	0.991358	6.16152	1.79724e-05	0.000281431
SLC15A3	solute carrier family 15 member 3	ENSG00000110446.11	-1.69871	1.74282	1.80939e-05	0.000281939
NOA1	nitric oxide associated 1	ENSG00000084092.7	0.959403	3.91204	1.80828e-05	0.000281939
NT5DC1	5'-nucleotidase domain containing 1	ENSG00000178425.14	0.995734	4.77243	1.81033e-05	0.000281939
NR2F6	nuclear receptor subfamily 2 group F member 6	ENSG00000160113.5	1.121	4.03538	1.80899e-05	0.000281939
MAP4K4	mitogen-activated protein kinase kinase kinase kinase 4	ENSG00000071054.16	-0.838001	8.18628	1.80781e-05	0.000281939
BMPER	BMP binding endothelial regulator	ENSG00000164619.10	-1.05093	5.38861	1.80403e-05	0.000281939
MRPS34	mitochondrial ribosomal protein S34	ENSG00000074071.14	0.956855	4.2769	1.81635e-05	0.000282621
GALK1	galactokinase 1	ENSG00000108479.12	1.97171	1.22034	1.82002e-05	0.000282689
SMAD3	SMAD family member 3	ENSG00000166949.16	-1.05609	5.21648	1.82008e-05	0.000282689
CIB1	calcium and integrin binding 1	ENSG00000185043.12	1.01107	5.86387	1.8225e-05	0.000282737
FAM160B2	family with sequence similarity 160 member B2	ENSG00000158863.22	1.16229	4.96442	1.82814e-05	0.000282737
ATG2A	autophagy related 2A	ENSG00000110046.13	1.4284	3.55573	1.83027e-05	0.000282737
NELFA	negative elongation factor complex member A	ENSG00000185049.16	1.54992	2.75828	1.82865e-05	0.000282737
CAPN10	calpain 10	ENSG00000142330.20	1.9328	2.3719	1.82736e-05	0.000282737
TPST1	tyrosylprotein sulfotransferase 1	ENSG00000169902.15	-0.883799	4.5536	1.82581e-05	0.000282737
RAD23A	RAD23 homolog A, nucleotide excision repair protein	ENSG00000179262.10	0.907492	6.058	1.84246e-05	0.000284365
TPBG	trophoblast glycoprotein	ENSG00000146242.8	-1.05542	4.2851	1.85438e-05	0.000285948
CUEDC2	CUE domain containing 2	ENSG00000107874.11	0.888492	4.99319	1.8633e-05	0.000286552
HCAR2	hydroxycarboxylic acid receptor 2	ENSG00000182782.8	1.01441	5.0806	1.8622e-05	0.000286552
FGF13-AS1	FGF13 antisense RNA 1	ENSG00000226031.5	3.16012	-1.53695	1.863e-05	0.000286552
CHD3	chromodomain helicase DNA binding protein 3	ENSG00000170004.17	-0.995531	6.76553	1.86671e-05	0.000286563
GYPC	glycophorin C (Gerbich blood group)	ENSG00000136732.16	-0.809124	6.69509	1.86588e-05	0.000286563
PTBP2	polypyrimidine tract binding protein 2	ENSG00000117569.18	-1.23966	2.98287	1.87431e-05	0.000287472
ZNF395	zinc finger protein 395	ENSG00000186918.14	-1.11579	4.40366	1.88561e-05	0.000288947
DDN	dendrin	ENSG00000181418.8	3.4798	-1.22892	1.89534e-05	0.00029018
DRAP1	DR1 associated protein 1	ENSG00000175550.8	1.13032	5.6343	1.89933e-05	0.000290531
PTH1R	parathyroid hormone 1 receptor	ENSG00000160801.14	1.43891	3.64987	1.90512e-05	0.000290899
RAC3	Rac family small GTPase 3	ENSG00000169750.9	1.66332	3.23505	1.90417e-05	0.000290899
TAB1	TGF-beta activated kinase 1 (MAP3K7) binding protein 1	ENSG00000100324.14	1.0862	4.23895	1.91273e-05	0.000291802
RTN1	reticulon 1	ENSG00000139970.17	2.37561	0.869265	1.92767e-05	0.000293819
AC024075.2	novel transcript, sense intronic C19orf42	ENSG00000269044.2	-1.72097	2.07927	1.92971e-05	0.00029387
SHMT1	serine hydroxymethyltransferase 1	ENSG00000176974.20	1.28006	8.04019	1.94009e-05	0.000294667
OXLD1	oxidoreductase like domain containing 1	ENSG00000204237.5	1.41399	2.55312	1.93996e-05	0.000294667
MGAT4A	alpha-1,3-mannosyl-glycoprotein 4-beta-N-acetylglucosaminyltransferase A	ENSG00000071073.13	2.04174	1.17404	1.9374e-05	0.000294667
MILR1	mast cell immunoglobulin like receptor 1	ENSG00000271605.6	-1.4004	2.66175	1.95206e-05	0.000296223
KIAA2013	KIAA2013	ENSG00000116685.16	0.920687	4.86743	1.96163e-05	0.000297124
MRPS7	mitochondrial ribosomal protein S7	ENSG00000125445.11	0.954141	6.11905	1.96104e-05	0.000297124
ZNF391	zinc finger protein 391	ENSG00000124613.8	1.56013	3.33016	1.96318e-05	0.000297124
AIG1	androgen induced 1	ENSG00000146416.19	0.878807	5.39059	1.97058e-05	0.000297981
SARS2	seryl-tRNA synthetase 2, mitochondrial	ENSG00000104835.14	1.8678	2.13427	1.97666e-05	0.000298637
SNRNP27	small nuclear ribonucleoprotein U4/U6.U5 subunit 27	ENSG00000124380.11	0.988403	5.16392	1.97887e-05	0.000298709
GJA1	gap junction protein alpha 1	ENSG00000152661.9	-0.848741	7.43328	1.98158e-05	0.000298855
SNHG26	small nucleolar RNA host gene 26	ENSG00000228649.9	-1.7319	1.99022	1.98666e-05	0.000299095
FHL1	four and a half LIM domains 1	ENSG00000022267.19	1.88568	9.50866	1.98565e-05	0.000299095
AC002401.2	novel transcript, antisense to PDK2	ENSG00000250282.1	3.00228	-0.764899	1.99078e-05	0.000299454
ANKRD46	ankyrin repeat domain 46	ENSG00000186106.11	0.970175	4.46977	2.00024e-05	0.000300613
PAK4	p21 (RAC1) activated kinase 4	ENSG00000130669.17	1.5134	2.71253	2.00588e-05	0.000301197
PEX19	peroxisomal biogenesis factor 19	ENSG00000162735.18	1.189	7.81281	2.00884e-05	0.000301378
POLD1	DNA polymerase delta 1, catalytic subunit	ENSG00000062822.14	1.631	1.47782	2.01673e-05	0.000301405
ATP5F1D	ATP synthase F1 subunit delta	ENSG00000099624.8	1.74215	3.19786	2.01499e-05	0.000301405
ACTG2	actin gamma 2, smooth muscle	ENSG00000163017.14	1.98335	3.56131	2.01863e-05	0.000301405
SLC24A4	solute carrier family 24 member 4	ENSG00000140090.17	2.96473	-1.2353	2.01954e-05	0.000301405
RAB43	RAB43, member RAS oncogene family	ENSG00000172780.16	3.11384	-0.221388	2.01806e-05	0.000301405
EID2	EP300 interacting inhibitor of differentiation 2	ENSG00000176396.11	-0.998011	3.50936	2.01485e-05	0.000301405
HIGD2A	HIG1 hypoxia inducible domain family member 2A	ENSG00000146066.3	0.951096	6.21613	2.0236e-05	0.000301748
MEDAG	mesenteric estrogen dependent adipogenesis	ENSG00000102802.10	-1.30649	5.22141	2.02666e-05	0.000301942
LINC00294	long intergenic non-protein coding RNA 294	ENSG00000280798.1	-1.22824	3.10115	2.0465e-05	0.000304634
SDF4	stromal cell derived factor 4	ENSG00000078808.17	1.10687	6.74764	2.05094e-05	0.000304724
COX5B	cytochrome c oxidase subunit 5B	ENSG00000135940.7	1.2933	5.11176	2.05152e-05	0.000304724
SLC7A10	solute carrier family 7 member 10	ENSG00000130876.11	1.7195	3.35978	2.05243e-05	0.000304724
TMEM184B	transmembrane protein 184B	ENSG00000198792.13	1.01111	6.41982	2.05574e-05	0.000304953
AC020904.2	citrate synthase (CS) pseudogene	ENSG00000273654.1	-1.65748	1.52519	2.06382e-05	0.000305887
RAB5IF	RAB5 interacting factor	ENSG00000101084.18	-2.30425	0.325959	2.07109e-05	0.000306436
RIC3	RIC3 acetylcholine receptor chaperone	ENSG00000166405.15	3.70943	-1.79962	2.07014e-05	0.000306436
PKD1	polycystin 1, transient receptor potential channel interacting	ENSG00000008710.19	1.78478	5.81357	2.09065e-05	0.000309036
FBN1	fibrillin 1	ENSG00000166147.13	-0.918885	9.117	2.09226e-05	0.000309036
SLC16A4	solute carrier family 16 member 4	ENSG00000168679.18	-1.80091	1.59091	2.09817e-05	0.000309643
ABLIM3	actin binding LIM protein family member 3	ENSG00000173210.19	-0.94989	5.97526	2.10038e-05	0.000309702
BTG1	BTG anti-proliferation factor 1	ENSG00000133639.5	-0.874109	7.36753	2.10225e-05	0.000309713
FASTK	Fas activated serine/threonine kinase	ENSG00000164896.20	1.46917	5.23313	2.12572e-05	0.000312902
AC034102.1	RAB13 member RAS oncogene family pseudogene	ENSG00000237493.3	-2.20347	0.473848	2.13883e-05	0.000314562
RAB3D	RAB3D, member RAS oncogene family	ENSG00000105514.8	-1.27237	3.86634	2.14661e-05	0.000315436
DEF8	differentially expressed in FDCP 8 homolog	ENSG00000140995.16	1.13815	4.76769	2.1712e-05	0.000318777
PFDN2	prefoldin subunit 2	ENSG00000143256.5	0.928429	4.93529	2.19527e-05	0.000322035
PTGFR	prostaglandin F receptor	ENSG00000122420.10	-1.915	4.18561	2.21783e-05	0.000325067
NSMF	NMDA receptor synaptonuclear signaling and neuronal migration factor	ENSG00000165802.22	0.935497	5.15046	2.22412e-05	0.000325711
CACNA1E	calcium voltage-gated channel subunit alpha1 E	ENSG00000198216.12	2.31154	-0.684866	2.22798e-05	0.000325998
MTFP1	mitochondrial fission process 1	ENSG00000242114.6	3.03102	0.575684	2.24217e-05	0.000327796
CABLES1	Cdk5 and Abl enzyme substrate 1	ENSG00000134508.12	1.00249	6.21849	2.2443e-05	0.000327828
RPSAP15	ribosomal protein SA pseudogene 15	ENSG00000237506.3	1.35603	5.06413	2.25877e-05	0.000329661
SMDT1	single-pass membrane protein with aspartate rich tail 1	ENSG00000183172.9	1.32764	4.02032	2.26782e-05	0.00033042
GAS2L1	growth arrest specific 2 like 1	ENSG00000185340.15	1.50813	3.19398	2.26738e-05	0.00033042
UCKL1	uridine-cytidine kinase 1 like 1	ENSG00000198276.16	1.21447	3.84691	2.27863e-05	0.000331262
YARS2	tyrosyl-tRNA synthetase 2	ENSG00000139131.13	1.35798	4.72833	2.27938e-05	0.000331262
ACSL4	acyl-CoA synthetase long chain family member 4	ENSG00000068366.20	1.8787	8.07171	2.27863e-05	0.000331262
AC010735.2	novel transcript	ENSG00000272622.2	-1.2773	3.14871	2.28151e-05	0.000331292
AC007969.1	ribosomal protein S15 (RPS15) pseudogene	ENSG00000233762.3	-3.48382	-0.679051	2.28791e-05	0.00033194
SIRT6	sirtuin 6	ENSG00000077463.15	1.64617	2.44867	2.29583e-05	0.000332731
MRPS21	mitochondrial ribosomal protein S21	ENSG00000266472.5	-1.02935	5.91577	2.29724e-05	0.000332731
TTC4	tetratricopeptide repeat domain 4	ENSG00000243725.7	-1.99957	1.3019	2.31769e-05	0.000334566
POP4	POP4 homolog, ribonuclease P/MRP subunit	ENSG00000105171.10	0.872704	4.51836	2.31701e-05	0.000334566
RPL13A	ribosomal protein L13a	ENSG00000142541.17	1.0799	10.1732	2.31544e-05	0.000334566
NTHL1	nth like DNA glycosylase 1	ENSG00000065057.9	1.95281	1.64643	2.31408e-05	0.000334566
MYZAP	myocardial zonula adherens protein	ENSG00000263155.6	1.36513	3.64829	2.32365e-05	0.000335144
MLST8	MTOR associated protein, LST8 homolog	ENSG00000167965.18	1.72025	4.54765	2.32915e-05	0.000335655
WNT2	Wnt family member 2	ENSG00000105989.10	-1.59726	1.83655	2.33351e-05	0.000336001
PANK2	pantothenate kinase 2	ENSG00000125779.22	-0.817148	5.02959	2.33852e-05	0.000336441
YTHDF3-AS1	YTHDF3 antisense RNA 1 (head to head)	ENSG00000270673.1	2.99057	-1.108	2.34386e-05	0.000336927
SLC12A8	solute carrier family 12 member 8	ENSG00000221955.10	-1.55369	2.02769	2.36619e-05	0.000339569
PKD1P5	polycystin 1, transient receptor potential channel interacting pseudogene 5	ENSG00000254681.6	2.05306	3.55904	2.36478e-05	0.000339569
KLF16	Kruppel like factor 16	ENSG00000129911.9	-1.27147	4.02134	2.37551e-05	0.000340622
TMEM9B	TMEM9 domain family member B	ENSG00000175348.11	-0.848362	5.09063	2.37905e-05	0.000340845
TELO2	telomere maintenance 2	ENSG00000100726.15	1.85757	3.35695	2.38565e-05	0.000341506
AARS2	alanyl-tRNA synthetase 2, mitochondrial	ENSG00000124608.5	1.17368	3.49677	2.40194e-05	0.000343437
TMC6	transmembrane channel like 6	ENSG00000141524.15	1.54833	3.67763	2.40314e-05	0.000343437
POU2F2	POU class 2 homeobox 2	ENSG00000028277.21	-3.14084	-1.21751	2.40554e-05	0.000343494
TRMT61A	tRNA methyltransferase 61A	ENSG00000166166.13	1.1701	3.85332	2.41904e-05	0.000344277
IFITM1	interferon induced transmembrane protein 1	ENSG00000185885.16	-2.01896	3.43833	2.41784e-05	0.000344277
MIR4435-2HG	MIR4435-2 host gene	ENSG00000172965.16	-1.10328	3.92226	2.41724e-05	0.000344277
LTBP1	latent transforming growth factor beta binding protein 1	ENSG00000049323.16	-1.039	5.25232	2.41816e-05	0.000344277
RPL21P28	ribosomal protein L21 pseudogene 28	ENSG00000220749.4	-2.26955	-0.789447	2.43115e-05	0.000345143
OGN	osteoglycin	ENSG00000106809.11	-2.39751	0.769249	2.43036e-05	0.000345143
RRP1	ribosomal RNA processing 1	ENSG00000160214.13	1.21216	3.90026	2.42789e-05	0.000345143
AC093495.1	novel transcript, antisense to XPC	ENSG00000228242.6	2.64961	0.517196	2.44062e-05	0.000346201
PNCK	pregnancy up-regulated nonubiquitous CaM kinase	ENSG00000130822.15	2.59603	-0.920697	2.44586e-05	0.000346658
TXN	thioredoxin	ENSG00000136810.13	-1.16724	6.56607	2.45165e-05	0.000347193
NELFB	negative elongation factor complex member B	ENSG00000188986.7	1.10859	4.68195	2.47726e-05	0.000349832
MAIP1	matrix AAA peptidase interacting protein 1	ENSG00000162972.10	1.13183	3.68655	2.47694e-05	0.000349832
THOP1	thimet oligopeptidase 1	ENSG00000172009.15	1.15006	3.84663	2.47843e-05	0.000349832
PRIM2	DNA primase subunit 2	ENSG00000146143.19	-1.12258	3.12493	2.47636e-05	0.000349832
LINC01632	long intergenic non-protein coding RNA 1632	ENSG00000277199.1	5.14038	-3.20672	2.49223e-05	0.00035149
HSD3B7	hydroxy-delta-5-steroid dehydrogenase, 3 beta- and steroid delta-isomerase 7	ENSG00000099377.14	1.04371	4.00868	2.50257e-05	0.000352659
IFI44L	interferon induced protein 44 like	ENSG00000137959.16	-2.31473	1.32115	2.50879e-05	0.000353246
ZNF521	zinc finger protein 521	ENSG00000198795.11	-1.31865	2.64343	2.51483e-05	0.000353516
ESR2	estrogen receptor 2	ENSG00000140009.18	2.34598	1.02802	2.51452e-05	0.000353516
ARHGEF7	Rho guanine nucleotide exchange factor 7	ENSG00000102606.18	0.901844	5.95412	2.55679e-05	0.000358828
C16orf95	chromosome 16 open reading frame 95	ENSG00000260456.6	2.70244	-0.0884272	2.55569e-05	0.000358828
GAK	cyclin G associated kinase	ENSG00000178950.17	1.10343	4.67956	2.56229e-05	0.000359307
HYAL3	hyaluronidase 3	ENSG00000186792.17	1.55805	2.08147	2.56948e-05	0.00036002
FTH1P11	ferritin heavy chain 1 pseudogene 11	ENSG00000237264.4	-2.50276	-1.14489	2.575e-05	0.0003605
SLC38A5	solute carrier family 38 member 5	ENSG00000017483.15	-1.52765	3.23349	2.57824e-05	0.00036066
CDCP1	CUB domain containing protein 1	ENSG00000163814.8	-3.16605	-1.34509	2.59316e-05	0.000362157
RIMS4	regulating synaptic membrane exocytosis 4	ENSG00000101098.12	1.8241	4.23773	2.59413e-05	0.000362157
MYCBP2	MYC binding protein 2	ENSG00000005810.18	-0.951163	7.65575	2.59527e-05	0.000362157
PLEKHA8P1	pleckstrin homology domain containing A8 pseudogene 1	ENSG00000134297.6	1.37454	3.92724	2.60549e-05	0.000363288
CFD	complement factor D	ENSG00000197766.8	1.2884	5.28625	2.60863e-05	0.000363432
PRSS12	serine protease 12	ENSG00000164099.3	-1.30091	2.83846	2.62257e-05	0.000365077
CYB5R3	cytochrome b5 reductase 3	ENSG00000100243.21	1.0134	9.0067	2.6281e-05	0.000365257
FLVCR1-DT	FLVCR1 divergent transcript	ENSG00000198468.9	2.03145	2.8341	2.62811e-05	0.000365257
SLC7A14	solute carrier family 7 member 14	ENSG00000013293.6	-2.19043	-0.449578	2.64214e-05	0.000366909
MMP17	matrix metallopeptidase 17	ENSG00000198598.6	2.45965	1.36701	2.65963e-05	0.00036904
SCML1	Scm polycomb group protein like 1	ENSG00000047634.15	0.832087	4.94734	2.66488e-05	0.000369437
PITPNA-AS1	PITPNA antisense RNA 1	ENSG00000236618.2	1.38492	2.35011	2.66679e-05	0.000369437
ZFYVE21	zinc finger FYVE-type containing 21	ENSG00000100711.13	0.882729	4.82482	2.67219e-05	0.000369886
NOC2LP1	NOC2 like nucleolar associated transcriptional repressor pseudogene 1	ENSG00000213225.7	1.53794	1.22379	2.67435e-05	0.000369887
LINC00595	long intergenic non-protein coding RNA 595	ENSG00000230417.12	-2.26867	-0.0898407	2.69193e-05	0.000372018
STT3A	STT3 oligosaccharyltransferase complex catalytic subunit A	ENSG00000134910.14	-1.11388	6.83558	2.69937e-05	0.000372748
TYK2	tyrosine kinase 2	ENSG00000105397.14	1.30343	5.02051	2.70578e-05	0.000373332
ISCA1	iron-sulfur cluster assembly 1	ENSG00000135070.15	0.972542	6.33197	2.70923e-05	0.000373508
COL4A1	collagen type IV alpha 1 chain	ENSG00000187498.16	1.23789	11.7124	2.71703e-05	0.000373984
BORCS6	BLOC-1 related complex subunit 6	ENSG00000196544.8	1.70857	2.34212	2.71575e-05	0.000373984
ATP6V0E2	ATPase H+ transporting V0 subunit e2	ENSG00000171130.18	1.65904	2.86257	2.73716e-05	0.000376453
WNT5B	Wnt family member 5B	ENSG00000111186.13	-1.4249	2.85017	2.73988e-05	0.000376525
HPS1	HPS1 biogenesis of lysosomal organelles complex 3 subunit 1	ENSG00000107521.19	0.8911	5.52041	2.76091e-05	0.000379112
UPF1	UPF1 RNA helicase and ATPase	ENSG00000005007.12	0.934314	5.78749	2.76504e-05	0.000379306
SPSB3	splA/ryanodine receptor domain and SOCS box containing 3	ENSG00000162032.16	1.62399	2.72589	2.76894e-05	0.000379306
KIF12	kinesin family member 12	ENSG00000136883.14	4.87365	-2.7069	2.76789e-05	0.000379306
CTHRC1	collagen triple helix repeat containing 1	ENSG00000164932.13	-1.43807	6.37632	2.77553e-05	0.000379905
AC004552.1	ribosomal protein S26 (RPS26) pseudogene	ENSG00000225071.1	-2.88219	0.100195	2.77819e-05	0.000379967
APH1A	aph-1 homolog A, gamma-secretase subunit	ENSG00000117362.13	-0.885091	6.01421	2.78169e-05	0.000380142
AXL	AXL receptor tyrosine kinase	ENSG00000167601.12	-0.828144	5.89155	2.78766e-05	0.000380655
RNF144A	ring finger protein 144A	ENSG00000151692.15	-1.52687	1.19512	2.79604e-05	0.000381496
FBXO6	F-box protein 6	ENSG00000116663.11	1.62433	2.53258	2.80863e-05	0.000382909
IRX3	iroquois homeobox 3	ENSG00000177508.12	-1.41488	2.68218	2.81977e-05	0.000383236
TMEM143	transmembrane protein 143	ENSG00000161558.11	1.31364	2.71366	2.81853e-05	0.000383236
HEXIM2	HEXIM P-TEFb complex subunit 2	ENSG00000168517.10	1.45885	2.03843	2.81789e-05	0.000383236
ZNF8	zinc finger protein 8	ENSG00000278129.2	-1.15178	3.43295	2.81994e-05	0.000383236
PDHX	pyruvate dehydrogenase complex component X	ENSG00000110435.12	1.08322	6.2123	2.83391e-05	0.00038363
SURF2	surfeit 2	ENSG00000148291.10	1.14268	2.51987	2.83529e-05	0.00038363
MGMT	O-6-methylguanine-DNA methyltransferase	ENSG00000170430.10	1.20717	3.64208	2.82664e-05	0.00038363
PLBD1-AS1	PLBD1 antisense RNA 1	ENSG00000256751.6	1.38907	2.21436	2.82744e-05	0.00038363
THAP8	THAP domain containing 8	ENSG00000161277.11	1.56418	2.36696	2.83437e-05	0.00038363
MOGAT2	monoacylglycerol O-acyltransferase 2	ENSG00000166391.15	2.66499	-1.72852	2.83847e-05	0.00038363
KDELR2	KDEL endoplasmic reticulum protein retention receptor 2	ENSG00000136240.10	-0.79744	8.2428	2.83737e-05	0.00038363
MAP1S	microtubule associated protein 1S	ENSG00000130479.11	1.50133	3.32794	2.86088e-05	0.000386353
ITGA10	integrin subunit alpha 10	ENSG00000143127.13	-2.04289	1.36947	2.86716e-05	0.000386898
STOML1	stomatin like 1	ENSG00000067221.14	1.22045	4.10826	2.86991e-05	0.000386965
SCDP1	stearoyl-CoA desaturase pseudogene 1	ENSG00000226549.3	-1.92638	1.02739	2.88862e-05	0.000388524
CES1P1	carboxylesterase 1 pseudogene 1	ENSG00000228695.10	-2.27414	2.71456	2.89278e-05	0.000388524
FAAH	fatty acid amide hydrolase	ENSG00000117480.16	1.72524	1.33123	2.88941e-05	0.000388524
BOLA1	bolA family member 1	ENSG00000178096.9	2.241	2.24243	2.88537e-05	0.000388524
ZNF805	zinc finger protein 805	ENSG00000204524.7	-1.11104	3.08304	2.89185e-05	0.000388524
ZBTB8A	zinc finger and BTB domain containing 8A	ENSG00000160062.15	-1.42707	2.96124	2.89584e-05	0.00038863
TGIF1	TGFB induced factor homeobox 1	ENSG00000177426.20	-0.885495	4.78503	2.90202e-05	0.000389156
SLC2A3	solute carrier family 2 member 3	ENSG00000059804.16	-1.01587	4.78876	2.90648e-05	0.00038945
NPM3	nucleophosmin/nucleoplasmin 3	ENSG00000107833.10	-1.18126	3.67275	2.91566e-05	0.000390375
ABCD1	ATP binding cassette subfamily D member 1	ENSG00000101986.12	1.01083	4.04677	2.92029e-05	0.000390691
JARID2	jumonji and AT-rich interaction domain containing 2	ENSG00000008083.14	0.94255	4.6631	2.92761e-05	0.000390757
GPR34	G protein-coupled receptor 34	ENSG00000171659.15	1.85171	0.777736	2.92577e-05	0.000390757
BHLHE40	basic helix-loop-helix family member e40	ENSG00000134107.5	-1.37186	5.10323	2.92515e-05	0.000390757
FABP4	fatty acid binding protein 4	ENSG00000170323.9	2.05672	12.4572	2.95258e-05	0.000393478
ATP1A2	ATPase Na+/K+ transporting subunit alpha 2	ENSG00000018625.15	-1.24049	4.5958	2.95174e-05	0.000393478
DYNLL2	dynein light chain LC8-type 2	ENSG00000264364.3	-1.00951	7.4335	2.95526e-05	0.000393531
RPS7P11	ribosomal protein S7 pseudogene 11	ENSG00000213326.4	-1.83555	0.507993	2.9735e-05	0.00039535
D2HGDH	D-2-hydroxyglutarate dehydrogenase	ENSG00000180902.18	1.59614	4.15918	2.97352e-05	0.00039535
ADGRL4	adhesion G protein-coupled receptor L4	ENSG00000162618.15	-1.34593	2.45875	3.0236e-05	0.000401697
AC006064.4	novel transcript, antisense to GAPDH	ENSG00000269968.1	-5.05404	-1.47844	3.05655e-05	0.000405761
PAQR7	progestin and adipoQ receptor family member 7	ENSG00000182749.5	-1.01287	3.23883	3.06113e-05	0.000406025
KCNQ3	potassium voltage-gated channel subfamily Q member 3	ENSG00000184156.17	2.79107	3.93711	3.06327e-05	0.000406025
GPD1	glycerol-3-phosphate dehydrogenase 1	ENSG00000167588.13	1.25032	11.6926	3.06927e-05	0.000406507
IVD	isovaleryl-CoA dehydrogenase	ENSG00000128928.10	0.899872	7.64244	3.07699e-05	0.00040718
YIPF2	Yip1 domain family member 2	ENSG00000130733.10	1.12815	4.71265	3.07909e-05	0.00040718
FTH1P2	ferritin heavy chain 1 pseudogene 2	ENSG00000234975.6	-2.44398	1.37252	3.09791e-05	0.000409353
ANO6	anoctamin 6	ENSG00000177119.16	0.930279	8.02447	3.10356e-05	0.000409785
AC243960.2	tropomyosin pseudogene	ENSG00000268034.1	-3.46939	-2.32466	3.11357e-05	0.00041079
SYT17	synaptotagmin 17	ENSG00000103528.17	1.40043	2.75437	3.11619e-05	0.000410821
MICOS13	mitochondrial contact site and cristae organizing system subunit 13	ENSG00000174917.8	1.27206	4.39723	3.12153e-05	0.000410893
ACACB	acetyl-CoA carboxylase beta	ENSG00000076555.15	1.42455	10.2044	3.11942e-05	0.000410893
PDZK1	PDZ domain containing 1	ENSG00000174827.13	1.82884	0.283398	3.12482e-05	0.000411013
LRRC8B	leucine rich repeat containing 8 VRAC subunit B	ENSG00000197147.13	1.63797	5.79468	3.14826e-05	0.000413778
MFSD12	major facilitator superfamily domain containing 12	ENSG00000161091.13	1.01733	5.1604	3.16242e-05	0.000415321
UGCG	UDP-glucose ceramide glucosyltransferase	ENSG00000148154.10	-0.997532	5.08263	3.17052e-05	0.000416067
RPL5P4	ribosomal protein L5 pseudogene 4	ENSG00000229994.1	-2.97721	-1.64949	3.17708e-05	0.000416609
GATD3A	glutamine amidotransferase like class 1 domain containing 3A	ENSG00000160221.18	0.808386	5.71626	3.18704e-05	0.000416644
MIEN1	migration and invasion enhancer 1	ENSG00000141741.12	0.947979	4.24725	3.18681e-05	0.000416644
GFM2	G elongation factor mitochondrial 2	ENSG00000164347.18	1.01921	5.62469	3.18253e-05	0.000416644
ABTB2	ankyrin repeat and BTB domain containing 2	ENSG00000166016.6	1.08845	2.93605	3.18365e-05	0.000416644
RPUSD4	RNA pseudouridine synthase D4	ENSG00000165526.9	0.986156	4.67254	3.18987e-05	0.000416697
PIP5K1C	phosphatidylinositol-4-phosphate 5-kinase type 1 gamma	ENSG00000186111.9	0.880691	5.54358	3.19261e-05	0.000416737
UBAC1	UBA domain containing 1	ENSG00000130560.9	0.91775	3.78679	3.19797e-05	0.00041712
AC100803.2	novel transcript, antisense to PTP4A3	ENSG00000244998.1	3.22963	-0.29698	3.22029e-05	0.000419394
RPL39	ribosomal protein L39	ENSG00000198918.8	-1.385	8.52551	3.2186e-05	0.000419394
ANK2	ankyrin 2	ENSG00000145362.19	0.8756	6.17867	3.22512e-05	0.000419558
HDGF	heparin binding growth factor	ENSG00000143321.19	-0.861149	7.36603	3.22643e-05	0.000419558
MARK1	microtubule affinity regulating kinase 1	ENSG00000116141.15	1.08269	3.39182	3.2376e-05	0.000420374
SLC12A7	solute carrier family 12 member 7	ENSG00000113504.21	1.55355	4.04792	3.23578e-05	0.000420374
GPR153	G protein-coupled receptor 153	ENSG00000158292.7	1.63726	4.21058	3.26364e-05	0.000423435
TRAM1	translocation associated membrane protein 1	ENSG00000067167.8	-0.892029	8.14026	3.2663e-05	0.00042346
MYMX	myomixer, myoblast fusion factor	ENSG00000262179.3	2.70035	0.562279	3.27241e-05	0.000423933
AC009245.1	ribosomal protein L6 (RPL6) pseudogene	ENSG00000230383.1	-1.8667	0.332098	3.27961e-05	0.000424545
VIT	vitrin	ENSG00000205221.12	-2.16279	2.88454	3.28703e-05	0.000424545
SSNA1	SS nuclear autoantigen 1	ENSG00000176101.12	1.16976	4.06082	3.28628e-05	0.000424545
TXNDC16	thioredoxin domain containing 16	ENSG00000087301.9	1.29943	4.04105	3.28431e-05	0.000424545
TP53INP1	tumor protein p53 inducible nuclear protein 1	ENSG00000164938.14	-0.766933	6.04255	3.28971e-05	0.000424573
RPL3P4	ribosomal protein L3 pseudogene 4	ENSG00000232573.1	-2.57504	2.32485	3.31565e-05	0.000427279
EDF1	endothelial differentiation related factor 1	ENSG00000107223.13	1.04749	6.88534	3.31318e-05	0.000427279
SMARCA4	SWI/SNF related, matrix associated, actin dependent regulator of chromatin, subfamily a, member 4	ENSG00000127616.18	0.849967	5.19722	3.32024e-05	0.000427337
SCAP	SREBF chaperone	ENSG00000114650.20	0.879104	5.91258	3.32108e-05	0.000427337
ABCA3	ATP binding cassette subfamily A member 3	ENSG00000167972.14	2.41005	1.85148	3.33407e-05	0.000428687
DNM1	dynamin 1	ENSG00000106976.20	-2.24521	0.952261	3.33749e-05	0.000428806
GNL3L	G protein nucleolar 3 like	ENSG00000130119.16	-0.880911	5.69131	3.34134e-05	0.00042898
AKT1	AKT serine/threonine kinase 1	ENSG00000142208.16	0.940478	6.91241	3.34735e-05	0.00042943
FCF1	FCF1 rRNA-processing protein	ENSG00000119616.11	-0.849589	6.52919	3.37311e-05	0.000432413
AP003307.1	novel transcript, antisense to CUL5	ENSG00000288012.1	2.42802	-0.829637	3.3765e-05	0.000432524
LHCGR	luteinizing hormone/choriogonadotropin receptor	ENSG00000138039.15	2.2665	0.380967	3.38041e-05	0.000432702
PTMAP5	prothymosin alpha pseudogene 5	ENSG00000214182.5	-3.04555	-0.768935	3.40197e-05	0.000432813
PINK1	PTEN induced kinase 1	ENSG00000158828.8	0.785005	6.39518	3.40597e-05	0.000432813
REPIN1	replication initiator 1	ENSG00000214022.11	0.952718	5.30623	3.39339e-05	0.000432813
UHRF1BP1	UHRF1 binding protein 1	ENSG00000065060.17	0.969714	5.89647	3.38506e-05	0.000432813
DTYMK	deoxythymidylate kinase	ENSG00000168393.13	1.12118	3.24864	3.39947e-05	0.000432813
FAM174C	family with sequence similarity 174 member C	ENSG00000228300.14	1.77819	3.31917	3.40647e-05	0.000432813
THRSP	thyroid hormone responsive	ENSG00000151365.2	2.43291	9.49853	3.38878e-05	0.000432813
ARHGEF16	Rho guanine nucleotide exchange factor 16	ENSG00000130762.15	2.58778	0.94959	3.39649e-05	0.000432813
DCAF16	DDB1 and CUL4 associated factor 16	ENSG00000163257.11	-0.855551	4.83319	3.40471e-05	0.000432813
SMURF2	SMAD specific E3 ubiquitin protein ligase 2	ENSG00000108854.16	-0.881394	5.08002	3.39382e-05	0.000432813
BAP1	BRCA1 associated protein 1	ENSG00000163930.10	0.793698	6.14706	3.41027e-05	0.000432976
PKD2L1	polycystin 2 like 1, transient receptor potential cation channel	ENSG00000107593.17	-1.48801	1.52828	3.41779e-05	0.00043361
TUBG1	tubulin gamma 1	ENSG00000131462.8	0.840512	5.0956	3.42361e-05	0.000433844
GSTP1	glutathione S-transferase pi 1	ENSG00000084207.17	1.13134	7.03543	3.42468e-05	0.000433844
SLC25A10	solute carrier family 25 member 10	ENSG00000183048.12	1.59768	2.63631	3.4543e-05	0.000437273
TMPO	thymopoietin	ENSG00000120802.13	-0.965098	4.21381	3.46701e-05	0.000438559
GULP1	GULP PTB domain containing engulfment adaptor 1	ENSG00000144366.16	-0.824373	4.3169	3.47048e-05	0.000438675
EIF4EBP2	eukaryotic translation initiation factor 4E binding protein 2	ENSG00000148730.7	0.855219	8.60494	3.48074e-05	0.000439648
SNAI3-AS1	SNAI3 antisense RNA 1	ENSG00000260630.7	1.56865	4.46173	3.49037e-05	0.000440148
REN	renin	ENSG00000143839.15	1.60311	1.5642	3.48864e-05	0.000440148
ADSS	adenylosuccinate synthase	ENSG00000035687.10	-0.817882	4.70067	3.49239e-05	0.000440148
CAV3	caveolin 3	ENSG00000182533.6	2.48634	-0.737199	3.52207e-05	0.000443239
RPS24	ribosomal protein S24	ENSG00000138326.20	-0.955222	9.12112	3.51963e-05	0.000443239
RNF145	ring finger protein 145	ENSG00000145860.11	-1.11049	5.79391	3.52979e-05	0.000443886
MRPL16	mitochondrial ribosomal protein L16	ENSG00000166902.5	1.02645	5.02637	3.55334e-05	0.00044652
STAT5A	signal transducer and activator of transcription 5A	ENSG00000126561.16	0.787719	6.86949	3.57623e-05	0.000449068
HOXC4	homeobox C4	ENSG00000198353.8	-1.67545	1.45833	3.58368e-05	0.000449347
MUL1	mitochondrial E3 ubiquitin protein ligase 1	ENSG00000090432.7	0.903701	5.0836	3.58238e-05	0.000449347
SLC2A4RG	SLC2A4 regulator	ENSG00000125520.14	1.07679	5.21605	3.59034e-05	0.000449852
HSF1	heat shock transcription factor 1	ENSG00000185122.11	1.29464	4.64303	3.59522e-05	0.000449932
UBE2E1	ubiquitin conjugating enzyme E2 E1	ENSG00000170142.12	-0.821992	6.66944	3.59621e-05	0.000449932
AIFM1	apoptosis inducing factor mitochondria associated 1	ENSG00000156709.14	0.734002	6.55585	3.5993e-05	0.000449992
SELENOI	selenoprotein I	ENSG00000138018.18	0.852766	5.46339	3.60703e-05	0.000450022
RABGGTA	Rab geranylgeranyltransferase subunit alpha	ENSG00000100949.14	0.967103	3.7868	3.60533e-05	0.000450022
KDM4B	lysine demethylase 4B	ENSG00000127663.15	1.02923	5.14079	3.60741e-05	0.000450022
UBA7	ubiquitin like modifier activating enzyme 7	ENSG00000182179.13	0.829913	4.55338	3.62392e-05	0.000451167
COA6	cytochrome c oxidase assembly factor 6	ENSG00000168275.15	0.996412	3.6872	3.62228e-05	0.000451167
PREB	prolactin regulatory element binding	ENSG00000138073.14	1.15014	6.23032	3.62446e-05	0.000451167
ACO1	aconitase 1	ENSG00000122729.19	0.961823	8.74536	3.62923e-05	0.000451433
MISP	mitotic spindle positioning	ENSG00000099812.9	2.98237	-1.11985	3.6372e-05	0.000452098
LOXL2	lysyl oxidase like 2	ENSG00000134013.16	0.810835	7.88432	3.64507e-05	0.00045214
CA5B	carbonic anhydrase 5B	ENSG00000169239.13	1.14824	6.96871	3.64325e-05	0.00045214
GPS1	G protein pathway suppressor 1	ENSG00000169727.12	1.19486	5.24607	3.64792e-05	0.00045214
RAB20	RAB20, member RAS oncogene family	ENSG00000139832.5	1.20244	4.38005	3.64951e-05	0.00045214
AC129778.1	methylenetetrahydrofolate dehydrogenase (NADP+ dependent) 1-like (MTHFD1L) pseudogene	ENSG00000279955.3	2.976	-0.285729	3.65071e-05	0.00045214
ANAPC11	anaphase promoting complex subunit 11	ENSG00000141552.17	1.27025	5.21961	3.6555e-05	0.000452408
MAX	MYC associated factor X	ENSG00000125952.20	-0.882382	5.4603	3.67303e-05	0.00045425
FOXRED1	FAD dependent oxidoreductase domain containing 1	ENSG00000110074.11	0.901302	4.82492	3.68903e-05	0.0004559
SUCLG1	succinate-CoA ligase alpha subunit	ENSG00000163541.12	0.804806	6.63299	3.71962e-05	0.00045935
EEF2KMT	eukaryotic elongation factor 2 lysine methyltransferase	ENSG00000118894.15	0.976458	3.48368	3.74274e-05	0.000461811
RASSF1-AS1	RASSF1 antisense RNA 1	ENSG00000281358.1	2.8934	-2.49344	3.74492e-05	0.000461811
TRHDE	thyrotropin releasing hormone degrading enzyme	ENSG00000072657.9	1.25168	5.0885	3.76915e-05	0.000464465
SPAG1	sperm associated antigen 1	ENSG00000104450.12	1.24918	2.52011	3.78223e-05	0.000465076
ISG15	ISG15 ubiquitin like modifier	ENSG00000187608.10	1.56166	1.83176	3.78219e-05	0.000465076
AL591379.1	methylenetetrahydrofolate dehydrogenase (NADP+ dependent) 1-like (MTHFD1L) pseudogene	ENSG00000182021.10	2.42252	0.583873	3.77947e-05	0.000465076
THSD4	thrombospondin type 1 domain containing 4	ENSG00000187720.14	-1.23006	3.4021	3.78873e-05	0.000465542
FKBP7	FKBP prolyl isomerase 7	ENSG00000079150.18	-0.999597	4.17467	3.8218e-05	0.00046927
MRPL41	mitochondrial ribosomal protein L41	ENSG00000182154.8	1.69252	2.42749	3.84028e-05	0.00047053
GATAD2B	GATA zinc finger domain containing 2B	ENSG00000143614.10	-0.879932	4.33551	3.83772e-05	0.00047053
ZNF664	zinc finger protein 664	ENSG00000179195.16	-0.817235	8.08403	3.83951e-05	0.00047053
THBS3	thrombospondin 3	ENSG00000169231.13	-1.08965	4.65561	3.85268e-05	0.000471713
OAS2	2'-5'-oligoadenylate synthetase 2	ENSG00000111335.12	-1.19195	2.22153	3.85947e-05	0.000472208
STUB1	STIP1 homology and U-box containing protein 1	ENSG00000103266.11	0.976567	5.25148	3.86466e-05	0.000472507
SSR2	signal sequence receptor subunit 2	ENSG00000163479.14	-0.906745	7.17232	3.89213e-05	0.000475526
SEPTIN4	septin 4	ENSG00000108387.15	-1.39911	2.26093	3.89784e-05	0.000475567
ABHD10	abhydrolase domain containing 10	ENSG00000144827.9	0.74558	5.03931	3.898e-05	0.000475567
EPB41L1	erythrocyte membrane protein band 4.1 like 1	ENSG00000088367.23	-0.807295	5.13055	3.90666e-05	0.000476285
ABCA8	ATP binding cassette subfamily A member 8	ENSG00000141338.14	-1.5556	4.45175	3.91797e-05	0.000477326
FIBIN	fin bud initiation factor homolog	ENSG00000176971.4	-0.846157	4.92222	3.95012e-05	0.000480901
HDGFL3	HDGF like 3	ENSG00000166503.9	-0.932035	4.25499	3.95424e-05	0.000481062
PSG5	pregnancy specific beta-1-glycoprotein 5	ENSG00000204941.14	-1.90343	3.34104	3.95994e-05	0.000481414
DECR2	2,4-dienoyl-CoA reductase 2	ENSG00000242612.7	1.46796	2.24064	3.96728e-05	0.000481965
TOMM7	translocase of outer mitochondrial membrane 7	ENSG00000196683.10	-1.06764	7.1357	4.0015e-05	0.00048578
EMX2	empty spiracles homeobox 2	ENSG00000170370.12	-1.08754	4.30459	4.04626e-05	0.000490866
PNKD	PNKD metallo-beta-lactamase domain containing	ENSG00000127838.14	0.789698	5.36418	4.06836e-05	0.000492954
MANEAL	mannosidase endo-alpha like	ENSG00000185090.14	1.73673	0.772193	4.06921e-05	0.000492954
NUDT14	nudix hydrolase 14	ENSG00000183828.15	2.00442	1.96681	4.07404e-05	0.000493191
CTDNEP1	CTD nuclear envelope phosphatase 1	ENSG00000175826.12	-0.736032	5.62217	4.07794e-05	0.000493316
BHMT2	betaine--homocysteine S-methyltransferase 2	ENSG00000132840.10	0.79815	5.9114	4.0876e-05	0.000493789
SCRG1	stimulator of chondrogenesis 1	ENSG00000164106.8	-1.55656	4.48023	4.08728e-05	0.000493789
RUSC2	RUN and SH3 domain containing 2	ENSG00000198853.12	0.862643	5.46835	4.09356e-05	0.000493815
TMEM263	transmembrane protein 263	ENSG00000151135.10	-0.781281	6.86723	4.0927e-05	0.000493815
SPPL2A	signal peptide peptidase like 2A	ENSG00000138600.10	-0.760015	6.6695	4.11962e-05	0.000496609
FAM241A	family with sequence similarity 241 member A	ENSG00000174749.6	0.997779	5.1681	4.12394e-05	0.000496781
SH3TC1	SH3 domain and tetratricopeptide repeats 1	ENSG00000125089.17	2.50889	0.817294	4.13604e-05	0.00049789
ZNF414	zinc finger protein 414	ENSG00000133250.14	1.58816	1.74265	4.1392e-05	0.000497922
HIBCH	3-hydroxyisobutyryl-CoA hydrolase	ENSG00000198130.16	0.864774	6.19956	4.14978e-05	0.000498844
TMEM140	transmembrane protein 140	ENSG00000146859.6	1.6034	6.45433	4.15436e-05	0.000499047
SLC2A8	solute carrier family 2 member 8	ENSG00000136856.18	1.98266	1.31205	4.15991e-05	0.000499364
LINC00517	long intergenic non-protein coding RNA 517	ENSG00000259091.1	-2.67644	-1.52981	4.16413e-05	0.000499521
DDO	D-aspartate oxidase	ENSG00000203797.10	1.49669	1.37393	4.1679e-05	0.000499624
TRAF3IP2	TRAF3 interacting protein 2	ENSG00000056972.20	1.51039	5.07048	4.17563e-05	0.000500202
ZSWIM9	zinc finger SWIM-type containing 9	ENSG00000185453.13	-1.4072	3.64979	4.18826e-05	0.000501354
B4GALT1	beta-1,4-galactosyltransferase 1	ENSG00000086062.12	-0.804384	7.04499	4.19108e-05	0.000501354
EFS	embryonal Fyn-associated substrate	ENSG00000100842.13	1.31963	4.91395	4.20627e-05	0.00050282
PYCR3	pyrroline-5-carboxylate reductase 3	ENSG00000104524.14	1.72752	3.32681	4.21042e-05	0.000502967
ITGBL1	integrin subunit beta like 1	ENSG00000198542.14	-1.16143	7.72232	4.21807e-05	0.00050353
NKD2	NKD inhibitor of WNT signaling pathway 2	ENSG00000145506.14	2.13353	2.58458	4.22424e-05	0.000503916
ALG9	ALG9 alpha-1,2-mannosyltransferase	ENSG00000086848.15	1.27951	4.73959	4.25704e-05	0.000507127
RGS19	regulator of G protein signaling 19	ENSG00000171700.14	1.6893	1.15558	4.25705e-05	0.000507127
RHBDD2	rhomboid domain containing 2	ENSG00000005486.17	1.14812	5.30028	4.26467e-05	0.00050733
AC020558.1	novel transcript	ENSG00000264666.1	3.35818	-1.74449	4.26378e-05	0.00050733
SFRP2	secreted frizzled related protein 2	ENSG00000145423.5	-1.89839	2.07298	4.26935e-05	0.000507536
AC018638.5	novel pseudogene	ENSG00000243679.1	2.81442	0.599349	4.28596e-05	0.000509158
VCAM1	vascular cell adhesion molecule 1	ENSG00000162692.12	-1.77417	1.23408	4.30527e-05	0.000511098
C2orf72	chromosome 2 open reading frame 72	ENSG00000204128.6	2.15343	-0.354866	4.31033e-05	0.000511346
SNTA1	syntrophin alpha 1	ENSG00000101400.5	1.01555	5.59699	4.32484e-05	0.000512713
BCKDK	branched chain keto acid dehydrogenase kinase	ENSG00000103507.14	1.12963	4.92578	4.35021e-05	0.000515078
PFDN5	prefoldin subunit 5	ENSG00000123349.14	-0.870221	7.48601	4.35078e-05	0.000515078
HDHD5	haloacid dehalogenase like hydrolase domain containing 5	ENSG00000069998.12	0.941576	4.39593	4.37807e-05	0.000517951
AC016747.1	novel transcript	ENSG00000212978.6	-0.897332	4.06226	4.38413e-05	0.000518311
RPL8	ribosomal protein L8	ENSG00000161016.17	0.800621	9.23143	4.39416e-05	0.00051914
NFKBIB	NFKB inhibitor beta	ENSG00000104825.17	-1.08235	3.66692	4.39956e-05	0.00051942
PDP2	pyruvate dehyrogenase phosphatase catalytic subunit 2	ENSG00000172840.7	0.83874	6.84573	4.41305e-05	0.000520655
TEAD2	TEA domain transcription factor 2	ENSG00000074219.13	-0.929343	5.40959	4.43085e-05	0.000522396
HRH1	histamine receptor H1	ENSG00000196639.6	-1.40734	2.0547	4.44525e-05	0.000523399
FADD	Fas associated via death domain	ENSG00000168040.4	-0.861087	4.27627	4.44544e-05	0.000523399
CTSD	cathepsin D	ENSG00000117984.14	1.2745	7.11821	4.45288e-05	0.000523724
RPL37	ribosomal protein L37	ENSG00000145592.14	-1.09107	8.99884	4.45431e-05	0.000523724
SFT2D1	SFT2 domain containing 1	ENSG00000198818.10	1.04293	5.11228	4.46622e-05	0.000524048
SBNO2	strawberry notch homolog 2	ENSG00000064932.16	1.38505	4.89081	4.46563e-05	0.000524048
ABHD17A	abhydrolase domain containing 17A	ENSG00000129968.15	1.59165	3.94691	4.46549e-05	0.000524048
POMC	proopiomelanocortin	ENSG00000115138.11	3.07134	-1.29774	4.48187e-05	0.000525264
PRKD1	protein kinase D1	ENSG00000184304.15	-0.93771	4.39196	4.4827e-05	0.000525264
AKT2	AKT serine/threonine kinase 2	ENSG00000105221.18	0.850691	7.65946	4.49935e-05	0.000526856
GSR	glutathione-disulfide reductase	ENSG00000104687.14	-0.739199	5.69394	4.50808e-05	0.000527519
ANKRD9	ankyrin repeat domain 9	ENSG00000156381.9	0.98786	4.94381	4.51229e-05	0.000527653
SLC22A5	solute carrier family 22 member 5	ENSG00000197375.12	1.92311	4.07899	4.51541e-05	0.000527658
RPS3	ribosomal protein S3	ENSG00000149273.15	-1.12349	9.76383	4.53964e-05	0.000530129
COL16A1	collagen type XVI alpha 1 chain	ENSG00000084636.18	0.941119	8.20086	4.54972e-05	0.000530577
R3HCC1	R3H domain and coiled-coil containing 1	ENSG00000104679.11	0.995361	4.02739	4.55275e-05	0.000530577
HNRNPL	heterogeneous nuclear ribonucleoprotein L	ENSG00000104824.17	-0.847133	6.74972	4.5483e-05	0.000530577
TRMT2A	tRNA methyltransferase 2 homolog A	ENSG00000099899.15	1.3631	3.90919	4.55896e-05	0.00053092
TMEM201	transmembrane protein 201	ENSG00000188807.13	1.50083	3.01722	4.56438e-05	0.00053092
AQP7P2	aquaporin 7 pseudogene 2	ENSG00000181997.8	1.75204	1.39626	4.56623e-05	0.00053092
STARD8	StAR related lipid transfer domain containing 8	ENSG00000130052.13	1.78191	3.26923	4.56805e-05	0.00053092
TOLLIP	toll interacting protein	ENSG00000078902.16	0.966249	5.3085	4.58808e-05	0.000532887
RGS7BP	regulator of G protein signaling 7 binding protein	ENSG00000186479.5	3.4404	-1.30452	4.60627e-05	0.000534638
HSD17B10	hydroxysteroid 17-beta dehydrogenase 10	ENSG00000072506.12	1.03382	5.93032	4.61492e-05	0.000535281
FCRLA	Fc receptor like A	ENSG00000132185.16	1.21135	3.38744	4.632e-05	0.000536899
AC008267.5	novel transcript	ENSG00000237310.2	1.70585	1.06012	4.63599e-05	0.000536999
SLC30A7	solute carrier family 30 member 7	ENSG00000162695.12	-0.769757	4.78541	4.64599e-05	0.000537796
TBC1D22A	TBC1 domain family member 22A	ENSG00000054611.14	0.90487	3.93918	4.65838e-05	0.000538867
FAM167A	family with sequence similarity 167 member A	ENSG00000154319.16	-1.39907	1.83903	4.66437e-05	0.000539196
MCM8	minichromosome maintenance 8 homologous recombination repair factor	ENSG00000125885.13	-1.30227	2.13113	4.6838e-05	0.000541078
SCARNA7	small Cajal body-specific RNA 7	ENSG00000238741.1	-3.20548	-0.542635	4.68959e-05	0.000541383
SUMO2P17	SUMO2 pseudogene 17	ENSG00000248278.1	-2.32448	-0.602995	4.69826e-05	0.000542019
HIVEP3	human immunodeficiency virus type I enhancer binding protein 3	ENSG00000127124.16	0.87559	3.91085	4.71297e-05	0.000543352
ZNF771	zinc finger protein 771	ENSG00000179965.12	-1.35954	2.00286	4.71995e-05	0.000543427
TUB	TUB bipartite transcription factor	ENSG00000166402.8	0.798289	6.16728	4.71811e-05	0.000543427
SNAPIN	SNAP associated protein	ENSG00000143553.11	0.829804	4.39285	4.73666e-05	0.000544986
TRIM2	tripartite motif containing 2	ENSG00000109654.15	-0.846777	4.44939	4.7449e-05	0.000545569
TMEM230	transmembrane protein 230	ENSG00000089063.15	0.847565	7.13083	4.75145e-05	0.000545956
ABHD12B	abhydrolase domain containing 12B	ENSG00000131969.15	3.10061	-2.10129	4.75718e-05	0.000546249
TPI1P1	triosephosphate isomerase 1 pseudogene 1	ENSG00000226415.1	-3.06654	-0.68857	4.76624e-05	0.000546287
C1orf115	chromosome 1 open reading frame 115	ENSG00000162817.7	1.05004	3.41508	4.76288e-05	0.000546287
NISCH	nischarin	ENSG00000010322.16	1.07715	5.51111	4.76705e-05	0.000546287
WLS	Wnt ligand secretion mediator	ENSG00000116729.14	-0.776659	6.1474	4.7709e-05	0.000546364
OSBPL3	oxysterol binding protein like 3	ENSG00000070882.13	-0.994007	3.11933	4.78514e-05	0.000547463
PIM3	Pim-3 proto-oncogene, serine/threonine kinase	ENSG00000198355.5	0.991936	4.77566	4.78688e-05	0.000547463
B4GALT7	beta-1,4-galactosyltransferase 7	ENSG00000027847.14	1.04907	4.1054	4.8077e-05	0.000549479
TWF2	twinfilin actin binding protein 2	ENSG00000247596.9	1.97928	5.6255	4.81275e-05	0.00054969
PENK	proenkephalin	ENSG00000181195.11	1.65653	1.50848	4.81618e-05	0.000549717
CHCHD1	coiled-coil-helix-coiled-coil-helix domain containing 1	ENSG00000172586.8	1.00613	4.29692	4.84434e-05	0.000552564
MIEF2	mitochondrial elongation factor 2	ENSG00000177427.13	1.39468	2.2588	4.85543e-05	0.000553388
HERPUD2	HERPUD family member 2	ENSG00000122557.10	-0.923783	4.17775	4.85801e-05	0.000553388
GXYLT2	glucoside xylosyltransferase 2	ENSG00000172986.13	0.768119	5.7466	4.86718e-05	0.000554065
ZNF385D	zinc finger protein 385D	ENSG00000151789.12	-1.97159	1.13225	4.87878e-05	0.000554827
HMGA2	high mobility group AT-hook 2	ENSG00000149948.13	-1.7276	2.45291	4.88034e-05	0.000554827
AL022311.1	novel transcript, sense overlapping to EIF3L	ENSG00000279738.1	-1.73522	0.376701	4.88567e-05	0.000555066
ACOX2	acyl-CoA oxidase 2	ENSG00000168306.13	0.858878	5.01928	4.88992e-05	0.000555182
CHDH	choline dehydrogenase	ENSG00000016391.11	2.35431	0.0866081	4.91148e-05	0.000557261
ZNHIT2	zinc finger HIT-type containing 2	ENSG00000174276.7	2.18612	0.158197	4.92284e-05	0.000558182
FHIT	fragile histidine triad diadenosine triphosphatase	ENSG00000189283.10	1.25234	1.71382	4.93494e-05	0.000559185
TIMM44	translocase of inner mitochondrial membrane 44	ENSG00000104980.8	1.44455	5.10922	4.95494e-05	0.000561081
CMKLR1	chemerin chemokine-like receptor 1	ENSG00000174600.14	-1.39728	1.40461	4.96781e-05	0.000562168
FLNA	filamin A	ENSG00000196924.17	0.98087	9.97792	4.97483e-05	0.000562591
TMEM165	transmembrane protein 165	ENSG00000134851.13	-0.712423	6.34055	4.99116e-05	0.000564066
DMAC2	distal membrane arm assembly complex 2	ENSG00000105341.18	0.882386	4.8462	4.99983e-05	0.00056419
CCDC183-AS1	CCDC183 antisense RNA 1	ENSG00000228544.1	1.97231	1.37499	5.00458e-05	0.00056419
FLVCR1	feline leukemia virus subgroup C cellular receptor 1	ENSG00000162769.13	2.29313	4.65911	5.00539e-05	0.00056419
ETV5	ETS variant 5	ENSG00000244405.8	-1.61793	3.60087	5.00452e-05	0.00056419
TNFAIP8L1	TNF alpha induced protein 8 like 1	ENSG00000185361.9	-1.79119	0.627823	5.01802e-05	0.000565183
CCDC51	coiled-coil domain containing 51	ENSG00000164051.14	1.0268	4.18386	5.02078e-05	0.000565183
TSTA3	tissue specific transplantation antigen P35B	ENSG00000104522.16	0.897479	4.55146	5.03473e-05	0.000566382
PFDN4	prefoldin subunit 4	ENSG00000101132.10	-0.863879	4.08854	5.04624e-05	0.000567305
ZBTB47	zinc finger and BTB domain containing 47	ENSG00000114853.14	0.794001	6.37992	5.05517e-05	0.000567802
HIST1H3H	histone cluster 1 H3 family member h	ENSG00000278828.1	2.01921	0.248938	5.05726e-05	0.000567802
IGFBP6	insulin like growth factor binding protein 6	ENSG00000167779.9	-1.16903	4.08151	5.07237e-05	0.000569126
RNF123	ring finger protein 123	ENSG00000164068.16	0.764244	4.78414	5.09026e-05	0.000570389
HEYL	hes related family bHLH transcription factor with YRPW motif like	ENSG00000163909.8	2.01383	0.27136	5.08738e-05	0.000570389
APOD	apolipoprotein D	ENSG00000189058.9	-2.50914	3.38926	5.10958e-05	0.000572122
PABPN1	poly(A) binding protein nuclear 1	ENSG00000100836.10	-1.06136	6.36896	5.1124e-05	0.000572122
QTRT1	queuine tRNA-ribosyltransferase catalytic subunit 1	ENSG00000213339.9	1.39697	3.80815	5.11683e-05	0.000572246
CHFR	checkpoint with forkhead and ring finger domains	ENSG00000072609.17	0.819825	4.37177	5.12847e-05	0.000573174
MTND2P28	MT-ND2 pseudogene 28	ENSG00000225630.1	-1.36047	9.03174	5.15692e-05	0.000575952
SLC12A2	solute carrier family 12 member 2	ENSG00000064651.14	-0.849468	4.68302	5.16003e-05	0.000575952
ZNF844	zinc finger protein 844	ENSG00000223547.10	-1.43988	2.50477	5.16487e-05	0.000576118
VEGFD	vascular endothelial growth factor D	ENSG00000165197.5	-2.08255	2.94066	5.17224e-05	0.000576565
EEF1D	eukaryotic translation elongation factor 1 delta	ENSG00000104529.17	0.83214	7.62022	5.18105e-05	0.000577078
MEGF6	multiple EGF like domains 6	ENSG00000162591.16	1.08176	3.70876	5.18356e-05	0.000577078
GNA11	G protein subunit alpha 11	ENSG00000088256.9	0.875851	6.01428	5.19264e-05	0.000577341
ADSSL1	adenylosuccinate synthase like 1	ENSG00000185100.10	1.56009	1.92169	5.19036e-05	0.000577341
DUSP8	dual specificity phosphatase 8	ENSG00000184545.11	2.63582	0.0786916	5.20503e-05	0.000578344
RAB26	RAB26, member RAS oncogene family	ENSG00000167964.13	2.44364	-0.0875333	5.2155e-05	0.000579133
ZNF704	zinc finger protein 704	ENSG00000164684.13	0.956109	4.58735	5.23116e-05	0.000580122
GNB1L	G protein subunit beta 1 like	ENSG00000185838.14	2.65311	-0.395675	5.22791e-05	0.000580122
FBXW9	F-box and WD repeat domain containing 9	ENSG00000132004.13	1.45682	2.12505	5.23798e-05	0.000580129
EFNA1	ephrin A1	ENSG00000169242.12	1.95772	1.58398	5.23741e-05	0.000580129
LINC01843	long intergenic non-protein coding RNA 1843	ENSG00000251169.2	2.20668	1.1421	5.25631e-05	0.000581784
SORCS2	sortilin related VPS10 domain containing receptor 2	ENSG00000184985.16	-1.1994	2.46994	5.26712e-05	0.000582605
RPL13AP7	ribosomal protein L13a pseudogene 7	ENSG00000213885.4	-1.97832	-0.285304	5.28185e-05	0.000583247
SC5D	sterol-C5-desaturase	ENSG00000109929.10	1.02184	6.99177	5.2899e-05	0.000583247
PPARG	peroxisome proliferator activated receptor gamma	ENSG00000132170.21	-0.912128	7.80966	5.28884e-05	0.000583247
ARSD	arylsulfatase D	ENSG00000006756.16	-0.744282	4.98161	5.28007e-05	0.000583247
TMA7	translation machinery associated 7 homolog	ENSG00000232112.3	-0.982108	6.69288	5.28955e-05	0.000583247
ACAP1	ArfGAP with coiled-coil, ankyrin repeat and PH domains 1	ENSG00000072818.12	1.7444	3.23581	5.29484e-05	0.000583418
PID1	phosphotyrosine interaction domain containing 1	ENSG00000153823.18	-0.972984	3.5516	5.32252e-05	0.000586091
MALSU1	mitochondrial assembly of ribosomal large subunit 1	ENSG00000156928.5	0.946019	3.71542	5.33358e-05	0.000586933
SYBU	syntabulin	ENSG00000147642.17	-1.05733	3.06108	5.36145e-05	0.000589623
MIR4458HG	MIR4458 host gene	ENSG00000247516.8	-1.1945	2.87627	5.37828e-05	0.000591094
CCR10	C-C motif chemokine receptor 10	ENSG00000184451.5	-2.51898	-0.0545702	5.38741e-05	0.00059172
AKR7A2	aldo-keto reductase family 7 member A2	ENSG00000053371.12	0.884557	4.86334	5.40351e-05	0.000593109
PRG4	proteoglycan 4	ENSG00000116690.12	2.09797	3.67986	5.41812e-05	0.000593954
CSF2RA	colony stimulating factor 2 receptor alpha subunit	ENSG00000198223.16	2.58795	0.26734	5.41634e-05	0.000593954
ABCA2	ATP binding cassette subfamily A member 2	ENSG00000107331.17	1.0423	5.87443	5.43947e-05	0.000595698
HBP1	HMG-box transcription factor 1	ENSG00000105856.14	-0.75219	6.07976	5.44098e-05	0.000595698
RXFP1	relaxin family peptide receptor 1	ENSG00000171509.16	-2.59391	-1.23239	5.46018e-05	0.00059742
DHRS7B	dehydrogenase/reductase 7B	ENSG00000109016.17	0.868318	4.70756	5.49282e-05	0.000598703
ABHD14A	abhydrolase domain containing 14A	ENSG00000248487.9	1.0798	2.47048	5.49226e-05	0.000598703
C6orf226	chromosome 6 open reading frame 226	ENSG00000221821.4	1.60865	0.911764	5.48647e-05	0.000598703
BRAT1	BRCA1 associated ATM activator 1	ENSG00000106009.16	1.61896	3.89859	5.48555e-05	0.000598703
ANO5	anoctamin 5	ENSG00000171714.11	2.501	-1.29173	5.47791e-05	0.000598703
NDUFA1	NADH:ubiquinone oxidoreductase subunit A1	ENSG00000125356.7	-1.09979	6.56029	5.49124e-05	0.000598703
CBLB	Cbl proto-oncogene B	ENSG00000114423.22	-0.768206	4.66093	5.5229e-05	0.0006016
RAB27A	RAB27A, member RAS oncogene family	ENSG00000069974.16	-0.965205	3.05543	5.53648e-05	0.000602345
CD27-AS1	CD27 antisense RNA 1	ENSG00000215039.7	-1.10677	4.18097	5.53675e-05	0.000602345
AL359546.1	novel transcript	ENSG00000287564.1	-2.29535	-1.67252	5.56952e-05	0.000604379
TGFB1I1	transforming growth factor beta 1 induced transcript 1	ENSG00000140682.19	0.721307	5.00338	5.56676e-05	0.000604379
ORAI1	ORAI calcium release-activated calcium modulator 1	ENSG00000276045.3	1.1862	2.66574	5.5673e-05	0.000604379
SCAND1	SCAN domain containing 1	ENSG00000171222.10	1.71893	3.52217	5.55914e-05	0.000604379
HNRNPA3	heterogeneous nuclear ribonucleoprotein A3	ENSG00000170144.20	-0.93976	7.74915	5.57497e-05	0.000604589
NDUFB10	NADH:ubiquinone oxidoreductase subunit B10	ENSG00000140990.15	0.817685	4.66968	5.58109e-05	0.00060487
AURKAIP1	aurora kinase A interacting protein 1	ENSG00000175756.13	1.00574	4.5773	5.59244e-05	0.000605718
URGCP	upregulator of cell proliferation	ENSG00000106608.16	0.874078	4.82603	5.65882e-05	0.00061125
SPATA20	spermatogenesis associated 20	ENSG00000006282.21	1.0024	5.15187	5.6613e-05	0.00061125
CDH22	cadherin 22	ENSG00000149654.11	1.79235	0.744706	5.65694e-05	0.00061125
EEF2K	eukaryotic elongation factor 2 kinase	ENSG00000103319.12	-0.923782	4.34794	5.65482e-05	0.00061125
PPP3CA	protein phosphatase 3 catalytic subunit alpha	ENSG00000138814.17	-0.890495	5.86533	5.65426e-05	0.00061125
MRPL3	mitochondrial ribosomal protein L3	ENSG00000114686.9	0.81455	6.10063	5.67538e-05	0.000612384
KCNK3	potassium two pore domain channel subfamily K member 3	ENSG00000171303.7	1.19883	6.49735	5.68274e-05	0.000612794
SKA1	spindle and kinetochore associated complex subunit 1	ENSG00000154839.10	-2.06173	-0.237593	5.68862e-05	0.000613043
TESK1	testis associated actin remodelling kinase 1	ENSG00000107140.16	1.03365	5.1964	5.69901e-05	0.000613778
MTERF2	mitochondrial transcription termination factor 2	ENSG00000120832.10	1.23692	3.933	5.70431e-05	0.000613782
SIVA1	SIVA1 apoptosis inducing factor	ENSG00000184990.13	1.88564	3.11386	5.70619e-05	0.000613782
SNX17	sorting nexin 17	ENSG00000115234.11	0.726202	6.60135	5.75022e-05	0.000616972
SGSM2	small G protein signaling modulator 2	ENSG00000141258.13	0.862666	4.61056	5.74424e-05	0.000616972
GLDN	gliomedin	ENSG00000186417.14	1.53647	3.12879	5.74969e-05	0.000616972
PNPLA7	patatin like phospholipase domain containing 7	ENSG00000130653.16	1.79085	2.77767	5.74793e-05	0.000616972
PIP5K1B	phosphatidylinositol-4-phosphate 5-kinase type 1 beta	ENSG00000107242.19	2.0415	0.137125	5.75786e-05	0.000617022
IL6	interleukin 6	ENSG00000136244.12	-1.25951	3.39241	5.75557e-05	0.000617022
XPNPEP1	X-prolyl aminopeptidase 1	ENSG00000108039.18	0.753278	6.65859	5.81697e-05	0.000622967
NME3	NME/NM23 nucleoside diphosphate kinase 3	ENSG00000103024.7	2.15524	1.76381	5.82729e-05	0.000623683
PCNX3	pecanex 3	ENSG00000197136.4	1.2782	4.73478	5.85296e-05	0.000626041
UNC45A	unc-45 myosin chaperone A	ENSG00000140553.18	0.778898	5.45031	5.88252e-05	0.000628811
C9orf116	chromosome 9 open reading frame 116	ENSG00000160345.13	1.42112	1.13897	5.88869e-05	0.000629079
RBM10	RNA binding motif protein 10	ENSG00000182872.16	1.09045	4.36936	5.9491e-05	0.000635137
CHTF8	chromosome transmission fidelity factor 8	ENSG00000168802.13	-2.21012	-0.636823	5.96611e-05	0.000636162
PCCA	propionyl-CoA carboxylase subunit alpha	ENSG00000175198.17	0.828028	4.88077	5.96497e-05	0.000636162
TRIM67	tripartite motif containing 67	ENSG00000119283.15	2.35882	-0.378071	5.98742e-05	0.000638039
MCCC1	methylcrotonoyl-CoA carboxylase 1	ENSG00000078070.13	0.864055	6.0575	6.00879e-05	0.000639919
HMGCS1	3-hydroxy-3-methylglutaryl-CoA synthase 1	ENSG00000112972.15	1.2993	8.65447	6.05751e-05	0.000644527
MKNK2	MAPK interacting serine/threonine kinase 2	ENSG00000099875.14	2.46107	8.21209	6.05956e-05	0.000644527
NDUFS2	NADH:ubiquinone oxidoreductase core subunit S2	ENSG00000158864.12	0.829926	7.41075	6.07879e-05	0.000646173
ELN	elastin	ENSG00000049540.17	1.11624	9.3645	6.08548e-05	0.000646484
CEP170P1	centrosomal protein 170 pseudogene 1	ENSG00000154608.14	-1.35567	1.407	6.09933e-05	0.000646755
NUP88	nucleoporin 88	ENSG00000108559.12	0.75606	5.04075	6.09778e-05	0.000646755
CSF2RA	colony stimulating factor 2 receptor alpha subunit	ENSG00000198223.16	2.50443	0.205833	6.09297e-05	0.000646755
EVI5L	ecotropic viral integration site 5 like	ENSG00000142459.8	1.13268	3.86568	6.12984e-05	0.000649115
BCAR1	BCAR1 scaffold protein, Cas family member	ENSG00000050820.17	1.35788	4.35979	6.13292e-05	0.000649115
RFNG	RFNG O-fucosylpeptide 3-beta-N-acetylglucosaminyltransferase	ENSG00000169733.12	1.56274	4.63429	6.13124e-05	0.000649115
G6PC3	glucose-6-phosphatase catalytic subunit 3	ENSG00000141349.8	1.05962	5.38847	6.14759e-05	0.000650266
LINC02821	long intergenic non-protein coding RNA 2821	ENSG00000257139.1	2.80378	-1.94122	6.15735e-05	0.000650838
ZNF587	zinc finger protein 587	ENSG00000198466.12	-1.03655	4.95812	6.16057e-05	0.000650838
AL365217.1	zinc finger CCCH-type containing 11A (ZC3H11A) pseudogene	ENSG00000214558.4	-2.49768	-1.68581	6.18534e-05	0.000652652
EHMT1	euchromatic histone lysine methyltransferase 1	ENSG00000181090.21	0.746717	5.09081	6.1846e-05	0.000652652
NBEAL1	neurobeachin like 1	ENSG00000144426.18	0.805275	4.59722	6.19259e-05	0.000653016
MTA2	metastasis associated 1 family member 2	ENSG00000149480.7	-0.723577	5.85542	6.21682e-05	0.000655169
STMN2	stathmin 2	ENSG00000104435.13	-1.6529	6.45621	6.23463e-05	0.000656643
INHBB	inhibin subunit beta B	ENSG00000163083.6	1.8719	3.42403	6.2526e-05	0.000658132
LOX	lysyl oxidase	ENSG00000113083.14	-1.02075	8.98042	6.25855e-05	0.000658355
NDUFA10	NADH:ubiquinone oxidoreductase subunit A10	ENSG00000130414.12	0.747937	6.88485	6.30504e-05	0.000662839
MYH9	myosin heavy chain 9	ENSG00000100345.21	0.782659	8.59738	6.31764e-05	0.000663758
ZNF668	zinc finger protein 668	ENSG00000167394.13	1.06071	2.77517	6.32569e-05	0.000664197
CCDC85B	coiled-coil domain containing 85B	ENSG00000175602.4	1.94745	2.0636	6.34311e-05	0.000665619
MLLT11	MLLT11 transcription factor 7 cofactor	ENSG00000213190.3	-1.34399	1.82398	6.36072e-05	0.000666353
ME2	malic enzyme 2	ENSG00000082212.13	0.760732	5.25979	6.35814e-05	0.000666353
PLEKHM2	pleckstrin homology and RUN domain containing M2	ENSG00000116786.13	0.885177	5.84438	6.36722e-05	0.000666353
GPKOW	G-patch domain and KOW motifs	ENSG00000068394.11	0.99856	3.48568	6.37337e-05	0.000666353
TMEM259	transmembrane protein 259	ENSG00000182087.14	1.0133	5.60649	6.36856e-05	0.000666353
MT-ND6	mitochondrially encoded NADH:ubiquinone oxidoreductase core subunit 6	ENSG00000198695.2	-1.15724	8.64356	6.37083e-05	0.000666353
SNRPD2	small nuclear ribonucleoprotein D2 polypeptide	ENSG00000125743.10	-1.10063	6.50781	6.38057e-05	0.0006667
EDA2R	ectodysplasin A2 receptor	ENSG00000131080.15	-1.08974	4.30385	6.38509e-05	0.000666767
EGFL7	EGF like domain multiple 7	ENSG00000172889.16	1.56725	1.03128	6.4011e-05	0.000668032
C4B	complement C4B (Chido blood group)	ENSG00000224389.9	1.11256	5.20111	6.45137e-05	0.00067287
NOC4L	nucleolar complex associated 4 homolog	ENSG00000184967.7	1.53885	2.168	6.4629e-05	0.000673471
PELI2	pellino E3 ubiquitin protein ligase family member 2	ENSG00000139946.10	-1.36641	2.55786	6.46498e-05	0.000673471
ASH2L	ASH2 like, histone lysine methyltransferase complex subunit	ENSG00000129691.16	0.693529	5.94121	6.47271e-05	0.000673868
ISYNA1	inositol-3-phosphate synthase 1	ENSG00000105655.19	1.63621	1.52294	6.52279e-05	0.00067826
MPZL1	myelin protein zero like 1	ENSG00000197965.12	-1.00202	7.54395	6.5222e-05	0.00067826
MADD	MAP kinase activating death domain	ENSG00000110514.19	1.84742	5.00262	6.56117e-05	0.000681837
RPL7P23	ribosomal protein L7 pseudogene 23	ENSG00000244363.3	-1.89542	-0.115598	6.58992e-05	0.000684411
AVPI1	arginine vasopressin induced 1	ENSG00000119986.7	1.31502	3.84621	6.59826e-05	0.000684863
CYP3A5	cytochrome P450 family 3 subfamily A member 5	ENSG00000106258.15	-2.76481	-1.07178	6.6143e-05	0.000685524
RRN3	RRN3 homolog, RNA polymerase I transcription factor	ENSG00000085721.12	0.769285	5.98207	6.62058e-05	0.000685524
SYNDIG1	synapse differentiation inducing 1	ENSG00000101463.6	1.18027	2.63643	6.6202e-05	0.000685524
ZDHHC8	zinc finger DHHC-type containing 8	ENSG00000099904.15	1.58155	4.04739	6.61083e-05	0.000685524
ANXA11	annexin A11	ENSG00000122359.18	0.77477	7.196	6.63205e-05	0.000686297
RPAP1	RNA polymerase II associated protein 1	ENSG00000103932.12	0.831934	4.24788	6.63751e-05	0.000686449
AL353807.3	novel pseudogene	ENSG00000246203.2	-2.41319	-1.59478	6.66696e-05	0.000688665
C17orf53	chromosome 17 open reading frame 53	ENSG00000125319.14	1.33888	2.04058	6.66514e-05	0.000688665
SPAG7	sperm associated antigen 7	ENSG00000091640.8	0.858457	5.73358	6.6739e-05	0.000688968
AGRN	agrin	ENSG00000188157.15	1.3783	3.3237	6.69784e-05	0.000691024
ARHGEF3	Rho guanine nucleotide exchange factor 3	ENSG00000163947.11	-0.928276	3.76721	6.70497e-05	0.000691344
RELL1	RELT like 1	ENSG00000181826.10	-1.33984	3.44654	6.72893e-05	0.000693398
MIR31HG	MIR31 host gene	ENSG00000171889.4	-1.38907	1.72955	6.7524e-05	0.0006954
LINC02202	long intergenic non-protein coding RNA 2202	ENSG00000245812.3	1.01868	2.69085	6.76435e-05	0.000696213
ITIH1	inter-alpha-trypsin inhibitor heavy chain 1	ENSG00000055957.11	2.95736	6.65901	6.7721e-05	0.000696594
ARF5	ADP ribosylation factor 5	ENSG00000004059.11	0.80218	5.10918	6.7835e-05	0.000696903
COLEC11	collectin subfamily member 11	ENSG00000118004.17	2.41739	-0.410539	6.78728e-05	0.000696903
AC022400.6	TEC	ENSG00000279088.1	-1.01001	2.99588	6.78415e-05	0.000696903
VDAC1P6	voltage dependent anion channel 1 pseudogene 6	ENSG00000231341.1	-1.91147	-0.894495	6.79405e-05	0.000697181
JMJD4	jumonji domain containing 4	ENSG00000081692.12	1.19971	3.42592	6.84706e-05	0.000701853
PFDN6	prefoldin subunit 6	ENSG00000204220.11	-0.962331	5.18614	6.84775e-05	0.000701853
SLC38A2	solute carrier family 38 member 2	ENSG00000134294.14	-0.812783	9.25803	6.86268e-05	0.000702545
CLCA2	chloride channel accessory 2	ENSG00000137975.8	-1.47895	6.18301	6.8597e-05	0.000702545
AL359091.5	novel transcript, sense intronic to CERCAM	ENSG00000273186.1	-1.79118	-0.0281477	6.8722e-05	0.000703101
NFIL3	nuclear factor, interleukin 3 regulated	ENSG00000165030.4	-0.922189	5.80395	6.88257e-05	0.000703743
CLMAT3	colorectal liver metastasis associated transcript 3	ENSG00000249035.7	-2.581	-1.56988	6.90567e-05	0.000705334
VHL	von Hippel-Lindau tumor suppressor	ENSG00000134086.7	-1.0893	5.80997	6.90635e-05	0.000705334
IFI44	interferon induced protein 44	ENSG00000137965.11	-1.46412	1.69111	6.92845e-05	0.000706332
CXCL14	C-X-C motif chemokine ligand 14	ENSG00000145824.12	2.45274	1.88293	6.92712e-05	0.000706332
TGFA	transforming growth factor alpha	ENSG00000163235.16	3.14169	-1.15746	6.92228e-05	0.000706332
NTNG1	netrin G1	ENSG00000162631.18	-1.30284	2.31367	6.93657e-05	0.00070674
AC015909.1	novel transcript	ENSG00000249406.3	-1.71092	1.72215	6.99617e-05	0.000711969
DIO3OS	DIO3 opposite strand upstream RNA	ENSG00000258498.8	2.41027	-0.760414	6.99303e-05	0.000711969
MYH7B	myosin heavy chain 7B	ENSG00000078814.15	3.00276	-2.05304	7.0057e-05	0.000712516
ZC3H11B	zinc finger CCCH-type containing 11B	ENSG00000215817.7	-1.56062	0.857676	7.0115e-05	0.000712684
NRG1	neuregulin 1	ENSG00000157168.20	-1.36746	1.69539	7.06692e-05	0.000717892
RPL31	ribosomal protein L31	ENSG00000071082.11	-1.14845	8.6349	7.08881e-05	0.00071969
IRAK1	interleukin 1 receptor associated kinase 1	ENSG00000184216.14	0.836416	6.83077	7.12777e-05	0.000723218
PTPRQ	protein tyrosine phosphatase receptor type Q	ENSG00000139304.16	-1.61135	1.13436	7.16507e-05	0.000725748
DNPEP	aspartyl aminopeptidase	ENSG00000123992.19	0.970095	5.39479	7.16792e-05	0.000725748
SYNGR1	synaptogyrin 1	ENSG00000100321.15	1.23602	2.07944	7.16494e-05	0.000725748
CYP4F12	cytochrome P450 family 4 subfamily F member 12	ENSG00000186204.15	2.35871	2.05964	7.1696e-05	0.000725748
PMVK	phosphomevalonate kinase	ENSG00000163344.6	0.810896	5.69651	7.20055e-05	0.000728452
TMCO4	transmembrane and coiled-coil domains 4	ENSG00000162542.13	0.942362	4.30477	7.22305e-05	0.00073004
CDK2AP1	cyclin dependent kinase 2 associated protein 1	ENSG00000111328.7	-0.715154	5.93897	7.22475e-05	0.00073004
KRT7	keratin 7	ENSG00000135480.16	1.30901	5.28777	7.23311e-05	0.000730454
GNPNAT1	glucosamine-phosphate N-acetyltransferase 1	ENSG00000100522.10	-0.896025	6.16771	7.24213e-05	0.000730936
LMO7-AS1	LMO7 antisense RNA 1	ENSG00000261105.6	-2.1614	-1.35412	7.25843e-05	0.000732151
DNAJA1	DnaJ heat shock protein family (Hsp40) member A1	ENSG00000086061.16	0.915552	7.3534	7.26829e-05	0.000732715
PSD4	pleckstrin and Sec7 domain containing 4	ENSG00000125637.16	1.49487	1.77819	7.29611e-05	0.000735088
PPP2R1A	protein phosphatase 2 scaffold subunit Aalpha	ENSG00000105568.18	0.865466	7.5912	7.3114e-05	0.000736197
PLPP7	phospholipid phosphatase 7 (inactive)	ENSG00000160539.6	1.18067	3.38654	7.33741e-05	0.000738383
STXBP2	syntaxin binding protein 2	ENSG00000076944.16	2.14866	-1.11297	7.3653e-05	0.000740756
RNU6ATAC	RNA, U6atac small nuclear (U12-dependent splicing)	ENSG00000221676.1	-2.02693	-1.00253	7.37288e-05	0.000740977
FAM53B-AS1	FAM53B antisense RNA 1	ENSG00000233334.3	3.60905	-0.071212	7.37613e-05	0.000740977
DEAF1	DEAF1 transcription factor	ENSG00000177030.16	1.14447	4.29543	7.38456e-05	0.000741391
RPL37A	ribosomal protein L37a	ENSG00000197756.10	-1.04955	9.65629	7.39927e-05	0.000742434
APOBEC3C	apolipoprotein B mRNA editing enzyme catalytic subunit 3C	ENSG00000244509.4	-0.789779	5.13163	7.4166e-05	0.000743738
AMBRA1	autophagy and beclin 1 regulator 1	ENSG00000110497.14	1.42195	6.29456	7.43517e-05	0.000745165
ABBA01000935.2	primase, DNA, polypeptide 2 (58kDa) (PRIM2) pseudogene	ENSG00000283544.1	-2.78959	-2.85667	7.45391e-05	0.00074649
ADIPOR2	adiponectin receptor 2	ENSG00000006831.10	0.852643	8.54178	7.45707e-05	0.00074649
SURF6	surfeit 6	ENSG00000148296.7	0.884083	4.55903	7.50169e-05	0.000750519
ATF4P3	activating transcription factor 4 pseudogene 3	ENSG00000228218.1	-2.45476	-0.916265	7.5063e-05	0.000750543
ARL6IP1	ADP ribosylation factor like GTPase 6 interacting protein 1	ENSG00000170540.15	0.841005	6.86542	7.51697e-05	0.000750749
MAP3K11	mitogen-activated protein kinase kinase kinase 11	ENSG00000173327.8	1.20211	4.13777	7.5171e-05	0.000750749
QDPR	quinoid dihydropteridine reductase	ENSG00000151552.12	0.689141	6.12023	7.52162e-05	0.000750764
C4A	complement C4A (Rodgers blood group)	ENSG00000244731.8	1.15645	5.06737	7.57069e-05	0.000754346
PACS2	phosphofurin acidic cluster sorting protein 2	ENSG00000179364.13	1.19196	5.13071	7.56513e-05	0.000754346
PDF	peptide deformylase, mitochondrial	ENSG00000258429.2	3.09208	-2.67436	7.56945e-05	0.000754346
MARC2	mitochondrial amidoxime reducing component 2	ENSG00000117791.16	1.35716	5.3536	7.57906e-05	0.000754743
CENPF	centromere protein F	ENSG00000117724.13	-1.42779	1.19217	7.59353e-05	0.000755706
PTGIS	prostaglandin I2 synthase	ENSG00000124212.6	-0.873322	7.50434	7.59754e-05	0.000755706
MICALL1	MICAL like 1	ENSG00000100139.13	1.00793	5.16407	7.60845e-05	0.000756354
PFKP	phosphofructokinase, platelet	ENSG00000067057.17	1.1391	4.7175	7.65386e-05	0.000760428
PDGFD	platelet derived growth factor D	ENSG00000170962.13	-1.5796	5.65442	7.68035e-05	0.000762619
UBE2I	ubiquitin conjugating enzyme E2 I	ENSG00000103275.20	-0.719235	5.97202	7.68556e-05	0.000762695
ZC3H18	zinc finger CCCH-type containing 18	ENSG00000158545.15	0.828203	4.53869	7.71532e-05	0.000765207
PNMA6B	PNMA family member 6B (pseudogene)	ENSG00000268883.2	2.43259	-1.91491	7.72707e-05	0.00076593
C14orf119	chromosome 14 open reading frame 119	ENSG00000179933.6	-0.741371	6.06295	7.74295e-05	0.000767061
UMODL1	uromodulin like 1	ENSG00000177398.18	4.27432	-2.77733	7.75494e-05	0.000767806
MAP2K2	mitogen-activated protein kinase kinase 2	ENSG00000126934.13	0.830478	5.7029	7.79865e-05	0.000771689
MRPL58	mitochondrial ribosomal protein L58	ENSG00000167862.10	0.89807	3.85238	7.83524e-05	0.000773527
MRPS28	mitochondrial ribosomal protein S28	ENSG00000147586.10	1.09059	3.996	7.83275e-05	0.000773527
TMEM87B	transmembrane protein 87B	ENSG00000153214.11	-0.743377	5.12589	7.82293e-05	0.000773527
FNIP1	folliculin interacting protein 1	ENSG00000217128.12	-0.854093	5.60322	7.82944e-05	0.000773527
MIR137HG	MIR137 host gene	ENSG00000225206.10	-1.90361	0.193654	7.87711e-05	0.000777214
ZNF580	zinc finger protein 580	ENSG00000213015.9	-1.19398	3.4913	7.8876e-05	0.000777803
NUDT8	nudix hydrolase 8	ENSG00000167799.10	1.66154	1.11047	7.90185e-05	0.00077876
TARS2	threonyl-tRNA synthetase 2, mitochondrial	ENSG00000143374.17	0.77536	4.69002	7.91636e-05	0.000779743
MAP1LC3B2	microtubule associated protein 1 light chain 3 beta 2	ENSG00000258102.5	-1.90541	-0.884229	7.92918e-05	0.000780104
SEC22B3	SEC22 homolog B3	ENSG00000275140.1	-1.68838	-0.277521	7.94718e-05	0.000780104
AC009487.2	AT hook containing transcription factor 1 (AHCTF1) pseudogene	ENSG00000226121.2	-1.72434	0.648944	7.93963e-05	0.000780104
NSUN5	NOP2/Sun RNA methyltransferase 5	ENSG00000130305.17	1.14096	2.81298	7.92577e-05	0.000780104
SLC5A6	solute carrier family 5 member 6	ENSG00000138074.15	1.38702	6.28164	7.94727e-05	0.000780104
NDUFB1	NADH:ubiquinone oxidoreductase subunit B1	ENSG00000183648.10	-0.966823	5.50316	7.93476e-05	0.000780104
NR1H3	nuclear receptor subfamily 1 group H member 3	ENSG00000025434.19	2.24033	7.72079	7.96406e-05	0.000780859
CYTOR	cytoskeleton regulator RNA	ENSG00000222041.11	-1.38101	3.63869	7.96224e-05	0.000780859
SLC27A1	solute carrier family 27 member 1	ENSG00000130304.17	1.28566	5.91891	7.99126e-05	0.000782743
PDLIM3	PDZ and LIM domain 3	ENSG00000154553.15	1.75151	0.153984	7.99238e-05	0.000782743
ACBD5	acyl-CoA binding domain containing 5	ENSG00000107897.19	0.701697	5.11861	8.00332e-05	0.000782921
RAD50	RAD50 double strand break repair protein	ENSG00000113522.14	1.36304	1.89583	7.99883e-05	0.000782921
NBL1	NBL1, DAN family BMP antagonist	ENSG00000158747.14	-0.826293	6.00998	8.011e-05	0.000783227
AC007038.2	novel transcript, antisense to KANSL1L	ENSG00000272807.1	-2.56785	-1.6264	8.02862e-05	0.000783952
MKX	mohawk homeobox	ENSG00000150051.14	-2.0198	2.05055	8.03003e-05	0.000783952
SDK1	sidekick cell adhesion molecule 1	ENSG00000146555.19	1.44754	1.15107	8.0321e-05	0.000783952
TIE1	tyrosine kinase with immunoglobulin like and EGF like domains 1	ENSG00000066056.14	3.32758	-0.655168	8.06112e-05	0.000786337
HSPD1P6	heat shock protein family D (Hsp60) member 1 pseudogene 6	ENSG00000230067.3	-2.95548	-2.09338	8.09002e-05	0.00078816
NUDCD2	NudC domain containing 2	ENSG00000170584.11	0.874743	4.24835	8.08494e-05	0.00078816
ZNF703	zinc finger protein 703	ENSG00000183779.7	-1.55872	3.64427	8.09358e-05	0.00078816
SLC4A2	solute carrier family 4 member 2	ENSG00000164889.14	1.05668	6.32076	8.10939e-05	0.000788835
RNASEH1	ribonuclease H1	ENSG00000171865.10	-0.726977	5.53274	8.10969e-05	0.000788835
JMJD8	jumonji domain containing 8	ENSG00000161999.12	0.833042	5.13638	8.13054e-05	0.000789968
MYL3	myosin light chain 3	ENSG00000160808.10	1.47042	1.82451	8.12865e-05	0.000789968
ACAT1	acetyl-CoA acetyltransferase 1	ENSG00000075239.14	0.703313	6.84805	8.16989e-05	0.000793343
AC020637.1	novel transcript	ENSG00000258231.5	-2.99917	-0.908185	8.19118e-05	0.000793995
ACTN4	actinin alpha 4	ENSG00000130402.12	0.922025	8.0302	8.19509e-05	0.000793995
COL6A2	collagen type VI alpha 2 chain	ENSG00000142173.15	1.23982	10.5374	8.19129e-05	0.000793995
PARD3B	par-3 family cell polarity regulator beta	ENSG00000116117.18	-0.729567	4.52743	8.18453e-05	0.000793995
DHFR	dihydrofolate reductase	ENSG00000228716.7	0.944548	5.52737	8.20405e-05	0.000794414
CHST3	carbohydrate sulfotransferase 3	ENSG00000122863.6	0.842843	6.23241	8.2176e-05	0.000795279
PFKFB4	6-phosphofructo-2-kinase/fructose-2,6-biphosphatase 4	ENSG00000114268.12	1.69301	1.92175	8.23347e-05	0.000796366
ZNF189	zinc finger protein 189	ENSG00000136870.10	0.832689	4.77135	8.24899e-05	0.000797417
TBC1D9	TBC1 domain family member 9	ENSG00000109436.8	0.77465	5.58775	8.2639e-05	0.000798345
SLC29A1	solute carrier family 29 member 1 (Augustine blood group)	ENSG00000112759.18	1.07765	6.27587	8.26788e-05	0.000798345
HSD17B12	hydroxysteroid 17-beta dehydrogenase 12	ENSG00000149084.13	1.08452	9.1157	8.2742e-05	0.000798507
GCAT	glycine C-acetyltransferase	ENSG00000100116.16	1.36015	2.92945	8.28899e-05	0.000799485
ZBTB7A	zinc finger and BTB domain containing 7A	ENSG00000178951.9	-0.804861	4.83463	8.30796e-05	0.000800865
CLTB	clathrin light chain B	ENSG00000175416.13	0.813484	4.32581	8.32628e-05	0.00080218
AP002387.2	novel transcript	ENSG00000254682.1	1.66542	0.547495	8.33752e-05	0.000802814
ST13	ST13 Hsp70 interacting protein	ENSG00000100380.14	0.84423	8.33213	8.34828e-05	0.000803399
SLC35A4	solute carrier family 35 member A4	ENSG00000176087.15	0.762538	6.52301	8.35749e-05	0.000803835
RGS14	regulator of G protein signaling 14	ENSG00000169220.18	1.71129	1.37387	8.3708e-05	0.000804324
AC093249.6	uncharacterized LOC730183	ENSG00000261840.3	2.11835	-1.38149	8.37194e-05	0.000804324
C9orf72	C9orf72-SMCR8 complex subunit	ENSG00000147894.16	1.11728	3.3724	8.37853e-05	0.000804508
ABCC6	ATP binding cassette subfamily C member 6	ENSG00000091262.15	1.5494	3.70684	8.42107e-05	0.00080814
ABHD1	abhydrolase domain containing 1	ENSG00000143994.14	2.02248	-0.765096	8.43935e-05	0.000809442
DNPH1	2'-deoxynucleoside 5'-phosphate N-hydrolase 1	ENSG00000112667.12	1.33405	2.91932	8.52904e-05	0.000817494
TMEM45A	transmembrane protein 45A	ENSG00000181458.10	-1.43047	6.30388	8.53281e-05	0.000817494
NOP16	NOP16 nucleolar protein	ENSG00000048162.20	1.16467	4.59021	8.5587e-05	0.000819517
TYSND1	trypsin domain containing 1	ENSG00000156521.14	0.935378	4.8496	8.5723e-05	0.000820342
LINC02607	long intergenic non-protein coding RNA 2607	ENSG00000228971.3	1.09178	2.54348	8.57687e-05	0.000820342
SPTAN1	spectrin alpha, non-erythrocytic 1	ENSG00000197694.16	0.730219	7.9095	8.59004e-05	0.000821145
SLC66A1	solute carrier family 66 member 1	ENSG00000040487.13	1.35424	3.66069	8.59906e-05	0.00082155
RPL10P16	ribosomal protein L10 pseudogene 16	ENSG00000178464.6	-1.41684	3.21072	8.60835e-05	0.00082198
LRRC8C	leucine rich repeat containing 8 VRAC subunit C	ENSG00000171488.15	-1.06797	4.0817	8.64302e-05	0.000824832
ZYG11B	zyg-11 family member B, cell cycle regulator	ENSG00000162378.13	0.840969	7.05978	8.70509e-05	0.000830295
CD276	CD276 molecule	ENSG00000103855.18	0.765403	6.43644	8.72006e-05	0.000831261
IGFBP3	insulin like growth factor binding protein 3	ENSG00000146674.15	-1.27013	6.48146	8.73782e-05	0.000832031
NDRG1	N-myc downstream regulated 1	ENSG00000104419.14	-1.25733	6.38372	8.73544e-05	0.000832031
DELE1	DAP3 binding cell death enhancer 1	ENSG00000081791.9	0.681254	5.51622	8.76206e-05	0.000833876
PIPSL	PIP5K1A and PSMD4 like (pseudogene)	ENSG00000180764.13	-2.34327	-1.44452	8.77117e-05	0.000834281
RPSAP52	ribosomal protein SA pseudogene 52	ENSG00000241749.4	-2.76169	-1.6718	8.80734e-05	0.000835408
PLXNA1	plexin A1	ENSG00000114554.11	0.973192	6.13024	8.80374e-05	0.000835408
HSPG2	heparan sulfate proteoglycan 2	ENSG00000142798.20	1.47388	8.53588	8.79995e-05	0.000835408
ABCC3	ATP binding cassette subfamily C member 3	ENSG00000108846.16	-0.852804	4.18695	8.78833e-05	0.000835408
NLGN2	neuroligin 2	ENSG00000169992.10	-0.81874	4.48911	8.79975e-05	0.000835408
CIAO2B	cytosolic iron-sulfur assembly component 2B	ENSG00000166595.12	0.955135	4.00482	8.81956e-05	0.000836106
RGS12	regulator of G protein signaling 12	ENSG00000159788.19	1.04495	3.76196	8.84623e-05	0.000838128
TUBB6	tubulin beta 6 class V	ENSG00000176014.13	1.82429	8.14002	8.85065e-05	0.000838128
ACAT2	acetyl-CoA acetyltransferase 2	ENSG00000120437.9	1.14514	7.42839	8.86362e-05	0.000838432
HNRNPU	heterogeneous nuclear ribonucleoprotein U	ENSG00000153187.20	-0.781748	7.82524	8.86296e-05	0.000838432
CSK	C-terminal Src kinase	ENSG00000103653.16	1.15602	4.84396	8.88998e-05	0.000840462
MRPS9	mitochondrial ribosomal protein S9	ENSG00000135972.9	0.782425	4.28914	8.90029e-05	0.000840975
CCND2	cyclin D2	ENSG00000118971.8	-1.07308	4.83434	8.91834e-05	0.000841669
ANGPT1	angiopoietin 1	ENSG00000154188.10	-0.961775	5.51571	8.92234e-05	0.000841669
GPNMB	glycoprotein nmb	ENSG00000136235.16	-0.966873	5.93009	8.91313e-05	0.000841669
MFSD3	major facilitator superfamily domain containing 3	ENSG00000167700.9	1.06027	3.21691	8.93378e-05	0.000842004
GAR1	GAR1 ribonucleoprotein	ENSG00000109534.17	-0.86218	4.95299	8.93569e-05	0.000842004
UBE2Z	ubiquitin conjugating enzyme E2 Z	ENSG00000159202.18	-0.683189	6.43702	8.94709e-05	0.000842616
LPXN	leupaxin	ENSG00000110031.12	-1.34564	1.75362	8.97178e-05	0.000844478
RERGL	RERG like	ENSG00000111404.6	2.90988	-1.42239	8.98202e-05	0.000844979
PPFIBP1	PPFIA binding protein 1	ENSG00000110841.14	-0.668109	5.33145	8.99949e-05	0.000846159
MPC2	mitochondrial pyruvate carrier 2	ENSG00000143158.11	1.41024	7.20563	9.01385e-05	0.000847045
MIGA2	mitoguardin 2	ENSG00000148343.18	1.14223	3.99448	9.04613e-05	0.000849614
FAIM2	Fas apoptotic inhibitory molecule 2	ENSG00000135472.9	-2.92323	-0.247097	9.0673e-05	0.000851137
AL928921.1	novel transcript	ENSG00000235263.1	3.51481	-0.0569303	9.07448e-05	0.000851346
DUXAP9	double homeobox A pseudogene 9	ENSG00000225210.10	-0.848736	3.70294	9.11683e-05	0.000854852
POLG	DNA polymerase gamma, catalytic subunit	ENSG00000140521.15	0.730697	5.69896	9.14104e-05	0.000856655
NOC2L	NOC2 like nucleolar associated transcriptional repressor	ENSG00000188976.11	0.965755	5.70615	9.1619e-05	0.000858141
IL32	interleukin 32	ENSG00000008517.16	-1.20118	2.3549	9.17759e-05	0.000859053
WIPI1	WD repeat domain, phosphoinositide interacting 1	ENSG00000070540.13	-1.05075	5.33255	9.18163e-05	0.000859053
RPL3P2	ribosomal protein L3 pseudogene 2	ENSG00000227939.1	-2.59493	-2.0428	9.19373e-05	0.000859248
POP5	POP5 homolog, ribonuclease P/MRP subunit	ENSG00000167272.11	0.802791	4.05993	9.19146e-05	0.000859248
GNPTG	N-acetylglucosamine-1-phosphate transferase subunit gamma	ENSG00000090581.10	1.01062	4.65765	9.21685e-05	0.000860941
MT-RNR2	mitochondrially encoded 16S rRNA	ENSG00000210082.2	-1.22732	13.3447	9.25329e-05	0.000863876
TSPAN12	tetraspanin 12	ENSG00000106025.9	1.07064	2.33937	9.27461e-05	0.000865391
CACNA2D1	calcium voltage-gated channel auxiliary subunit alpha2delta 1	ENSG00000153956.16	-0.689302	5.79284	9.2796e-05	0.000865391
WEE1	WEE1 G2 checkpoint kinase	ENSG00000166483.11	-1.03796	3.76319	9.30236e-05	0.000867042
SCAF1	SR-related CTD associated factor 1	ENSG00000126461.15	0.946603	5.18054	9.32663e-05	0.000868362
SOD2-OT1	SOD2 overlapping transcript 1	ENSG00000285427.1	1.80097	1.46562	9.32314e-05	0.000868362
PTP4A3	protein tyrosine phosphatase 4A3	ENSG00000184489.11	1.52249	0.879093	9.3488e-05	0.000869955
FNDC11	fibronectin type III domain containing 11	ENSG00000125531.7	1.95077	0.0418735	9.35922e-05	0.000870453
AC096564.1	novel transcript	ENSG00000245293.3	1.44376	2.20934	9.37736e-05	0.000871668
GPR37	G protein-coupled receptor 37	ENSG00000170775.3	2.11587	0.477217	9.39985e-05	0.000873287
ZP1	zona pellucida glycoprotein 1	ENSG00000149506.11	2.83248	-0.589353	9.42809e-05	0.000875436
ANO8	anoctamin 8	ENSG00000074855.11	1.09734	3.47253	9.4385e-05	0.00087593
FBXL15	F-box and leucine rich repeat protein 15	ENSG00000107872.12	1.27824	2.00804	9.52414e-05	0.0008834
SOD2	superoxide dismutase 2	ENSG00000112096.18	-1.49361	8.15676	9.53863e-05	0.000884267
KIAA1671	KIAA1671	ENSG00000197077.13	1.03136	4.19014	9.54439e-05	0.000884323
LVRN	laeverin	ENSG00000172901.20	0.999978	4.42807	9.55404e-05	0.000884741
APP	amyloid beta precursor protein	ENSG00000142192.21	-0.693859	8.50678	9.58248e-05	0.000886896
NAP1L5	nucleosome assembly protein 1 like 5	ENSG00000177432.8	0.817005	3.54622	9.5919e-05	0.000887289
CIB2	calcium and integrin binding family member 2	ENSG00000136425.14	1.27279	1.26747	9.60716e-05	0.000888223
COL13A1	collagen type XIII alpha 1 chain	ENSG00000197467.14	-1.77779	0.148619	9.62134e-05	0.000889055
FTH1P7	ferritin heavy chain 1 pseudogene 7	ENSG00000232187.1	-2.11958	-0.211525	9.63456e-05	0.000889798
CHIC2	cysteine rich hydrophobic domain 2	ENSG00000109220.11	-1.32028	2.86371	9.65742e-05	0.000890834
LYNX1	Ly6/neurotoxin 1	ENSG00000180155.20	0.731516	5.06615	9.66133e-05	0.000890834
HDHD3	haloacid dehalogenase like hydrolase domain containing 3	ENSG00000119431.9	1.17962	2.80732	9.65394e-05	0.000890834
UBBP4	ubiquitin B pseudogene 4	ENSG00000263563.6	-1.26136	0.986495	9.68019e-05	0.000892094
PGAM1	phosphoglycerate mutase 1	ENSG00000171314.9	0.971411	7.93241	9.70235e-05	0.000893657
WDR77	WD repeat domain 77	ENSG00000116455.14	0.88931	4.77084	9.70851e-05	0.000893745
WDR81	WD repeat domain 81	ENSG00000167716.18	1.27031	4.96437	9.71992e-05	0.000894316
SERTAD3	SERTA domain containing 3	ENSG00000167565.13	-1.0016	3.96097	9.73253e-05	0.000894996
HNRNPA1P35	heterogeneous nuclear ribonucleoprotein A1 pseudogene 35	ENSG00000225695.1	-2.49741	-1.4864	9.7476e-05	0.000895773
NLE1	notchless homolog 1	ENSG00000073536.18	1.04207	3.65966	9.7514e-05	0.000895773
STXBP6	syntaxin binding protein 6	ENSG00000168952.15	-1.89123	1.2961	9.77422e-05	0.000897389
TMEM159	transmembrane protein 159	ENSG00000011638.10	-0.815348	4.69635	9.79853e-05	0.00089914
SCGN	secretagogin, EF-hand calcium binding protein	ENSG00000079689.14	3.15978	1.11505	9.81473e-05	0.000900146
PGPEP1	pyroglutamyl-peptidase I	ENSG00000130517.14	-1.25908	5.82863	9.83523e-05	0.000901545
UACA	uveal autoantigen with coiled-coil domains and ankyrin repeats	ENSG00000137831.15	-0.887037	5.72406	9.84293e-05	0.00090177
C1S	complement C1s	ENSG00000182326.15	-0.975512	8.413	9.85274e-05	0.000902188
MAN1B1	mannosidase alpha class 1B member 1	ENSG00000177239.15	0.885073	6.05017	9.8653e-05	0.000902856
EPOP	elongin BC and polycomb repressive complex 2 associated protein	ENSG00000273604.2	-1.19363	2.07112	9.92284e-05	0.000907156
AC112484.3	novel transcript	ENSG00000261159.1	1.97735	0.326148	9.92284e-05	0.000907156
B3GNT5	UDP-GlcNAc:betaGal beta-1,3-N-acetylglucosaminyltransferase 5	ENSG00000176597.12	1.15934	3.26244	9.94835e-05	0.000909004
S100A13	S100 calcium binding protein A13	ENSG00000189171.14	-0.9774	5.03324	9.96695e-05	0.000909736
ZFAND5	zinc finger AN1-type containing 5	ENSG00000107372.13	-0.709806	7.02747	9.96557e-05	0.000909736
GLIS3	GLIS family zinc finger 3	ENSG00000107249.23	-1.00153	3.20181	9.98378e-05	0.000910788
TOX	thymocyte selection associated high mobility group box	ENSG00000198846.6	-3.57228	-2.40334	9.99402e-05	0.000911238
EGFL6	EGF like domain multiple 6	ENSG00000198759.12	-1.65131	0.596353	0.000100323	0.000913294
ALG12	ALG12 alpha-1,6-mannosyltransferase	ENSG00000182858.14	1.45341	4.39886	0.000100336	0.000913294
AC007325.4	protein DGCR6	ENSG00000278817.1	1.59492	2.32609	0.000100378	0.000913294
GPN2	GPN-loop GTPase 2	ENSG00000142751.15	-0.673254	4.7441	0.000100302	0.000913294
CFAP221	cilia and flagella associated protein 221	ENSG00000163075.13	1.49132	2.26446	0.000101092	0.000919303
IARS2	isoleucyl-tRNA synthetase 2, mitochondrial	ENSG00000067704.10	0.834749	7.47083	0.000101153	0.00091937
CHD2	chromodomain helicase DNA binding protein 2	ENSG00000173575.21	-0.859124	6.14393	0.000101389	0.000921029
MCM2	minichromosome maintenance complex component 2	ENSG00000073111.14	1.22076	2.89059	0.000101819	0.000924446
AC090616.6	TEC	ENSG00000278867.1	-2.62193	-1.78699	0.000102141	0.000925407
HOXA7	homeobox A7	ENSG00000122592.8	1.02117	3.40684	0.000102046	0.000925407
SLC22A18	solute carrier family 22 member 18	ENSG00000110628.15	1.64337	1.13608	0.000102085	0.000925407
TGFBR2	transforming growth factor beta receptor 2	ENSG00000163513.18	-1.31394	8.24513	0.000102137	0.000925407
PIGQ	phosphatidylinositol glycan anchor biosynthesis class Q	ENSG00000007541.16	1.33705	3.55581	0.000102523	0.000928385
RPS6KA4	ribosomal protein S6 kinase A4	ENSG00000162302.13	0.898665	4.59975	0.000102693	0.000929431
AIMP2	aminoacyl tRNA synthetase complex interacting multifunctional protein 2	ENSG00000106305.10	0.774188	4.69218	0.000102827	0.000930151
FZD6	frizzled class receptor 6	ENSG00000164930.12	-0.794358	4.4594	0.000103208	0.00093279
MDM4	MDM4 regulator of p53	ENSG00000198625.13	-1.04018	4.60783	0.000103227	0.00093279
PTPRB	protein tyrosine phosphatase receptor type B	ENSG00000127329.15	-1.71875	0.366027	0.000103755	0.000937069
SNRPN	small nuclear ribonucleoprotein polypeptide N	ENSG00000128739.22	-1.11508	2.00008	0.000104141	0.000940064
FBLIM1	filamin binding LIM protein 1	ENSG00000162458.13	0.811976	5.26695	0.000104318	0.000940178
SLC37A2	solute carrier family 37 member 2	ENSG00000134955.11	1.9209	-0.383374	0.00010423	0.000940178
SMIM14	small integral membrane protein 14	ENSG00000163683.12	-0.680508	6.8293	0.00010429	0.000940178
NCAPD3	non-SMC condensin II complex subunit D3	ENSG00000151503.12	0.737395	4.26989	0.000105021	0.000946018
UPK1A-AS1	UPK1A antisense RNA 1	ENSG00000226510.1	2.55769	-2.02755	0.000105102	0.000946245
PMPCA	peptidase, mitochondrial processing alpha subunit	ENSG00000165688.12	0.996853	5.93573	0.000105596	0.000950199
LINC01547	long intergenic non-protein coding RNA 1547	ENSG00000183250.12	1.19452	2.37639	0.00010596	0.000952977
RNLS	renalase, FAD dependent amine oxidase	ENSG00000184719.12	0.859467	3.26694	0.000106411	0.0009562
PDK2	pyruvate dehydrogenase kinase 2	ENSG00000005882.12	1.1337	5.08645	0.00010643	0.0009562
USP24	ubiquitin specific peptidase 24	ENSG00000162402.14	0.62694	6.3023	0.000106522	0.000956523
PROSER3	proline and serine rich 3	ENSG00000167595.15	-1.34567	2.5102	0.000106894	0.000959365
LRRN4CL	LRRN4 C-terminal like	ENSG00000177363.5	0.892439	6.15907	0.000107053	0.000959483
ITGA7	integrin subunit alpha 7	ENSG00000135424.16	1.0646	8.40186	0.000107075	0.000959483
AMYH02020865.1	methylenetetrahydrofolate dehydrogenase (NADP+ dependent) 1-like (MTHFD1L) pseudogene	ENSG00000184906.11	2.19346	0.0402249	0.000106991	0.000959483
AC007406.5	novel transcript	ENSG00000261799.1	-1.35492	1.56793	0.000107288	0.000960897
MKI67	marker of proliferation Ki-67	ENSG00000148773.14	-1.78226	1.41837	0.000107564	0.000962862
ARHGDIA	Rho GDP dissociation inhibitor alpha	ENSG00000141522.12	1.04404	6.84389	0.000107733	0.000963872
SLC1A7	solute carrier family 1 member 7	ENSG00000162383.12	1.74778	0.164125	0.000108339	0.000968789
BTBD19	BTB domain containing 19	ENSG00000222009.8	-1.19497	3.36384	0.000108589	0.000970523
GALNS	galactosamine (N-acetyl)-6-sulfatase	ENSG00000141012.13	0.829983	4.29825	0.000108669	0.000970729
ARSA	arylsulfatase A	ENSG00000100299.18	0.944025	5.57809	0.000108761	0.000971045
UBE2SP1	ubiquitin conjugating enzyme E2 S pseudogene 1	ENSG00000233966.1	-2.24331	-2.08662	0.000109147	0.00097399
OLFM2	olfactomedin 2	ENSG00000105088.8	0.833871	8.24974	0.000109316	0.000974758
SPIN2B	spindlin family member 2B	ENSG00000186787.8	1.3411	1.60257	0.000109399	0.000974758
GNL1	G protein nucleolar 1 (putative)	ENSG00000204590.12	-0.693605	5.42031	0.000109403	0.000974758
ANKRD53	ankyrin repeat domain 53	ENSG00000144031.12	2.61123	0.770514	0.000109498	0.000975092
TOR1AIP2	torsin 1A interacting protein 2	ENSG00000169905.12	-0.695787	6.45324	0.000110096	0.000979916
SLC14A1	solute carrier family 14 member 1 (Kidd blood group)	ENSG00000141469.18	-2.86246	-1.8522	0.000110163	0.000980002
LIPA	lipase A, lysosomal acid type	ENSG00000107798.18	0.896102	7.74014	0.000110656	0.000983878
PRMT6	protein arginine methyltransferase 6	ENSG00000198890.9	1.04706	4.01827	0.00011107	0.000987045
SWAP70	switching B cell complex subunit SWAP70	ENSG00000133789.15	-1.06912	5.43562	0.000111152	0.000987266
DOT1L	DOT1 like histone lysine methyltransferase	ENSG00000104885.18	1.0586	3.72185	0.000111321	0.000988255
S1PR2	sphingosine-1-phosphate receptor 2	ENSG00000267534.4	-1.11541	4.34224	0.000111379	0.00098826
PARL	presenilin associated rhomboid like	ENSG00000175193.13	-1.21209	1.77949	0.000111878	0.00099217
AQP1	aquaporin 1 (Colton blood group)	ENSG00000240583.12	-1.38397	4.6492	0.00011218	0.000993827
STX2	syntaxin 2	ENSG00000111450.14	-0.775259	4.89166	0.000112163	0.000993827
LINC00598	long intergenic non-protein coding RNA 598	ENSG00000215483.11	1.49834	2.49586	0.000112341	0.000994743
RBM43	RNA binding motif protein 43	ENSG00000184898.7	-0.762764	3.96209	0.000112436	0.000995067
DGKD	diacylglycerol kinase delta	ENSG00000077044.10	1.02593	4.3093	0.000112658	0.000996517
MRPL37	mitochondrial ribosomal protein L37	ENSG00000116221.15	0.644785	5.8852	0.000112749	0.000996809
ABT1	activator of basal transcription 1	ENSG00000146109.5	0.984085	3.84381	0.000113222	0.00100048
HLA-E	major histocompatibility complex, class I, E	ENSG00000204592.9	0.69782	7.35094	0.00011339	0.00100117
MRPL2	mitochondrial ribosomal protein L2	ENSG00000112651.12	0.741353	4.46141	0.000113475	0.00100117
AP001528.1	novel transcript	ENSG00000255471.1	1.43035	2.85843	0.000113474	0.00100117
PDE1C	phosphodiesterase 1C	ENSG00000154678.18	-1.2982	3.36451	0.000113567	0.00100147
ZNF486	zinc finger protein 486	ENSG00000256229.8	-1.11849	2.57626	0.000113719	0.00100229
PDCD1LG2	programmed cell death 1 ligand 2	ENSG00000197646.8	-1.20294	1.98994	0.000114119	0.00100435
PPTC7	PTC7 protein phosphatase homolog	ENSG00000196850.6	0.836622	6.47347	0.000114084	0.00100435
ETV6	ETS variant 6	ENSG00000139083.10	-0.71887	4.24946	0.000114128	0.00100435
GRK2	G protein-coupled receptor kinase 2	ENSG00000173020.11	0.991203	4.15753	0.000114302	0.00100485
EXOSC4	exosome component 4	ENSG00000178896.9	1.42707	2.16473	0.000114265	0.00100485
ZNF428	zinc finger protein 428	ENSG00000131116.12	-0.831199	4.37574	0.000115266	0.00101281
TBCD	tubulin folding cofactor D	ENSG00000141556.21	0.652528	5.06275	0.000115415	0.0010136
AC145207.5	novel transcript	ENSG00000263731.1	-2.27249	-0.00535201	0.000115807	0.00101485
MVB12A	multivesicular body subunit 12A	ENSG00000141971.13	1.02684	3.91206	0.000115853	0.00101485
LYPLA2	lysophospholipase 2	ENSG00000011009.11	1.0959	4.60185	0.000115821	0.00101485
IER5	immediate early response 5	ENSG00000162783.11	-1.12919	3.50275	0.000115774	0.00101485
SET	SET nuclear proto-oncogene	ENSG00000119335.16	-0.734898	7.86489	0.000115668	0.00101485
CDKN2A	cyclin dependent kinase inhibitor 2A	ENSG00000147889.17	-2.13649	2.09007	0.000116178	0.00101718
DPH2	diphthamide biosynthesis 2	ENSG00000132768.14	0.992896	3.954	0.000116265	0.00101742
KLHDC4	kelch domain containing 4	ENSG00000104731.14	0.970833	3.67917	0.0001167	0.00101925
ARID5A	AT-rich interaction domain 5A	ENSG00000196843.16	1.4519	1.93106	0.00011677	0.00101925
HIP1R	huntingtin interacting protein 1 related	ENSG00000130787.14	1.87561	3.56596	0.000116556	0.00101925
FXYD5	FXYD domain containing ion transport regulator 5	ENSG00000089327.15	-0.766568	4.27116	0.000116722	0.00101925
SLC11A2	solute carrier family 11 member 2	ENSG00000110911.16	-0.645312	5.0456	0.000116757	0.00101925
RPSAP9	ribosomal protein SA pseudogene 9	ENSG00000234618.1	-1.28316	2.62288	0.000117198	0.00102246
DCHS1	dachsous cadherin-related 1	ENSG00000166341.8	-1.92181	-0.30515	0.000117373	0.00102347
CAMSAP1	calmodulin regulated spectrin associated protein 1	ENSG00000130559.19	0.892655	5.73877	0.000117475	0.00102351
TSC2	TSC complex subunit 2	ENSG00000103197.18	1.05561	5.37572	0.000117496	0.00102351
SLC26A2	solute carrier family 26 member 2	ENSG00000155850.7	-0.791572	4.43001	0.000117726	0.00102498
CAV2	caveolin 2	ENSG00000105971.15	0.791923	8.36216	0.000118108	0.00102779
ALDH1B1	aldehyde dehydrogenase 1 family member B1	ENSG00000137124.8	1.72054	7.66404	0.000118296	0.00102891
PTPRF	protein tyrosine phosphatase receptor type F	ENSG00000142949.17	0.816671	8.01825	0.000118385	0.00102916
PLEKHH1	pleckstrin homology, MyTH4 and FERM domain containing H1	ENSG00000054690.14	1.22041	4.12785	0.000118826	0.00103247
DYSF	dysferlin	ENSG00000135636.14	1.80313	0.378822	0.000118956	0.00103308
NNMT	nicotinamide N-methyltransferase	ENSG00000166741.7	-1.28749	8.53903	0.000119052	0.00103339
AC011330.1	histidine acid phosphatase domain containing 2A (HISPPD2A) pseudogene	ENSG00000249839.1	1.21072	2.37362	0.000119202	0.00103416
AC009237.14	novel transcript	ENSG00000272913.1	1.32015	1.42476	0.000119436	0.00103567
JAG1	jagged canonical Notch ligand 1	ENSG00000101384.12	0.998315	5.20264	0.000119809	0.00103821
MERTK	MER proto-oncogene, tyrosine kinase	ENSG00000153208.17	2.17044	-1.59781	0.000119849	0.00103821
EVL	Enah/Vasp-like	ENSG00000196405.13	0.752912	4.45131	0.000119934	0.00103842
GSTZ1	glutathione S-transferase zeta 1	ENSG00000100577.19	0.961824	4.78291	0.00012022	0.0010388
MID2	midline 2	ENSG00000080561.13	1.00658	3.42733	0.000120134	0.0010388
CDC34	cell division cycle 34	ENSG00000099804.9	1.06528	4.54503	0.000120039	0.0010388
EGLN1	egl-9 family hypoxia inducible factor 1	ENSG00000135766.9	1.45976	1.44652	0.000120207	0.0010388
IPO13	importin 13	ENSG00000117408.11	0.741706	5.04843	0.000120303	0.00103892
SLC52A2	solute carrier family 52 member 2	ENSG00000185803.10	1.35651	4.1287	0.000120355	0.00103892
MAPKBP1	mitogen-activated protein kinase binding protein 1	ENSG00000137802.14	0.7906	4.44236	0.000120891	0.00104258
ADAMTS4	ADAM metallopeptidase with thrombospondin type 1 motif 4	ENSG00000158859.10	1.34727	4.75688	0.0001209	0.00104258
HAUS5	HAUS augmin like complex subunit 5	ENSG00000249115.9	1.36728	1.40046	0.000120992	0.00104285
NEGR1	neuronal growth regulator 1	ENSG00000172260.15	-1.09566	4.68548	0.000121157	0.00104375
REXO1	RNA exonuclease 1 homolog	ENSG00000079313.15	1.23622	2.98696	0.000121256	0.0010439
EMC1	ER membrane protein complex subunit 1	ENSG00000127463.15	-0.605098	6.21576	0.000121296	0.0010439
RGPD4	RANBP2 like and GRIP domain containing 4	ENSG00000196862.9	-1.61282	-0.417199	0.000121629	0.00104467
MRS2	magnesium transporter MRS2	ENSG00000124532.14	0.772875	5.13954	0.000121601	0.00104467
[truncated: 15,180 more rows]

## Sheet: Data S2
ATAC peaks summary statistics (merged replicates)
Time point	Number	Coverage (bp)	median peak size (bp)
D0	112284	83613865	550
wD1	114486	81048702	517
bD1	118850	85370522	524
wD3	108513	80631001	531
bD3	107227	79594496	521
wD15	131908	84490523	455
bD15	141250	87555545	427

## Sheet: Data S3
Hi-ChIP differential loop analysis (HiC-DC+)
Metadata: chr,start,end for each anchor('I' = upstream anchor, 'J' = downstream anchor).
chrI	startI	endI	chrJ	startJ	endJ	sig	score	baseMean	log2FoldChange	lfcSE	pvalue
chr11	16785000	16790000	chr11	16805000	16810000	beige	2.48543	57.75	2.48543	0.444734	2.29e-08
chr7	95595000	95600000	chr7	95605000	95610000	beige	1.35563	195.75	1.35563	0.250605	6.323e-08
chr8	19885000	19890000	chr8	19935000	19940000	beige	1.96011	67.25	1.96011	0.399527	9.2918e-07
chr11	16785000	16790000	chr11	16810000	16815000	beige	2.31288	47.75	2.31288	0.478154	1.31743e-06
chr3	126355000	126360000	chr3	126370000	126375000	beige	1.36793	160.25	1.36793	0.283404	1.38741e-06
chr3	37975000	37980000	chr3	38000000	38005000	beige	2.53172	39	2.53172	0.530918	1.85536e-06
chr17	55415000	55420000	chr17	55440000	55445000	beige	2	52.5	2	0.427331	2.86576e-06
chr2	120645000	120650000	chr2	120655000	120660000	beige	2.61005	33.75	2.61005	0.56563	3.94192e-06
chr17	55420000	55425000	chr17	55440000	55445000	beige	1.36206	139.25	1.36206	0.302922	6.9118e-06
chr1	26300000	26305000	chr1	26315000	26320000	beige	1.62103	80.5	1.62103	0.364651	8.77157e-06
chr2	193465000	193470000	chr2	193520000	193525000	beige	7.17059	13.25	7.17059	1.61983	9.56625e-06
chr12	89215000	89220000	chr12	89260000	89265000	beige	1.75743	69	1.75743	0.398119	1.0132e-05
chr14	80955000	80960000	chr14	80980000	80985000	beige	7.17059	13.25	7.17059	1.62804	1.06063e-05
chr11	59185000	59190000	chr11	59220000	59225000	beige	2.09954	46.25	2.09954	0.477558	1.10063e-05
chr12	29225000	29230000	chr12	29240000	29245000	beige	1.59623	85.5	1.59623	0.36404	1.16107e-05
chr8	18085000	18090000	chr8	18105000	18110000	beige	1.9023	49.75	1.9023	0.437192	1.35406e-05
chr8	19880000	19885000	chr8	19935000	19940000	beige	2.1307	39	2.1307	0.490663	1.40868e-05
chr17	55405000	55410000	chr17	55440000	55445000	beige	1.86836	50	1.86836	0.432513	1.56194e-05
chr8	18080000	18085000	chr8	18105000	18110000	beige	1.77193	58.5	1.77193	0.411647	1.67383e-05
chr1	89570000	89575000	chr1	89580000	89585000	beige	7.08653	12.5	7.08653	1.64791	1.70567e-05
chr5	73520000	73525000	chr5	73535000	73540000	beige	7.05738	12.25	7.05738	1.65053	1.90439e-05
chr2	26255000	26260000	chr2	26265000	26270000	beige	1.82667	60.25	1.82667	0.427315	1.91345e-05
chr10	7610000	7615000	chr10	7660000	7665000	beige	2.44057	33.75	2.44057	0.574873	2.18189e-05
chr17	75980000	75985000	chr17	76000000	76005000	beige	1.34162	115.75	1.34162	0.316322	2.22226e-05
chr5	96855000	96860000	chr5	96935000	96940000	beige	1.55459	78.75	1.55459	0.366552	2.22416e-05
chr5	72280000	72285000	chr5	72305000	72310000	beige	1.27625	131.75	1.27625	0.301548	2.31307e-05
chr11	16785000	16790000	chr11	16815000	16820000	beige	2.04182	43.5	2.04182	0.489015	2.97495e-05
chr18	31705000	31710000	chr18	31715000	31720000	beige	6.9021	11	6.9021	1.65926	3.18611e-05
chr3	186830000	186835000	chr3	186840000	186845000	beige	1.27335	129	1.27335	0.307009	3.35992e-05
chr12	45505000	45510000	chr12	45515000	45520000	beige	6.9021	11	6.9021	1.67488	3.77298e-05
chr11	14540000	14545000	chr11	14585000	14590000	beige	1.62868	66.5	1.62868	0.395362	3.79733e-05
chr11	129280000	129285000	chr11	129320000	129325000	beige	2.10434	39.75	2.10434	0.511067	3.82941e-05
chr7	80495000	80500000	chr7	80540000	80545000	beige	1.7625	61.5	1.7625	0.428674	3.9307e-05
chr11	83115000	83120000	chr11	83155000	83160000	beige	1.36326	104.5	1.36326	0.331917	4.00461e-05
chr7	25390000	25395000	chr7	25565000	25570000	beige	6.93452	11.25	6.93452	1.69137	4.13264e-05
chr4	123295000	123300000	chr4	123395000	123400000	beige	1.54005	85	1.54005	0.375676	4.14196e-05
chr9	19125000	19130000	chr9	19160000	19165000	beige	1.00245	220.75	1.00245	0.245322	4.38375e-05
chr7	130275000	130280000	chr7	130400000	130405000	beige	1.34915	111.75	1.34915	0.331457	4.69398e-05
chr21	33780000	33785000	chr21	33840000	33845000	beige	1.73039	47.5	1.73039	0.425302	4.72926e-05
chr11	129285000	129290000	chr11	129320000	129325000	beige	2.23522	34.25	2.23522	0.550892	4.96119e-05
chr20	57510000	57515000	chr20	57590000	57595000	beige	6.86893	10.75	6.86893	1.70268	5.47907e-05
chr7	80940000	80945000	chr7	81060000	81065000	beige	2.38143	29.5	2.38143	0.590678	5.53786e-05
chr7	77465000	77470000	chr7	77535000	77540000	beige	1.86507	48.75	1.86507	0.46268	5.55358e-05
chr5	38445000	38450000	chr5	38465000	38470000	beige	1.3742	92.5	1.3742	0.341209	5.63891e-05
chr19	12580000	12585000	chr19	12590000	12595000	beige	6.80022	10.25	6.80022	1.69238	5.86584e-05
chr22	22960000	22965000	chr22	23125000	23130000	beige	6.83499	10.5	6.83499	1.70329	6.00005e-05
chr8	97560000	97565000	chr8	97580000	97585000	beige	6.83499	10.5	6.83499	1.72101	7.14238e-05
chr18	44685000	44690000	chr18	44695000	44700000	beige	6.72807	9.75	6.72807	1.69493	7.20142e-05
chr3	43740000	43745000	chr3	43765000	43770000	beige	1.79796	49.25	1.79796	0.453045	7.22958e-05
chr1	26305000	26310000	chr1	26315000	26320000	beige	1.45151	77.5	1.45151	0.36626	7.39971e-05
chr11	32050000	32055000	chr11	32170000	32175000	beige	6.7646	10	6.7646	1.70725	7.42348e-05
chr10	124915000	124920000	chr10	124955000	124960000	beige	1.48187	82.5	1.48187	0.37413	7.46857e-05
chr12	109115000	109120000	chr12	109130000	109135000	beige	1.21277	214	1.21277	0.306268	7.49966e-05
chr7	130275000	130280000	chr7	130385000	130390000	beige	1.59864	70.5	1.59864	0.404726	7.81749e-05
chr12	14070000	14075000	chr12	14140000	14145000	beige	2	42.5	2	0.506344	7.81886e-05
chr17	41580000	41585000	chr17	41590000	41595000	beige	1.40255	79.25	1.40255	0.35556	7.99297e-05
chr22	17560000	17565000	chr22	17570000	17575000	beige	1.31912	180	1.31912	0.334744	8.12456e-05
chr10	72275000	72280000	chr10	72315000	72320000	beige	1.75829	51.5	1.75829	0.44685	8.32447e-05
chr22	27210000	27215000	chr22	27275000	27280000	beige	1.80232	46	1.80232	0.459286	8.70262e-05
chr2	62485000	62490000	chr2	62695000	62700000	beige	1.52509	79.5	1.52509	0.390557	9.42584e-05
chr16	30670000	30675000	chr16	30680000	30685000	beige	6.72807	9.75	6.72807	1.72367	9.4872e-05
chr19	44905000	44910000	chr19	44950000	44955000	beige	1.39689	81.75	1.39689	0.357985	9.5365e-05
chr3	126355000	126360000	chr3	126375000	126380000	beige	1.2576	112.75	1.2576	0.322785	9.77569e-05
chr6	133620000	133625000	chr6	133635000	133640000	beige	1.40674	99.5	1.40674	0.361284	9.87168e-05
chr3	52430000	52435000	chr3	52440000	52445000	beige	2.4361	27.25	2.4361	0.627922	0.00010462
chr5	144490000	144495000	chr5	144500000	144505000	beige	6.6906	9.5	6.6906	1.72535	0.000105392
chr9	114260000	114265000	chr9	114270000	114275000	beige	6.65212	9.25	6.65212	1.71918	0.000109122
chr2	54225000	54230000	chr2	54435000	54440000	beige	3.12928	19.5	3.12928	0.809745	0.000111304
chr16	84280000	84285000	chr16	84290000	84295000	beige	6.6906	9.5	6.6906	1.73373	0.000113813
chr12	89215000	89220000	chr12	89265000	89270000	beige	1.58496	63	1.58496	0.410817	0.000114282
chr11	14585000	14590000	chr11	14620000	14625000	beige	1.90414	41.5	1.90414	0.49491	0.000119356
chr6	162620000	162625000	chr6	162630000	162635000	beige	6.6906	9.5	6.6906	1.74039	0.000120894
chr1	115605000	115610000	chr1	115770000	115775000	beige	6.65212	9.25	6.65212	1.73795	0.00012942
chr2	238535000	238540000	chr2	238545000	238550000	beige	6.61259	9	6.61259	1.73042	0.000132701
chr11	68065000	68070000	chr11	68075000	68080000	beige	6.65212	9.25	6.65212	1.74087	0.000132834
chr1	41915000	41920000	chr1	42030000	42035000	beige	3	20.25	3	0.786215	0.000135771
chr16	58420000	58425000	chr16	58430000	58435000	beige	6.65212	9.25	6.65212	1.74464	0.000137346
chr22	27215000	27220000	chr22	27275000	27280000	beige	2.19878	30.75	2.19878	0.577414	0.000140107
chr22	27275000	27280000	chr22	27305000	27310000	beige	1.95109	36.5	1.95109	0.512468	0.000140523
chr8	48600000	48605000	chr8	48610000	48615000	beige	6.65212	9.25	6.65212	1.75548	0.000151049
chr9	98860000	98865000	chr9	98910000	98915000	beige	1.05918	156.5	1.05918	0.279838	0.000153726
chr1	153695000	153700000	chr1	153770000	153775000	beige	1.58496	55	1.58496	0.419457	0.000157709
chr3	130820000	130825000	chr3	130835000	130840000	beige	1.7866	44.5	1.7866	0.472933	0.000158287
chr19	7655000	7660000	chr19	7665000	7670000	beige	6.61259	9	6.61259	1.75056	0.000158469
chr4	83545000	83550000	chr4	83570000	83575000	beige	1.782	45.5	1.782	0.472908	0.000164447
chr16	80835000	80840000	chr16	80845000	80850000	beige	1.53887	51.75	1.53887	0.408744	0.00016664
chr15	40215000	40220000	chr15	40270000	40275000	beige	6.57195	8.75	6.57195	1.74827	0.000170515
chr13	26080000	26085000	chr13	26090000	26095000	beige	1.74595	52.25	1.74595	0.464762	0.000172195
chr1	22450000	22455000	chr1	22645000	22650000	beige	2.26303	29	2.26303	0.602463	0.000172443
chr17	75980000	75985000	chr17	75995000	76000000	beige	1.17324	118	1.17324	0.31313	0.000179095
chr5	129770000	129775000	chr5	129850000	129855000	beige	6.57195	8.75	6.57195	1.75652	0.000182953
chr19	35350000	35355000	chr19	35455000	35460000	beige	2.27302	26.25	2.27302	0.609932	0.000194021
chr20	49420000	49425000	chr20	49480000	49485000	beige	1.87036	37.25	1.87036	0.502219	0.000195935
chr15	84765000	84770000	chr15	84775000	84780000	beige	1.63524	48.25	1.63524	0.439102	0.000196057
chr1	39605000	39610000	chr1	39650000	39655000	beige	6.57195	8.75	6.57195	1.76554	0.000197381
chr4	47890000	47895000	chr4	47900000	47905000	beige	6.65212	9.25	6.65212	1.78708	0.000197388
chr22	27275000	27280000	chr22	27315000	27320000	beige	1.70302	45.75	1.70302	0.45763	0.000198132
chr9	88605000	88610000	chr9	88650000	88655000	beige	1.5765	56.75	1.5765	0.424266	0.000202538
chr11	59175000	59180000	chr11	59185000	59190000	beige	1.36075	78.5	1.36075	0.366483	0.000204821
chr17	55420000	55425000	chr17	55445000	55450000	beige	1.27501	85.5	1.27501	0.345258	0.000221705
chr5	142520000	142525000	chr5	142530000	142535000	beige	6.53013	8.5	6.53013	1.76842	0.000221951
chr3	117130000	117135000	chr3	117305000	117310000	beige	1.87447	38.5	1.87447	0.50794	0.000223955
chr10	71960000	71965000	chr10	71985000	71990000	beige	1.23549	118.25	1.23549	0.334977	0.000225774
chr12	89075000	89080000	chr12	89215000	89220000	beige	2.73696	23	2.73696	0.742408	0.000227265
chr9	134565000	134570000	chr9	134640000	134645000	beige	1.40358	72	1.40358	0.382644	0.000244355
chr10	32385000	32390000	chr10	32395000	32400000	beige	2.8679	20.75	2.8679	0.782078	0.000245392
chr10	29745000	29750000	chr10	29805000	29810000	beige	2.02647	34.25	2.02647	0.5527	0.000245898
chr7	128345000	128350000	chr7	128385000	128390000	beige	6.53013	8.5	6.53013	1.79038	0.000264966
chr1	149885000	149890000	chr1	149935000	149940000	beige	1.59455	50.25	1.59455	0.437302	0.000266006
chr13	33590000	33595000	chr13	33600000	33605000	beige	6.34956	7.5	6.34956	1.74223	0.000267914
chr13	75875000	75880000	chr13	76470000	76475000	beige	6.34956	7.5	6.34956	1.74223	0.000267914
chr5	38450000	38455000	chr5	38465000	38470000	beige	1.81291	41.75	1.81291	0.497476	0.000268195
chr16	48365000	48370000	chr16	48535000	48540000	beige	1.42681	56.25	1.42681	0.391646	0.000269349
chr6	12160000	12165000	chr6	12185000	12190000	beige	1.90046	35.5	1.90046	0.522271	0.000273858
chr15	74980000	74985000	chr15	74990000	74995000	beige	2.27302	26.25	2.27302	0.625774	0.000280872
chr12	111795000	111800000	chr12	111805000	111810000	beige	6.44267	8	6.44267	1.77767	0.000289839
chr9	19185000	19190000	chr9	19230000	19235000	beige	1.47131	62.25	1.47131	0.406675	0.000297012
chr5	96805000	96810000	chr5	96855000	96860000	beige	1.06693	138.5	1.06693	0.295505	0.000305565
chr2	120550000	120555000	chr2	120655000	120660000	beige	3.45943	15	3.45943	0.958435	0.000306838
chr2	19965000	19970000	chr2	19975000	19980000	beige	6.44267	8	6.44267	1.79258	0.000325551
chr10	7610000	7615000	chr10	7665000	7670000	beige	2.08746	31.5	2.08746	0.581845	0.000333661
chr8	81490000	81495000	chr8	81550000	81555000	beige	1.48904	54.25	1.48904	0.415076	0.000334011
chr10	29750000	29755000	chr10	29805000	29810000	beige	1.63524	48.25	1.63524	0.456312	0.000338897
chr10	7630000	7635000	chr10	7665000	7670000	beige	1.87036	37.25	1.87036	0.522797	0.000346749
chr2	120340000	120345000	chr2	120675000	120680000	beige	1.55849	54.25	1.55849	0.43593	0.0003501
chr22	27275000	27280000	chr22	27310000	27315000	beige	2.24393	27.25	2.24393	0.62826	0.000354741
chr12	64545000	64550000	chr12	64695000	64700000	beige	6.39686	7.75	6.39686	1.79245	0.000358631
chr6	144150000	144155000	chr6	144165000	144170000	beige	1.74894	39.25	1.74894	0.490872	0.000366755
chr2	11345000	11350000	chr2	11420000	11425000	beige	1.54956	54	1.54956	0.436415	0.000384285
chr9	86200000	86205000	chr9	86235000	86240000	beige	6.34956	7.5	6.34956	1.78937	0.000387451
chr11	110945000	110950000	chr11	111230000	111235000	beige	1.78958	39	1.78958	0.505063	0.000395176
chr4	140060000	140065000	chr4	140150000	140155000	beige	1.6477	46.5	1.6477	0.465337	0.000398806
chr17	17495000	17500000	chr17	17565000	17570000	beige	1.22239	85	1.22239	0.345276	0.000399617
chr1	20250000	20255000	chr1	20265000	20270000	beige	1.45943	56.25	1.45943	0.412893	0.000408317
chr5	157250000	157255000	chr5	157305000	157310000	beige	6.39686	7.75	6.39686	1.81004	0.000409166
chr11	68055000	68060000	chr11	68065000	68070000	beige	6.44267	8	6.44267	1.82457	0.000413887
chr2	61675000	61680000	chr2	61685000	61690000	beige	6.39686	7.75	6.39686	1.81277	0.000417492
chr14	90800000	90805000	chr14	90815000	90820000	beige	2.97728	17.75	2.97728	0.845033	0.000426255
chr2	69385000	69390000	chr2	69480000	69485000	beige	1.70328	41.5	1.70328	0.483773	0.000430192
chr9	19125000	19130000	chr9	19155000	19160000	beige	0.933727	178.25	0.933727	0.265548	0.000437732
chr11	86065000	86070000	chr11	86170000	86175000	beige	1.14037	109.75	1.14037	0.324484	0.000440716
chr11	83100000	83105000	chr11	83155000	83160000	beige	1.76081	39.5	1.76081	0.501455	0.000445738
chr9	98865000	98870000	chr9	98910000	98915000	beige	1.52242	53.25	1.52242	0.433865	0.00044984
chr6	104555000	104560000	chr6	104600000	104605000	beige	1.4039	59.25	1.4039	0.400685	0.000458762
chr9	34570000	34575000	chr9	34580000	34585000	beige	6.30065	7.25	6.30065	1.80303	0.000475002
chr4	106530000	106535000	chr4	106585000	106590000	beige	1.90689	33.25	1.90689	0.546435	0.000483571
chr16	81005000	81010000	chr16	81025000	81030000	beige	2.23447	24.25	2.23447	0.640583	0.000486334
chr12	89215000	89220000	chr12	89350000	89355000	beige	1.61471	48.75	1.61471	0.463345	0.000492325
chr7	128790000	128795000	chr7	128800000	128805000	beige	6.39686	7.75	6.39686	1.83926	0.000505269
chr19	35700000	35705000	chr19	35710000	35715000	beige	6.39686	7.75	6.39686	1.83964	0.000506628
chr10	95390000	95395000	chr10	95405000	95410000	beige	0.997431	210.5	0.997431	0.287017	0.000510554
chr14	23160000	23165000	chr14	23180000	23185000	beige	1.24616	72.5	1.24616	0.359262	0.00052304
chr15	78195000	78200000	chr15	78215000	78220000	beige	1.64386	41.25	1.64386	0.474117	0.000525916
chr10	7610000	7615000	chr10	7630000	7635000	beige	1.27753	84.75	1.27753	0.368584	0.000528148
chr4	39410000	39415000	chr4	39435000	39440000	beige	1.23068	103.75	1.23068	0.355642	0.000539284
chr1	186950000	186955000	chr1	186980000	186985000	beige	1.86994	33.75	1.86994	0.540931	0.000546444
chr17	16215000	16220000	chr17	16285000	16290000	beige	1.16281	91.5	1.16281	0.336624	0.000551642
chrX	30535000	30540000	chrX	30560000	30565000	beige	3.64385	13.5	3.64385	1.05575	0.000557606
chr5	143405000	143410000	chr5	143480000	143485000	beige	2.23947	25.75	2.23947	0.64893	0.000558488
chr4	173375000	173380000	chr4	173385000	173390000	beige	6.48706	8.25	6.48706	1.88114	0.000563759
chr17	17900000	17905000	chr17	17910000	17915000	beige	1.23607	75.5	1.23607	0.358973	0.000574564
chr17	3475000	3480000	chr17	3510000	3515000	beige	1.10962	105	1.10962	0.322524	0.000580769
chr12	14070000	14075000	chr12	14135000	14140000	beige	1.48368	56	1.48368	0.431639	0.000587507
chr9	98860000	98865000	chr9	98905000	98910000	beige	0.825749	231.5	0.825749	0.240235	0.000587641
chr10	95385000	95390000	chr10	95405000	95410000	beige	1.05394	161.5	1.05394	0.306671	0.00058882
chr12	24530000	24535000	chr12	24560000	24565000	beige	1.30812	73	1.30812	0.381549	0.00060704
chr11	14585000	14590000	chr11	14645000	14650000	beige	2.14439	25.75	2.14439	0.626217	0.000616254
chr19	40830000	40835000	chr19	40860000	40865000	beige	1.2404	76.5	1.2404	0.363608	0.000646403
chr10	100380000	100385000	chr10	100390000	100395000	beige	1.59561	45.25	1.59561	0.46841	0.000658169
chr2	54225000	54230000	chr2	54455000	54460000	beige	1.926	30	1.926	0.565626	0.000661463
chr12	89075000	89080000	chr12	89180000	89185000	beige	1.36923	64.5	1.36923	0.402927	0.000678252
chr10	92545000	92550000	chr10	92555000	92560000	beige	6.44267	8	6.44267	1.89683	0.000682418
chr6	3160000	3165000	chr6	3205000	3210000	beige	1.23008	89.5	1.23008	0.362389	0.000687897
chr1	109045000	109050000	chr1	109055000	109060000	beige	6.34956	7.5	6.34956	1.87182	0.000693371
chr6	113630000	113635000	chr6	113855000	113860000	beige	1.21892	99	1.21892	0.359399	0.000694946
chr11	68075000	68080000	chr11	68085000	68090000	beige	6.34956	7.5	6.34956	1.87279	0.000697853
chr8	81495000	81500000	chr8	81555000	81560000	beige	1.49185	45.75	1.49185	0.440141	0.000700232
chr9	35055000	35060000	chr9	35065000	35070000	beige	1.5639	45.5	1.5639	0.461493	0.000702031
chr8	19885000	19890000	chr8	19940000	19945000	beige	1.50986	44.25	1.50986	0.446258	0.000715996
chr7	151460000	151465000	chr7	151515000	151520000	beige	1.54516	48	1.54516	0.457211	0.00072608
chr16	68190000	68195000	chr16	68200000	68205000	beige	1.24393	64	1.24393	0.368365	0.000733129
chr20	46440000	46445000	chr20	46475000	46480000	beige	1.822	31.75	1.822	0.539568	0.000733406
chr8	56985000	56990000	chr8	57060000	57065000	beige	2.20511	25.25	2.20511	0.653571	0.000740982
chr3	123640000	123645000	chr3	123715000	123720000	beige	1.1232	102.5	1.1232	0.333129	0.000747159
chr2	26235000	26240000	chr2	26275000	26280000	beige	2.26679	23.25	2.26679	0.672429	0.000748843
chr4	47880000	47885000	chr4	47890000	47895000	beige	6.44266	8	6.44266	1.9122	0.000753735
chr4	155440000	155445000	chr4	155785000	155790000	beige	6.44266	8	6.44266	1.9122	0.000753735
chr8	122525000	122530000	chr8	122535000	122540000	beige	1.35649	58.75	1.35649	0.40289	0.000760215
chr13	111075000	111080000	chr13	111115000	111120000	beige	1.76553	38.5	1.76553	0.524413	0.000760769
chr8	66460000	66465000	chr8	66605000	66610000	white	6.19756	6.75	-6.19756	1.84111	0.000762107
chr2	98655000	98660000	chr2	98665000	98670000	beige	3.52356	12.5	3.52356	1.04854	0.000778163
chr3	125590000	125595000	chr3	125630000	125635000	beige	1.24462	77.5	1.24462	0.370927	0.000792393
chr21	33920000	33925000	chr21	34350000	34355000	beige	6.19755	6.75	6.19755	1.84825	0.000798816
chr6	130140000	130145000	chr6	130150000	130155000	beige	6.34956	7.5	6.34956	1.89376	0.000799747
chr7	95590000	95595000	chr7	95680000	95685000	beige	2.19794	23.75	2.19794	0.655765	0.000803124
chr17	60320000	60325000	chr17	60390000	60395000	beige	2.48113	19.75	2.48113	0.740309	0.000803826
chr7	25390000	25395000	chr7	25560000	25565000	beige	6.30065	7.25	6.30065	1.88079	0.000808136
chr7	80540000	80545000	chr7	80635000	80640000	beige	1.06333	120.5	1.06333	0.317604	0.000814089
chr8	19885000	19890000	chr8	19925000	19930000	beige	1.42502	49.75	1.42502	0.425702	0.000815539
chr10	7630000	7635000	chr10	7660000	7665000	beige	1.50748	49	1.50748	0.450578	0.000820847
chr11	83110000	83115000	chr11	83155000	83160000	beige	1.23607	75.5	1.23607	0.370168	0.000840191
chr11	12410000	12415000	chr11	12465000	12470000	beige	1.17142	87	1.17142	0.350953	0.000844354
chr15	52675000	52680000	chr15	52730000	52735000	beige	1.15899	83.25	1.15899	0.347693	0.000857996
chr11	14585000	14590000	chr11	14615000	14620000	beige	1.63227	41	1.63227	0.490001	0.000864868
chr2	120640000	120645000	chr2	120655000	120660000	beige	2.24793	23	2.24793	0.675804	0.000880073
chr3	48700000	48705000	chr3	48710000	48715000	beige	1.37851	58.5	1.37851	0.414491	0.000881676
chr2	69385000	69390000	chr2	69490000	69495000	beige	1.31171	74	1.31171	0.394709	0.000889807
chr4	138965000	138970000	chr4	138980000	138985000	beige	1.68806	38	1.68806	0.508147	0.000893808
chr9	4310000	4315000	chr9	4365000	4370000	beige	6.14311	6.5	6.14311	1.85229	0.000911549
chr6	3340000	3345000	chr6	3405000	3410000	beige	1.20832	85.25	1.20832	0.36436	0.000912274
chr11	87010000	87015000	chr11	87035000	87040000	beige	0.981668	147.25	0.981668	0.296018	0.000912362
chr12	130855000	130860000	chr12	130865000	130870000	beige	6.19755	6.75	6.19755	1.86936	0.000915322
chr12	106965000	106970000	chr12	106975000	106980000	beige	1.55459	47.25	1.55459	0.468984	0.000917091
chr12	45185000	45190000	chr12	45205000	45210000	beige	2.04629	29.5	2.04629	0.617476	0.000919834
chr1	205915000	205920000	chr1	205975000	205980000	beige	6.30065	7.25	6.30065	1.90238	0.000926358
chr3	179145000	179150000	chr3	179210000	179215000	beige	1.44057	52	1.44057	0.43525	0.000933753
chr10	80075000	80080000	chr10	80110000	80115000	beige	1.45705	51.5	1.45705	0.440372	0.000937403
chr20	18370000	18375000	chr20	18395000	18400000	beige	1.31342	59.25	1.31342	0.39728	0.000946316
chr15	88465000	88470000	chr15	88600000	88605000	beige	1.80736	31.5	1.80736	0.547407	0.000961118
chr11	63405000	63410000	chr11	63505000	63510000	beige	1.70695	36.25	1.70695	0.518936	0.00100425
chr11	111845000	111850000	chr11	112025000	112030000	beige	2.38702	20.25	2.38702	0.725939	0.00100835
chr3	114495000	114500000	chr3	114620000	114625000	beige	1.54157	44	1.54157	0.469244	0.00101902
chr10	70125000	70130000	chr10	70185000	70190000	beige	1.96963	29.5	1.96963	0.59958	0.00101979
chr2	175195000	175200000	chr2	175205000	175210000	beige	1.5518	43.25	1.5518	0.472462	0.00102168
chr6	83430000	83435000	chr6	83470000	83475000	beige	1.28951	62	1.28951	0.393046	0.0010351
chr11	129280000	129285000	chr11	129325000	129330000	beige	2.32193	21	2.32193	0.707879	0.00103764
chr10	61895000	61900000	chr10	62055000	62060000	beige	1.82852	33	1.82852	0.55752	0.00103904
chr9	98865000	98870000	chr9	98915000	98920000	beige	1.5025	46	1.5025	0.458232	0.00104209
chr12	54535000	54540000	chr12	54560000	54565000	beige	2.06413	28.5	2.06413	0.629615	0.00104397
chr14	71665000	71670000	chr14	71710000	71715000	beige	1.24691	63.25	1.24691	0.380369	0.00104482
chr12	45185000	45190000	chr12	45215000	45220000	beige	1.24101	74	1.24101	0.37862	0.00104651
chr5	179715000	179720000	chr5	179725000	179730000	beige	1.51457	47.25	1.51457	0.462252	0.00105098
chr7	43750000	43755000	chr7	43780000	43785000	beige	1.51307	46.25	1.51307	0.461913	0.00105416
chr5	43235000	43240000	chr5	43275000	43280000	beige	2.94753	15.25	2.94753	0.901499	0.00107704
chr8	97560000	97565000	chr8	97575000	97580000	beige	6.08652	6.25	6.08652	1.86158	0.00107722
chr10	63665000	63670000	chr10	63710000	63715000	beige	1.20409	84.25	1.20409	0.368387	0.00108099
chr4	153440000	153445000	chr4	153450000	153455000	beige	1.62149	39.75	1.62149	0.496553	0.00109276
chr8	56990000	56995000	chr8	57060000	57065000	beige	1.22239	75	1.22239	0.374343	0.00109296
chr12	89265000	89270000	chr12	89350000	89355000	beige	1.23163	74.5	1.23163	0.3775	0.00110401
chr7	130275000	130280000	chr7	130490000	130495000	beige	2.16046	23.25	2.16046	0.662642	0.00111263
chr13	94580000	94585000	chr13	94600000	94605000	beige	1.48727	53.25	1.48727	0.456236	0.00111468
chr6	44200000	44205000	chr6	44215000	44220000	beige	1.17713	90.5	1.17713	0.361413	0.00112591
chr10	126170000	126175000	chr10	126225000	126230000	beige	1.48543	47.5	1.48543	0.456158	0.00112841
chr7	116270000	116275000	chr7	116330000	116335000	beige	1.2841	73	1.2841	0.394672	0.00113961
chr3	69160000	69165000	chr3	69305000	69310000	beige	6.25002	7	6.25002	1.92113	0.00114072
chr9	32375000	32380000	chr9	32580000	32585000	beige	6.08652	6.25	6.08652	1.87213	0.00114951
chr7	80470000	80475000	chr7	80635000	80640000	beige	1.94996	26.75	1.94996	0.60114	0.00117958
chr3	195860000	195865000	chr3	195890000	195895000	beige	1.90689	28.5	1.90689	0.588705	0.00119897
chr2	48110000	48115000	chr2	48180000	48185000	beige	1.73697	32.5	1.73697	0.537742	0.00123743
chr19	33280000	33285000	chr19	33290000	33295000	beige	0.96598	174.25	0.96598	0.299057	0.00123754
chr8	81485000	81490000	chr8	81550000	81555000	beige	1.62678	34.75	1.62678	0.504175	0.0012526
chr2	26240000	26245000	chr2	26270000	26275000	beige	1.14439	122	1.14439	0.354803	0.00125786
chr2	193465000	193470000	chr2	193525000	193530000	beige	6.19755	6.75	6.19755	1.92276	0.00126739
chr12	115270000	115275000	chr12	115335000	115340000	beige	2.56294	19	2.56294	0.795181	0.00126818
chr9	104925000	104930000	chr9	104990000	104995000	beige	0.995513	120.5	0.995513	0.309096	0.00127867
chr8	27165000	27170000	chr8	27175000	27180000	beige	1.41143	45.75	1.41143	0.438431	0.00128518
chr1	29050000	29055000	chr1	29120000	29125000	beige	1.27652	60.75	1.27652	0.396826	0.00129618
chr1	173430000	173435000	chr1	173475000	173480000	beige	1.0964	96.5	1.0964	0.341313	0.00131672
chrX	136030000	136035000	chrX	136145000	136150000	beige	1.48063	40.75	1.48063	0.461141	0.00132371
chr19	40820000	40825000	chr19	40830000	40835000	beige	1.09387	93.25	1.09387	0.34082	0.00132957
chr5	150565000	150570000	chr5	150635000	150640000	beige	1.84503	31	1.84503	0.575169	0.00133756
chr2	69380000	69385000	chr2	69485000	69490000	beige	1.47275	46.25	1.47275	0.459144	0.00133845
chr20	47305000	47310000	chr20	47355000	47360000	beige	1.25634	61	1.25634	0.391859	0.00134546
chr12	45185000	45190000	chr12	45210000	45215000	beige	2.06711	27.25	2.06711	0.645018	0.00135185
chr18	290000	295000	chr18	615000	620000	beige	6.19755	6.75	6.19755	1.93689	0.00137553
chr21	33840000	33845000	chr21	33870000	33875000	beige	1.20781	58.75	1.20781	0.37765	0.00138284
chr12	24535000	24540000	chr12	24560000	24565000	beige	0.993081	156.25	0.993081	0.310593	0.00138686
chr14	80955000	80960000	chr14	80990000	80995000	beige	6.19755	6.75	6.19755	1.93856	0.0013887
chr2	43140000	43145000	chr2	43220000	43225000	beige	1.3433	59.25	1.3433	0.420249	0.00139135
chr17	67525000	67530000	chr17	67585000	67590000	beige	2.05889	23.25	2.05889	0.644143	0.00139188
chr14	23160000	23165000	chr14	23175000	23180000	beige	1.01034	104.75	1.01034	0.316151	0.00139464
chr19	35440000	35445000	chr19	35455000	35460000	beige	1.65605	34.25	1.65605	0.518464	0.00140248
chr6	112125000	112130000	chr6	112135000	112140000	beige	1.7997	30.25	1.7997	0.563748	0.00141102
chr8	81490000	81495000	chr8	81555000	81560000	beige	1.14598	86.75	1.14598	0.359065	0.00141503
chr13	40350000	40355000	chr13	40435000	40440000	beige	1.72379	35.5	1.72379	0.540378	0.00142286
chr18	3155000	3160000	chr18	3230000	3235000	beige	1.57424	44.75	1.57424	0.493748	0.00143091
chr14	75580000	75585000	chr14	75590000	75595000	beige	2.68806	16.75	2.68806	0.843343	0.00143568
chr2	177805000	177810000	chr2	177825000	177830000	beige	1.20105	88.25	1.20105	0.377037	0.00144509
chr12	18750000	18755000	chr12	18820000	18825000	beige	2.36257	21.5	2.36257	0.742826	0.00147013
chr5	151675000	151680000	chr5	151735000	151740000	beige	1.36388	54.5	1.36388	0.429595	0.00149934
chr17	42420000	42425000	chr17	42510000	42515000	beige	1.52356	38.75	1.52356	0.480509	0.00152057
chr12	56270000	56275000	chr12	56280000	56285000	beige	1.5025	46	1.5025	0.474049	0.00152698
chr17	36545000	36550000	chr17	36590000	36595000	beige	1.27225	55.5	1.27225	0.401405	0.00152701
chr15	78205000	78210000	chr15	78215000	78220000	beige	1.32681	51.75	1.32681	0.418631	0.00152751
chr4	112110000	112115000	chr4	112140000	112145000	beige	1.82312	29.5	1.82312	0.57524	0.00152793
chr20	49425000	49430000	chr20	49435000	49440000	beige	6.25002	7	6.25002	1.97224	0.0015297
chr15	47715000	47720000	chr15	47735000	47740000	beige	1.83188	28.5	1.83188	0.578563	0.00154415
chr4	140060000	140065000	chr4	140105000	140110000	beige	2.03747	24.25	2.03747	0.643768	0.00155126
chr4	83545000	83550000	chr4	83575000	83580000	beige	1.61073	37.5	1.61073	0.509061	0.00155556
chr12	50000000	50005000	chr12	50015000	50020000	beige	1.12663	86.75	1.12663	0.356326	0.00156795
chr20	10670000	10675000	chr20	10735000	10740000	beige	2	22.5	2	0.632651	0.00157067
chr1	12540000	12545000	chr1	12615000	12620000	beige	1.35147	51.5	1.35147	0.427543	0.00157215
chr1	9545000	9550000	chr1	9555000	9560000	beige	1.22507	64.25	1.22507	0.387579	0.00157325
chr3	123390000	123395000	chr3	123400000	123405000	beige	1.21266	70.5	1.21266	0.383907	0.00158455
chr9	1230000	1235000	chr9	1295000	1300000	beige	2.05889	23.25	2.05889	0.652201	0.00159489
chr17	42410000	42415000	chr17	42510000	42515000	beige	1.76867	29.75	1.76867	0.560485	0.00160162
chr15	25860000	25865000	chr15	25900000	25905000	beige	1.0372	102.25	1.0372	0.328764	0.00160585
chr22	39900000	39905000	chr22	39910000	39915000	beige	6.30064	7.25	6.30064	1.99901	0.00162225
chr6	104580000	104585000	chr6	104590000	104595000	beige	1.13099	96.5	1.13099	0.359078	0.00163444
chr5	151825000	151830000	chr5	152140000	152145000	beige	6.08652	6.25	6.08652	1.93484	0.00165658
chr5	66595000	66600000	chr5	66740000	66745000	beige	6.08652	6.25	6.08652	1.93484	0.00165658
chr11	130105000	130110000	chr11	130115000	130120000	white	6.19755	6.75	-6.19755	1.97033	0.00165838
chr20	1325000	1330000	chr20	1430000	1435000	beige	1.4341	43.5	1.4341	0.456375	0.00167592
chr12	89075000	89080000	chr12	89350000	89355000	beige	1.85982	31.25	1.85982	0.592099	0.00168333
chr17	48345000	48350000	chr17	48590000	48595000	beige	2.12928	21.5	2.12928	0.677939	0.00168477
chr4	158785000	158790000	chr4	158820000	158825000	beige	1.32193	57.75	1.32193	0.421186	0.00169763
chr2	163210000	163215000	chr2	163465000	163470000	beige	2.8365	14.25	2.8365	0.903888	0.00170041
chr3	130820000	130825000	chr3	130890000	130895000	beige	1.53727	40	1.53727	0.490019	0.00170595
chr9	36795000	36800000	chr9	36815000	36820000	beige	1.45664	44	1.45664	0.465138	0.00173843
chr17	73255000	73260000	chr17	73365000	73370000	beige	6.19755	6.75	6.19755	1.97945	0.0017424
chr3	126355000	126360000	chr3	126385000	126390000	beige	0.923243	139.75	0.923243	0.295261	0.00176675
chr10	94195000	94200000	chr10	94205000	94210000	beige	6.30064	7.25	6.30064	2.01545	0.00177096
chr7	116270000	116275000	chr7	116385000	116390000	beige	1.35869	55.25	1.35869	0.435294	0.00180048
chr17	1715000	1720000	chr17	1760000	1765000	beige	0.921223	149.75	0.921223	0.295339	0.0018134
chr10	7605000	7610000	chr10	7660000	7665000	beige	2.20945	22.5	2.20945	0.708714	0.0018236
chr13	39765000	39770000	chr13	40350000	40355000	beige	3.70044	10.5	3.70044	1.18707	0.00182518
chr8	129920000	129925000	chr8	129930000	129935000	beige	1.93289	26.5	1.93289	0.62015	0.00182825
chr8	13245000	13250000	chr8	13365000	13370000	beige	1.04958	109.75	1.04958	0.337383	0.00186485
chrX	133710000	133715000	chrX	133745000	133750000	beige	1.57116	34.75	1.57116	0.505415	0.00187946
chr8	13130000	13135000	chr8	13245000	13250000	beige	1.12383	84.25	1.12383	0.361629	0.00188561
chr6	144150000	144155000	chr6	144215000	144220000	beige	2.10236	22.5	2.10236	0.676593	0.0018882
chr14	80955000	80960000	chr14	80985000	80990000	beige	2.078	23.5	2.078	0.670026	0.00192625
chrX	30530000	30535000	chrX	30560000	30565000	beige	1.64572	32	1.64572	0.530729	0.00192959
chr2	61670000	61675000	chr2	61760000	61765000	beige	1.5025	40.25	1.5025	0.484615	0.00193261
chr2	144515000	144520000	chr2	145110000	145115000	beige	1.77529	28.75	1.77529	0.572611	0.00193293
chr3	123630000	123635000	chr3	123715000	123720000	beige	1.29956	56.25	1.29956	0.419547	0.0019514
chr12	110540000	110545000	chr12	110580000	110585000	beige	1.06116	98	1.06116	0.342602	0.00195251
chr12	89075000	89080000	chr12	89185000	89190000	beige	1.59724	39.25	1.59724	0.516487	0.0019847
chr10	71920000	71925000	chr10	71985000	71990000	beige	1.50447	41.25	1.50447	0.48683	0.00199925
chr16	48410000	48415000	chr16	48535000	48540000	beige	2.0199	22.75	2.0199	0.654143	0.00201607
chr5	82310000	82315000	chr5	82330000	82335000	beige	1.70402	33	1.70402	0.553365	0.0020744
chr6	144285000	144290000	chr6	144360000	144365000	beige	1.18587	65.5	1.18587	0.385237	0.00208202
chr7	80495000	80500000	chr7	80535000	80540000	beige	1.45372	43	1.45372	0.472279	0.0020833
chr1	27625000	27630000	chr1	27645000	27650000	beige	2.20163	21	2.20163	0.715347	0.00208594
chr1	26285000	26290000	chr1	26315000	26320000	beige	2.20163	21	2.20163	0.715347	0.00208594
chr15	88455000	88460000	chr15	88600000	88605000	beige	5.24791	9.75	5.24791	1.70515	0.00208613
chr10	63665000	63670000	chr10	63715000	63720000	beige	1.70402	33	1.70402	0.553713	0.00208792
chr6	83425000	83430000	chr6	83470000	83475000	beige	1.75291	29.5	1.75291	0.569612	0.00208837
chr11	78075000	78080000	chr11	78120000	78125000	beige	1.54749	38.25	1.54749	0.502871	0.0020888
chr7	77275000	77280000	chr7	77315000	77320000	beige	2.89308	14.75	2.89308	0.940701	0.00210181
chr6	163320000	163325000	chr6	163395000	163400000	beige	1.47805	39.75	1.47805	0.48066	0.00210474
chr14	88030000	88035000	chr14	88040000	88045000	beige	1.37197	45.75	1.37197	0.446212	0.00210712
chr3	43545000	43550000	chr3	43690000	43695000	beige	2.28011	20.5	2.28011	0.741983	0.00211924
chr1	41915000	41920000	chr1	42005000	42010000	beige	2.72792	15.25	2.72792	0.888424	0.00213689
chr5	41705000	41710000	chr5	41840000	41845000	beige	6.02763	6	6.02763	1.96419	0.00214953
chr7	95545000	95550000	chr7	95580000	95585000	beige	1.73697	29.25	1.73697	0.566052	0.0021509
chr20	57560000	57565000	chr20	57580000	57585000	beige	1.23447	57	1.23447	0.402311	0.00215185
chr5	142655000	142660000	chr5	142670000	142675000	beige	1.35147	51.5	1.35147	0.440925	0.00217608
chr2	144355000	144360000	chr2	144515000	144520000	beige	1.25192	64.25	1.25192	0.409132	0.00221382
chr1	99595000	99600000	chr1	99645000	99650000	beige	1.8413	27.5	1.8413	0.602139	0.00222866
chr12	110540000	110545000	chr12	110590000	110595000	beige	1.23879	63	1.23879	0.405254	0.00223702
chr21	15730000	15735000	chr21	15765000	15770000	beige	1.558	35.5	1.558	0.510147	0.002258
chr7	65000000	65005000	chr7	65020000	65025000	beige	1.00487	111.25	1.00487	0.329057	0.00225981
chr7	128350000	128355000	chr7	128385000	128390000	beige	6.08652	6.25	6.08652	1.99473	0.00227858
chr6	112220000	112225000	chr6	112310000	112315000	beige	1.16227	68	1.16227	0.381005	0.00228426
chr11	66220000	66225000	chr11	66250000	66255000	beige	2.1592	20.5	2.1592	0.708131	0.0022949
chr7	5405000	5410000	chr7	5415000	5420000	beige	1.44222	42.75	1.44222	0.473043	0.00229741
chr5	179710000	179715000	chr5	179720000	179725000	beige	1.51457	40.5	1.51457	0.497116	0.00231355
chr17	55440000	55445000	chr17	55485000	55490000	beige	1.70044	29.75	1.70044	0.558247	0.0023188
chr12	106430000	106435000	chr12	106755000	106760000	beige	2.24286	21.5	2.24286	0.736401	0.00232139
chr9	98870000	98875000	chr9	98910000	98915000	beige	1.48794	39	1.48794	0.488958	0.00234169
chr17	64330000	64335000	chr17	64355000	64360000	beige	0.970047	108	0.970047	0.318851	0.00234763
chr11	14555000	14560000	chr11	14580000	14585000	beige	1.38702	47	1.38702	0.455972	0.00235087
chr4	14900000	14905000	chr4	15000000	15005000	beige	1.91146	25	1.91146	0.628435	0.00235303
chr22	27275000	27280000	chr22	27395000	27400000	beige	1.75291	29.5	1.75291	0.576321	0.00235367
chr17	50200000	50205000	chr17	50260000	50265000	beige	1.36257	43.75	1.36257	0.448	0.00235443
chr20	37475000	37480000	chr20	37525000	37530000	beige	1.31159	48.75	1.31159	0.431331	0.00235959
chr7	135000000	135005000	chr7	135145000	135150000	beige	1.558	35.5	1.558	0.512499	0.0023658
chr11	126315000	126320000	chr11	126355000	126360000	beige	0.947533	123	0.947533	0.311743	0.00236996
chr5	149385000	149390000	chr5	149405000	149410000	beige	0.76909	306.25	0.76909	0.253092	0.00237542
chr8	13275000	13280000	chr8	13365000	13370000	beige	1.07932	89.5	1.07932	0.355501	0.00239691
chr8	13130000	13135000	chr8	13365000	13370000	beige	1.11884	78.5	1.11884	0.36852	0.00239716
chr11	110710000	110715000	chr11	110945000	110950000	beige	1.55873	36.5	1.55873	0.513439	0.00239848
chr11	47215000	47220000	chr11	47255000	47260000	beige	1.10535	78	1.10535	0.364234	0.00240749
chr11	63400000	63405000	chr11	63505000	63510000	beige	1.73697	29.25	1.73697	0.572403	0.00240921
chr2	70520000	70525000	chr2	70535000	70540000	beige	2.42321	17.5	2.42321	0.798644	0.00241208
chr15	78300000	78305000	chr15	78445000	78450000	beige	1.80736	27	1.80736	0.595719	0.0024141
chr9	97465000	97470000	chr9	97610000	97615000	beige	5.9021	5.5	5.9021	1.94573	0.00241844
chr1	19160000	19165000	chr1	19170000	19175000	beige	1.53343	37	1.53343	0.506514	0.0024665
chr6	106450000	106455000	chr6	106500000	106505000	beige	1.29639	49.25	1.29639	0.428352	0.00247428
chr1	162395000	162400000	chr1	162495000	162500000	beige	1.4112	43	1.4112	0.467401	0.0025341
chr14	24330000	24335000	chr14	24435000	24440000	beige	1.37398	44	1.37398	0.455122	0.00253681
chr6	3340000	3345000	chr6	3450000	3455000	beige	1.12883	72.5	1.12883	0.374607	0.00258359
chr19	40245000	40250000	chr19	40285000	40290000	beige	1.26113	53.5	1.26113	0.418719	0.00259645
chr2	69405000	69410000	chr2	69420000	69425000	beige	1.76553	27.5	1.76553	0.58639	0.00260514
chr17	42855000	42860000	chr17	42930000	42935000	beige	3.39231	11.5	3.39231	1.12744	0.0026222
chr3	125590000	125595000	chr3	125640000	125645000	beige	1.01668	97.5	1.01668	0.338414	0.00266242
chr2	54225000	54230000	chr2	54450000	54455000	beige	2.64386	14.5	2.64386	0.880385	0.00267274
chr5	149380000	149385000	chr5	149405000	149410000	beige	0.886713	136.75	0.886713	0.295408	0.0026852
chr8	30235000	30240000	chr8	30245000	30250000	beige	5.76459	5	5.76459	1.92207	0.00270721
chr12	106210000	106215000	chr12	106220000	106225000	beige	5.96623	5.75	5.96623	1.98958	0.00271101
chr12	106225000	106230000	chr12	106280000	106285000	beige	5.96623	5.75	5.96623	1.98958	0.00271101
chr1	48490000	48495000	chr1	48525000	48530000	beige	1.57116	34.75	1.57116	0.524008	0.00271452
chr1	67535000	67540000	chr1	67750000	67755000	beige	1.57116	34.75	1.57116	0.524008	0.00271452
chr3	53305000	53310000	chr3	53345000	53350000	beige	1.1375	72	1.1375	0.379988	0.00275774
chr6	6555000	6560000	chr6	6720000	6725000	beige	2.21501	19.75	2.21501	0.740278	0.00277034
chr10	63630000	63635000	chr10	63665000	63670000	beige	1.08823	86.75	1.08823	0.364152	0.00280456
chr2	85360000	85365000	chr2	85370000	85375000	beige	1.59991	32.25	1.59991	0.535609	0.00281644
chr11	14580000	14585000	chr11	14620000	14625000	beige	1.79008	26.75	1.79008	0.599751	0.00283858
chr5	96805000	96810000	chr5	96850000	96855000	beige	1.0765	78.5	1.0765	0.360712	0.00284161
chr7	16730000	16735000	chr7	16745000	16750000	beige	1.35954	47.25	1.35954	0.455785	0.00285571
chr7	90190000	90195000	chr7	90250000	90255000	beige	1.35954	47.25	1.35954	0.455785	0.00285571
chr2	119315000	119320000	chr2	119365000	119370000	beige	1.23644	61.25	1.23644	0.414571	0.00285947
chr11	59170000	59175000	chr11	59220000	59225000	beige	1.61471	32.5	1.61471	0.541779	0.00287888
chr12	110560000	110565000	chr12	110580000	110585000	beige	0.928565	150.25	0.928565	0.31179	0.00289971
chr11	68350000	68355000	chr11	68370000	68375000	beige	0.898305	136.75	0.898305	0.301814	0.00291696
chr7	30090000	30095000	chr7	30130000	30135000	beige	1.21978	65.75	1.21978	0.409952	0.00292581
chr7	106065000	106070000	chr7	106165000	106170000	beige	2.51096	16.75	2.51096	0.844015	0.00292971
chr17	50865000	50870000	chr17	50900000	50905000	beige	1.09516	69	1.09516	0.368221	0.00293768
chr11	130450000	130455000	chr11	130580000	130585000	beige	1.0305	89	1.0305	0.346804	0.00296423
chr3	154095000	154100000	chr3	154250000	154255000	beige	6.08652	6.25	6.08652	2.04843	0.00296537
chr3	81435000	81440000	chr3	81445000	81450000	beige	2.61143	16	2.61143	0.87986	0.00299734
chr5	178740000	178745000	chr5	178750000	178755000	beige	1.24679	56.5	1.24679	0.420576	0.00303181
chr5	150565000	150570000	chr5	150650000	150655000	beige	1.42269	43.25	1.42269	0.479997	0.00303711
chr19	38970000	38975000	chr19	39030000	39035000	beige	1.25909	51.75	1.25909	0.424826	0.0030389
chr10	95390000	95395000	chr10	95400000	95405000	beige	0.951906	134.25	0.951906	0.321412	0.00306009
chr11	86985000	86990000	chr11	87035000	87040000	beige	1	96	1	0.337728	0.00306677
chr1	115725000	115730000	chr1	115755000	115760000	beige	0.965066	154.25	0.965066	0.326105	0.00308262
chr7	65855000	65860000	chr7	65870000	65875000	beige	1.08139	87.25	1.08139	0.365745	0.0031098
chr2	227710000	227715000	chr2	227755000	227760000	beige	3.03562	11.5	3.03562	1.0277	0.00313875
chr10	100315000	100320000	chr10	100345000	100350000	beige	1.25023	55.75	1.25023	0.423303	0.00314187
chr9	112095000	112100000	chr9	112355000	112360000	beige	5.83498	5.25	5.83498	1.97586	0.0031457
chr7	65005000	65010000	chr7	65020000	65025000	beige	1.25442	59.25	1.25442	0.424806	0.00314773
chr2	217910000	217915000	chr2	217995000	218000000	beige	1.05772	113.25	1.05772	0.358198	0.00314822
chr11	16790000	16795000	chr11	16800000	16805000	beige	1.30189	50.25	1.30189	0.440909	0.00314962
chr2	62485000	62490000	chr2	62700000	62705000	beige	1.06547	108.25	1.06547	0.360947	0.00315839
chr17	1715000	1720000	chr17	1785000	1790000	beige	0.839692	189	0.839692	0.28467	0.00318082
chr2	144520000	144525000	chr2	145110000	145115000	beige	1.68806	28.5	1.68806	0.572343	0.00318414
chr8	56990000	56995000	chr8	57055000	57060000	beige	1.48829	34.25	1.48829	0.504951	0.0032047
chr7	77275000	77280000	chr7	77310000	77315000	beige	1.30256	52	1.30256	0.442035	0.00321139
chr19	44905000	44910000	chr19	44985000	44990000	beige	3.62449	10	3.62449	1.23051	0.00322411
chr19	10010000	10015000	chr19	10020000	10025000	beige	1.0059	91.75	1.0059	0.341576	0.00323079
chr8	28655000	28660000	chr8	28690000	28695000	beige	1.56986	31.75	1.56986	0.533174	0.00323623
chr22	35645000	35650000	chr22	36150000	36155000	beige	2.32193	18	2.32193	0.788713	0.00324058
chr5	140175000	140180000	chr5	140190000	140195000	beige	1	90.75	1	0.339704	0.00324272
chr12	89265000	89270000	chr12	89345000	89350000	beige	1.13303	70.25	1.13303	0.385367	0.00328083
chr8	57080000	57085000	chr8	57100000	57105000	beige	5.69059	4.75	5.69059	1.93806	0.00332227
chr19	40245000	40250000	chr19	40280000	40285000	beige	0.930459	123.5	0.930459	0.316914	0.00332476
chr9	136545000	136550000	chr9	136560000	136565000	beige	1.36257	43.75	1.36257	0.464266	0.00333662
chr2	26605000	26610000	chr2	26740000	26745000	beige	6.02762	6	6.02762	2.05381	0.0033371
chrX	136030000	136035000	chrX	136060000	136065000	beige	1.54057	32.25	1.54057	0.525477	0.00337054
chr6	137215000	137220000	chr6	137370000	137375000	beige	2.48543	16.5	2.48543	0.847826	0.003373
chr22	19410000	19415000	chr22	19430000	19435000	beige	1.10154	75.5	1.10154	0.375882	0.00338373
chr4	145935000	145940000	chr4	146105000	146110000	beige	1.77259	26.5	1.77259	0.604882	0.0033845
chr7	130275000	130280000	chr7	130395000	130400000	beige	1.20401	65.25	1.20401	0.410882	0.00338618
chr11	59170000	59175000	chr11	59190000	59195000	beige	1.85561	24.25	1.85561	0.633533	0.0034007
chr19	9945000	9950000	chr19	10010000	10015000	beige	0.988685	95.5	0.988685	0.337655	0.00341049
chr2	216700000	216705000	chr2	216790000	216795000	beige	1.46949	36.75	1.46949	0.502123	0.00342749
chr8	127735000	127740000	chr8	128295000	128300000	beige	1.54057	32.25	1.54057	0.526674	0.0034436
chr11	126360000	126365000	chr11	126375000	126380000	beige	4.12927	9.25	4.12927	1.4118	0.00344645
chr10	32050000	32055000	chr10	32135000	32140000	beige	1.85148	26.5	1.85148	0.633219	0.00345659
chr22	19090000	19095000	chr22	19100000	19105000	beige	2.37346	17	2.37346	0.811925	0.00346402
chr10	103400000	103405000	chr10	103410000	103415000	beige	2.39855	17.25	2.39855	0.820926	0.00348058
chr10	27220000	27225000	chr10	27230000	27235000	beige	1.73697	29.25	1.73697	0.594524	0.00348233
chr6	127455000	127460000	chr6	127530000	127535000	beige	1.60039	31.25	1.60039	0.548167	0.00350556
chr5	179705000	179710000	chr5	179715000	179720000	beige	1.70044	29.75	1.70044	0.582462	0.00350705
chr15	89675000	89680000	chr15	89715000	89720000	beige	1.12553	61.25	1.12553	0.386015	0.00354815
chr11	129285000	129290000	chr11	129325000	129330000	beige	2.20645	18.25	2.20645	0.75688	0.00355468
chr11	73980000	73985000	chr11	74015000	74020000	beige	1.57032	32.75	1.57032	0.538714	0.00355763
chr2	62505000	62510000	chr2	62695000	62700000	beige	1.56986	31.75	1.56986	0.53874	0.00356901
chr5	4945000	4950000	chr5	4990000	4995000	beige	1.53201	36	1.53201	0.52618	0.00359608
chr5	142655000	142660000	chr5	142695000	142700000	beige	1.02623	82.75	1.02623	0.352501	0.00359943
chr7	95605000	95610000	chr7	95680000	95685000	beige	1.36923	43	1.36923	0.470562	0.00361676
chr20	37005000	37010000	chr20	37080000	37085000	beige	1.29956	45	1.29956	0.446783	0.0036293
chrX	136170000	136175000	chrX	136200000	136205000	beige	0.902153	87.5	0.902153	0.310227	0.00363703
chr7	4610000	4615000	chr7	4620000	4625000	beige	0.939393	115.25	0.939393	0.323327	0.00366791
chr1	118135000	118140000	chr1	118145000	118150000	beige	1.35755	42.75	1.35755	0.46767	0.00369846
chr14	23120000	23125000	chr14	23160000	23165000	beige	1.32193	43.75	1.32193	0.455424	0.00370043
chr17	9840000	9845000	chr17	9875000	9880000	beige	1.3468	40.75	1.3468	0.464125	0.00371016
chr6	124870000	124875000	chr6	125110000	125115000	beige	2.11548	20	2.11548	0.729046	0.00371136
chr3	156105000	156110000	chr3	156140000	156145000	beige	3.2854	10.75	3.2854	1.13292	0.00373238
chr17	55440000	55445000	chr17	55510000	55515000	beige	1.61775	29.5	1.61775	0.558122	0.00374873
chr2	217915000	217920000	chr2	217995000	218000000	beige	1.08525	89.75	1.08525	0.374539	0.00376086
chr7	80495000	80500000	chr7	80640000	80645000	beige	1.6009	30.25	1.6009	0.552519	0.00376192
chr17	82110000	82115000	chr17	82130000	82135000	beige	0.975955	89.75	0.975955	0.336887	0.00376777
chr1	97270000	97275000	chr1	97335000	97340000	beige	1.77259	26.5	1.77259	0.611886	0.00376839
chr6	6680000	6685000	chr6	6720000	6725000	beige	1.11958	64.25	1.11958	0.386528	0.00377337
chr5	97265000	97270000	chr5	97275000	97280000	beige	1.17206	61	1.17206	0.40474	0.00378152
chr9	98870000	98875000	chr9	98915000	98920000	beige	1.40663	39.25	1.40663	0.485836	0.00378834
chr1	50980000	50985000	chr1	51040000	51045000	beige	2.11548	20	2.11548	0.7308	0.00379471
chr14	73170000	73175000	chr14	73280000	73285000	beige	1.45607	36.5	1.45607	0.503316	0.0038165
chr15	25860000	25865000	chr15	25905000	25910000	beige	1.922	22.75	1.922	0.664567	0.00382671
chr13	21045000	21050000	chr13	21055000	21060000	beige	1.41504	44	1.41504	0.489478	0.00384126
chr18	46415000	46420000	chr18	46425000	46430000	beige	2.37346	17	2.37346	0.821404	0.0038584
chr3	122565000	122570000	chr3	122575000	122580000	beige	1.82597	25	1.82597	0.631971	0.00386068
chr6	104580000	104585000	chr6	104600000	104605000	beige	1.04307	126.25	1.04307	0.361016	0.00386152
chr6	41365000	41370000	chr6	41680000	41685000	beige	6.08652	6.25	6.08652	2.10775	0.00388095
chr17	60075000	60080000	chr17	60100000	60105000	beige	1.03671	74	1.03671	0.359015	0.00388125
chr9	88605000	88610000	chr9	88730000	88735000	beige	1.90182	22.5	1.90182	0.658843	0.00389421
chr3	49170000	49175000	chr3	49235000	49240000	beige	1.17425	60.25	1.17425	0.406822	0.00389672
chr11	14535000	14540000	chr11	14640000	14645000	beige	1.41093	40.25	1.41093	0.488862	0.00389974
chr8	23385000	23390000	chr8	23405000	23410000	beige	1.25634	45.75	1.25634	0.435458	0.00391286
chr6	53670000	53675000	chr6	53715000	53720000	beige	1.95936	22	1.95936	0.679208	0.00391701
chr1	89485000	89490000	chr1	89515000	89520000	beige	1.60039	31.25	1.60039	0.554814	0.00391964
chr7	116420000	116425000	chr7	116490000	116495000	beige	2.55799	15.5	2.55799	0.887217	0.00393698
chr20	44215000	44220000	chr20	44310000	44315000	beige	1.03562	76.25	1.03562	0.359556	0.00397313
chr20	57515000	57520000	chr20	57555000	57560000	beige	1.26303	46.75	1.26303	0.438553	0.0039767
chr12	53985000	53990000	chr12	54210000	54215000	beige	1.77529	28.75	1.77529	0.616431	0.00397731
chr4	45315000	45320000	chr4	45325000	45330000	beige	1.80736	24.75	1.80736	0.627655	0.00398262
chr3	43690000	43695000	chr3	43765000	43770000	beige	1.21004	55.5	1.21004	0.420389	0.00399738
chr3	194275000	194280000	chr3	194310000	194315000	beige	1.43686	38	1.43686	0.499293	0.00400461
chr5	43235000	43240000	chr5	43280000	43285000	beige	1.97982	22.25	1.97982	0.688289	0.00402187
chr20	47710000	47715000	chr20	47720000	47725000	beige	1.05274	72.25	1.05274	0.365991	0.0040222
chr1	201705000	201710000	chr1	201800000	201805000	beige	1.85561	24.25	1.85561	0.645238	0.00402937
chr2	144510000	144515000	chr2	145110000	145115000	beige	2.47393	14.75	2.47393	0.861214	0.004071
chr5	143400000	143405000	chr5	143680000	143685000	beige	1.25909	51.75	1.25909	0.43841	0.00407963
chr8	132065000	132070000	chr8	132115000	132120000	beige	2.55799	15.5	2.55799	0.890786	0.00408378
chr17	42850000	42855000	chr17	42910000	42915000	beige	1.03747	72.5	1.03747	0.361473	0.00410298
chr8	94510000	94515000	chr8	94520000	94525000	beige	2.1375	20.25	2.1375	0.744954	0.00411371
chr4	138980000	138985000	chr4	138990000	138995000	beige	1.38333	41.5	1.38333	0.482146	0.00411629
chr22	36640000	36645000	chr22	36700000	36705000	beige	3.2854	10.75	3.2854	1.14618	0.00415195
chr5	158795000	158800000	chr5	158865000	158870000	beige	1.24189	53	1.24189	0.433274	0.00415318
chr1	23700000	23705000	chr1	23740000	23745000	beige	1.1127	63.25	1.1127	0.388402	0.00417251
chr6	6555000	6560000	chr6	6675000	6680000	beige	2.64386	14.5	2.64386	0.922962	0.00417624
chr5	38445000	38450000	chr5	38460000	38465000	beige	1.22556	54.25	1.22556	0.42833	0.00421969
chr7	80470000	80475000	chr7	80540000	80545000	beige	1.33342	44	1.33342	0.466064	0.00422267
chr7	130275000	130280000	chr7	130390000	130395000	beige	1.11905	73.75	1.11905	0.391191	0.00422799
chr20	47310000	47315000	chr20	47355000	47360000	beige	0.94571	128.75	0.94571	0.33064	0.00423321
chr11	14540000	14545000	chr11	14615000	14620000	beige	1.27563	48.75	1.27563	0.446551	0.00428151
chr9	33390000	33395000	chr9	33400000	33405000	beige	1.16559	60	1.16559	0.408154	0.00429347
chr12	1665000	1670000	chr12	1690000	1695000	beige	1.04821	79	1.04821	0.367186	0.00430766
chr22	27275000	27280000	chr22	27320000	27325000	beige	2.40599	15.75	2.40599	0.843009	0.00431654
chr9	114240000	114245000	chr9	114250000	114255000	beige	2.14684	19	2.14684	0.752371	0.00432496
chr8	129270000	129275000	chr8	129435000	129440000	beige	1.58496	30	1.58496	0.555478	0.00432634
chr22	23255000	23260000	chr22	23265000	23270000	beige	1.31603	42.75	1.31603	0.461302	0.00433286
chr12	89215000	89220000	chr12	89345000	89350000	beige	1.57116	34.75	1.57116	0.550871	0.00434271
chr4	14900000	14905000	chr4	14910000	14915000	beige	1.6009	30.25	1.6009	0.561326	0.00434448
chr5	143400000	143405000	chr5	143480000	143485000	beige	1.64981	30	1.64981	0.578502	0.00434625
chr11	130550000	130555000	chr11	130580000	130585000	beige	1.0973	67.5	1.0973	0.384921	0.00436222
chr7	80495000	80500000	chr7	80635000	80640000	beige	1.3004	46.75	1.3004	0.45625	0.00436946
chr13	111065000	111070000	chr13	111115000	111120000	beige	2	20	2	0.701806	0.00437479
chr10	71610000	71615000	chr10	71620000	71625000	beige	1.21299	54.75	1.21299	0.425726	0.00438247
chr2	48565000	48570000	chr2	48730000	48735000	beige	1.52546	32	1.52546	0.535533	0.00439268
chr15	40215000	40220000	chr15	40275000	40280000	beige	6.02762	6	6.02762	2.11783	0.00442539
chr9	98860000	98865000	chr9	98925000	98930000	beige	1.29445	45.75	1.29445	0.455133	0.00445358
chr8	11315000	11320000	chr8	11340000	11345000	beige	3.62449	10	3.62449	1.27454	0.00445842
chr6	53320000	53325000	chr6	53460000	53465000	beige	1.56937	30.75	1.56937	0.551896	0.00446082
chr5	77085000	77090000	chr5	77140000	77145000	beige	1.06012	72.5	1.06012	0.372942	0.00447486
chr1	94925000	94930000	chr1	95010000	95015000	beige	1.07195	68.25	1.07195	0.377178	0.00448278
chr6	6555000	6560000	chr6	6640000	6645000	beige	1.27684	44.5	1.27684	0.449353	0.00449005
chr11	111840000	111845000	chr11	112015000	112020000	beige	1.33949	43.25	1.33949	0.472343	0.0045706
chr3	111735000	111740000	chr3	111780000	111785000	beige	1.06677	73.5	1.06677	0.376294	0.00458347
chr5	32120000	32125000	chr5	32165000	32170000	beige	2.32193	16.5	2.32193	0.819336	0.00459818
chr19	33290000	33295000	chr19	33390000	33395000	beige	1.44876	34.5	1.44876	0.511329	0.00460672
chr17	50865000	50870000	chr17	50905000	50910000	beige	1.19114	49.25	1.19114	0.42058	0.00462376
chr20	39985000	39990000	chr20	40085000	40090000	beige	1.37587	37.75	1.37587	0.485823	0.00462533
chr10	7630000	7635000	chr10	7655000	7660000	beige	1.40663	39.25	1.40663	0.496862	0.00463999
chr4	139350000	139355000	chr4	139360000	139365000	beige	1.55459	31.5	1.55459	0.549347	0.00465644
chr2	30375000	30380000	chr2	30400000	30405000	beige	2.44478	14.5	2.44478	0.864303	0.00467493
chr20	35010000	35015000	chr20	35090000	35095000	beige	1.19855	50.25	1.19855	0.423762	0.00467892
chr2	157130000	157135000	chr2	157170000	157175000	beige	1.71882	25.75	1.71882	0.608311	0.00471985
chr11	14540000	14545000	chr11	14620000	14625000	beige	1.1913	55	1.1913	0.421651	0.0047233
chr2	61025000	61030000	chr2	61035000	61040000	beige	5.96622	5.75	5.96622	2.11223	0.00473393
chr2	167125000	167130000	chr2	167210000	167215000	beige	5.96622	5.75	5.96622	2.11223	0.00473393
chr6	104600000	104605000	chr6	104780000	104785000	beige	1.81714	23.75	1.81714	0.643506	0.00474571
chr3	123650000	123655000	chr3	123715000	123720000	beige	0.721749	202	0.721749	0.255597	0.00474611
chr8	116850000	116855000	chr8	116860000	116865000	beige	1.1882	50	1.1882	0.420791	0.0047467
chr4	39405000	39410000	chr4	39435000	39440000	beige	1.01114	97.25	1.01114	0.358349	0.00477751
chr17	41590000	41595000	chr17	41640000	41645000	beige	1.75002	24	1.75002	0.62075	0.00481426
chr10	126160000	126165000	chr10	126170000	126175000	beige	1.0555	78.5	1.0555	0.374523	0.00482877
chr6	73520000	73525000	chr6	73585000	73590000	beige	1.0133	122.25	1.0133	0.359587	0.00483317
chr11	107650000	107655000	chr11	107665000	107670000	beige	1.39391	39	1.39391	0.495219	0.00488166
chr9	36815000	36820000	chr9	36835000	36840000	beige	1.0133	81.5	1.0133	0.360041	0.00488698
chr11	61965000	61970000	chr11	62025000	62030000	beige	1.19401	54.25	1.19401	0.42429	0.00489082
chr5	154625000	154630000	chr5	154635000	154640000	beige	1.43686	38	1.43686	0.510635	0.00489481
chr10	61905000	61910000	chr10	62055000	62060000	beige	2.58496	14	2.58496	0.918753	0.00489969
chr8	81495000	81500000	chr8	81550000	81555000	beige	1.88753	23.5	1.88753	0.671311	0.00492803
chr12	45180000	45185000	chr12	45215000	45220000	beige	1.02722	79.75	1.02722	0.365726	0.00497384
chr7	106285000	106290000	chr7	106355000	106360000	beige	1.30485	44.25	1.30485	0.46463	0.00497922
chr17	1315000	1320000	chr17	1325000	1330000	beige	0.827164	150.5	0.827164	0.294573	0.00498495
chr3	49180000	49185000	chr3	49195000	49200000	beige	2.43296	16	2.43296	0.867023	0.0050144
chr11	119420000	119425000	chr11	119470000	119475000	beige	0.926538	102.25	0.926538	0.330203	0.00501666
chr2	11345000	11350000	chr2	11415000	11420000	beige	1.35364	40	1.35364	0.482595	0.00503297
chr10	70175000	70180000	chr10	70185000	70190000	beige	1.27392	47	1.27392	0.45431	0.00504598
chr11	111835000	111840000	chr11	112015000	112020000	beige	1.23266	50.25	1.23266	0.439785	0.00506496
chr7	27050000	27055000	chr7	27060000	27065000	beige	1.31034	43.5	1.31034	0.467504	0.0050654
chr2	144355000	144360000	chr2	144510000	144515000	beige	1.25457	48.25	1.25457	0.448198	0.00512371
chr21	45530000	45535000	chr21	45540000	45545000	beige	1.54057	32.25	1.54057	0.55043	0.00512859
chr17	21135000	21140000	chr17	21165000	21170000	beige	1.63941	26.75	1.63941	0.585786	0.00513169
chr12	53015000	53020000	chr12	53025000	53030000	beige	1.29546	47.5	1.29546	0.4629	0.00513303
chr17	45145000	45150000	chr17	45160000	45165000	beige	0.779158	315.75	0.779158	0.278464	0.00514108
chr4	24580000	24585000	chr4	24655000	24660000	beige	1.41063	37.5	1.41063	0.504312	0.00515568
chr3	123530000	123535000	chr3	123545000	123550000	beige	1.24005	48.75	1.24005	0.443348	0.00515768
chr12	92205000	92210000	chr12	92215000	92220000	beige	2.47393	14.75	2.47393	0.884857	0.00517629
chr15	49465000	49470000	chr15	49620000	49625000	beige	1.19114	49.25	1.19114	0.426155	0.00518854
chr8	100705000	100710000	chr8	100715000	100720000	beige	1.73697	26	1.73697	0.621476	0.00519152
chr10	112275000	112280000	chr10	112290000	112295000	beige	1.25457	48.25	1.25457	0.448887	0.0051923
chrX	118465000	118470000	chrX	118490000	118495000	beige	2.6845	13	2.6845	0.960651	0.00519871
chr8	28655000	28660000	chr8	28700000	28705000	beige	1.14136	54.5	1.14136	0.408635	0.0052206
chr11	16800000	16805000	chr11	16815000	16820000	beige	1.82782	22.75	1.82782	0.654425	0.00522193
chr21	42895000	42900000	chr21	42905000	42910000	beige	2.13245	17.5	2.13245	0.7638	0.00524005
chr9	36805000	36810000	chr9	36815000	36820000	beige	1.33442	40.5	1.33442	0.478117	0.0052547
chr11	59185000	59190000	chr11	59195000	59200000	beige	0.975126	86.75	0.975126	0.349409	0.00525799
chr22	17560000	17565000	chr22	17710000	17715000	beige	2.29546	16.25	2.29546	0.823507	0.00531303
chr2	62490000	62495000	chr2	62695000	62700000	beige	2.22239	17	2.22239	0.797457	0.00532236
chr7	25425000	25430000	chr7	25450000	25455000	beige	2.12338	18.75	2.12338	0.761981	0.00532543
chr17	17495000	17500000	chr17	17580000	17585000	beige	1.41028	34.75	1.41028	0.506443	0.00535799
chr1	23125000	23130000	chr1	23165000	23170000	beige	1.1375	56	1.1375	0.408504	0.00536006
chr8	19880000	19885000	chr8	19940000	19945000	beige	1.58496	29	1.58496	0.569352	0.00537257
chr17	21165000	21170000	chr17	21215000	21220000	beige	1.22239	45	1.22239	0.439231	0.00538535
chr12	89215000	89220000	chr12	89315000	89320000	beige	1.54314	34.25	1.54314	0.554543	0.00539042
chr17	42430000	42435000	chr17	42510000	42515000	beige	1.70526	24.5	1.70526	0.612814	0.00539141
chr1	151310000	151315000	chr1	151325000	151330000	beige	0.929611	198.25	0.929611	0.33417	0.00540493
chr1	221740000	221745000	chr1	221880000	221885000	beige	1.1247	57.25	1.1247	0.404479	0.0054258
chr6	163320000	163325000	chr6	163390000	163395000	beige	1.67807	26.25	1.67807	0.603666	0.00543917
chr1	171080000	171085000	chr1	171140000	171145000	beige	1.06711	65	1.06711	0.38389	0.00544025
chr20	57515000	57520000	chr20	57580000	57585000	beige	1.03136	69.25	1.03136	0.371063	0.00544451
chr6	112250000	112255000	chr6	112310000	112315000	beige	1.05627	67.75	1.05627	0.380122	0.0054566
chr15	61655000	61660000	chr15	61830000	61835000	beige	1.70044	25.5	1.70044	0.61225	0.00548021
chr8	26380000	26385000	chr8	26455000	26460000	beige	1.11396	57.75	1.11396	0.401282	0.00550327
chr1	93680000	93685000	chr1	93765000	93770000	beige	1.20163	49.5	1.20163	0.432986	0.0055163
chr4	75995000	76000000	chr4	76065000	76070000	beige	6.1431	6.5	6.1431	2.21412	0.00552845
chr1	18960000	18965000	chr1	19010000	19015000	beige	1.71882	25.75	1.71882	0.619649	0.00553957
chr8	57060000	57065000	chr8	57110000	57115000	beige	1.50779	30.75	1.50779	0.543585	0.00554061
chr13	37415000	37420000	chr13	37485000	37490000	beige	2.65208	12.75	2.65208	0.956751	0.00557202
chr3	64290000	64295000	chr3	64395000	64400000	beige	1.74322	25	1.74322	0.628984	0.00557998
chr10	29750000	29755000	chr10	29800000	29805000	beige	1.75489	26.25	1.75489	0.633289	0.00558725
chr2	89775000	89780000	chr2	89785000	89790000	beige	1.56828	28.75	1.56828	0.566055	0.00559613
chr11	110945000	110950000	chr11	111020000	111025000	beige	2.96347	11	2.96347	1.07038	0.00562945
chr12	56125000	56130000	chr12	56145000	56150000	beige	0.97013	90.25	0.97013	0.35042	0.00563187
chr3	48740000	48745000	chr3	48845000	48850000	beige	1.22948	48.5	1.22948	0.444127	0.00563473
chr4	14770000	14775000	chr4	15000000	15005000	beige	1.28825	44.75	1.28825	0.465358	0.00563515
chr9	83705000	83710000	chr9	83715000	83720000	beige	1.22948	48.5	1.22948	0.444147	0.00563691
chr6	129905000	129910000	chr6	129915000	129920000	beige	2.58496	14	2.58496	0.934141	0.00565391
chr2	41880000	41885000	chr2	42050000	42055000	beige	1.16099	58.25	1.16099	0.419799	0.00568194
chr14	80955000	80960000	chr14	80970000	80975000	beige	1.2338	45.25	1.2338	0.446149	0.00568463
chr20	38075000	38080000	chr20	38105000	38110000	beige	1.16227	51	1.16227	0.420491	0.00570836
chr18	285000	290000	chr18	615000	620000	beige	5.96622	5.75	5.96622	2.15883	0.00571614
chr19	38975000	38980000	chr19	39030000	39035000	beige	1.22607	46.75	1.22607	0.443668	0.0057188
chr11	47245000	47250000	chr11	47255000	47260000	beige	0.784832	169.5	0.784832	0.284015	0.00572114
chr21	41945000	41950000	chr21	42010000	42015000	beige	2.07529	18.25	2.07529	0.751096	0.00572704
chr20	49480000	49485000	chr20	49525000	49530000	beige	2.49185	13.25	2.49185	0.902372	0.00575461
chr17	35750000	35755000	chr17	35805000	35810000	beige	2.22239	17	2.22239	0.804815	0.00575594
chr19	35350000	35355000	chr19	35465000	35470000	beige	1.58496	27	1.58496	0.574229	0.00577734
chr12	111575000	111580000	chr12	111585000	111590000	beige	1.57032	32.75	1.57032	0.568929	0.0057779
chr8	123160000	123165000	chr8	123215000	123220000	beige	1.06634	65.75	1.06634	0.386372	0.0057822
chr2	227700000	227705000	chr2	227760000	227765000	beige	1.16314	57.5	1.16314	0.421492	0.00578781
chrX	109735000	109740000	chrX	109855000	109860000	beige	1.89616	21.25	1.89616	0.687405	0.00580785
chr11	46325000	46330000	chr11	46335000	46340000	beige	1.40599	36.5	1.40599	0.509844	0.00582113
chr16	27200000	27205000	chr16	27210000	27215000	beige	1.3505	35.5	1.3505	0.489831	0.00583227
chr13	60395000	60400000	chr13	60410000	60415000	beige	1.08746	81.25	1.08746	0.394464	0.00583684
chr9	37505000	37510000	chr9	37900000	37905000	beige	1.36257	37.5	1.36257	0.494439	0.00585509
chr17	55405000	55410000	chr17	55445000	55450000	beige	1.42999	33.25	1.42999	0.519037	0.00586778
chr7	95550000	95555000	chr7	95605000	95610000	beige	0.993976	89.75	0.993976	0.360809	0.00587183
chr1	97335000	97340000	chr1	97435000	97440000	beige	2.04731	19.25	2.04731	0.743255	0.00587796
chr14	80955000	80960000	chr14	80975000	80980000	beige	1.08517	57.75	1.08517	0.394062	0.00589076
chr17	15260000	15265000	chr17	15435000	15440000	beige	0.978627	75.75	0.978627	0.355677	0.00593321
chr2	3575000	3580000	chr2	3585000	3590000	beige	0.954438	141.75	0.954438	0.347137	0.00596943
chr3	129135000	129140000	chr3	129145000	129150000	beige	5.96622	5.75	5.96622	2.1705	0.00598192
chr6	151100000	151105000	chr6	151235000	151240000	beige	2.6845	13	2.6845	0.976898	0.00599636
chr12	24375000	24380000	chr12	24535000	24540000	beige	2.12338	18.75	2.12338	0.773178	0.00602706
chr6	26120000	26125000	chr6	26155000	26160000	beige	1.01421	76.25	1.01421	0.369337	0.00603189
chr1	171140000	171145000	chr1	171225000	171230000	beige	1.47063	33	1.47063	0.535718	0.00604818
chr10	69450000	69455000	chr10	69470000	69475000	beige	1.15826	55.75	1.15826	0.421986	0.00605501
chr16	20905000	20910000	chr16	21080000	21085000	beige	1.06942	55	1.06942	0.389654	0.00605949
chr1	186960000	186965000	chr1	186980000	186985000	beige	1.24936	44.75	1.24936	0.45531	0.00606998
chr11	63485000	63490000	chr11	63505000	63510000	beige	1.10962	60	1.10962	0.404679	0.00610681
chr11	12410000	12415000	chr11	12815000	12820000	beige	1.83954	21.75	1.83954	0.671039	0.00611923
chr11	129285000	129290000	chr11	129315000	129320000	beige	5.96622	5.75	5.96622	2.17733	0.00614113
chr5	4950000	4955000	chr5	4990000	4995000	beige	1.60145	29.25	1.60145	0.584526	0.00614873
chr8	123160000	123165000	chr8	123270000	123275000	beige	1.4517	31.75	1.4517	0.530018	0.00616349
chr15	38030000	38035000	chr15	38250000	38255000	beige	1.53605	29.25	1.53605	0.560959	0.00617648
chr2	177185000	177190000	chr2	177210000	177215000	beige	1.21205	49.75	1.21205	0.442695	0.00618343
chr2	109615000	109620000	chr2	109635000	109640000	beige	1.68182	25.25	1.68182	0.614518	0.00620367
chr1	209645000	209650000	chr1	209675000	209680000	beige	0.924336	99.25	0.924336	0.337962	0.00623741
chr20	24930000	24935000	chr20	24985000	24990000	beige	2.08746	15.75	2.08746	0.763404	0.00624912
chr10	29745000	29750000	chr10	29800000	29805000	beige	1.9386	21.75	1.9386	0.708997	0.00625163
chr11	76890000	76895000	chr11	76900000	76905000	white	2.24101	15.75	-2.24101	0.819867	0.00626885
chr22	43955000	43960000	chr22	43965000	43970000	beige	1.02915	74.5	1.02915	0.376543	0.00627331
chr5	139635000	139640000	chr5	139645000	139650000	beige	0.733177	203	0.733177	0.268271	0.00627668
chr4	158720000	158725000	chr4	158820000	158825000	beige	2.16992	16.5	2.16992	0.794623	0.00631883
chr2	120345000	120350000	chr2	120675000	120680000	beige	1.42999	33.25	1.42999	0.523678	0.00632073
chr19	35350000	35355000	chr19	35435000	35440000	beige	2.18442	15.25	2.18442	0.800089	0.00632908
chr6	44205000	44210000	chr6	44215000	44220000	beige	1.01465	74	1.01465	0.371667	0.00633362
chr2	62485000	62490000	chr2	62660000	62665000	beige	0.989658	104.5	0.989658	0.362634	0.00635103
chr19	35120000	35125000	chr19	35135000	35140000	beige	0.851386	132.5	0.851386	0.311986	0.00635418
chr8	13240000	13245000	chr8	13355000	13360000	beige	2.58496	14	2.58496	0.947309	0.00635767
chr11	46335000	46340000	chr11	46345000	46350000	beige	1.23704	47	1.23704	0.453338	0.00635776
chr12	57125000	57130000	chr12	57160000	57165000	beige	1.45607	36.5	1.45607	0.533711	0.00636831
chr14	80975000	80980000	chr14	80985000	80990000	beige	1.13955	51.25	1.13955	0.417925	0.00639736
chr6	87700000	87705000	chr6	87785000	87790000	beige	1.08406	58.5	1.08406	0.397593	0.00639972
chr5	173670000	173675000	chr5	173680000	173685000	beige	1.38904	38	1.38904	0.509618	0.00641737
chr11	110715000	110720000	chr11	110945000	110950000	beige	2.16992	16.5	2.16992	0.796202	0.00642343
chr10	7630000	7635000	chr10	7650000	7655000	beige	1.6545	28	1.6545	0.607165	0.0064308
chr10	32055000	32060000	chr10	32160000	32165000	beige	1.6545	28	1.6545	0.607165	0.0064308
chr17	55440000	55445000	chr17	55495000	55500000	beige	1.50524	29.75	1.50524	0.552472	0.00643901
chr3	152085000	152090000	chr3	152195000	152200000	beige	3.16992	10	3.16992	1.16462	0.00649155
chr15	39690000	39695000	chr15	39750000	39755000	beige	5.96622	5.75	5.96622	2.19281	0.00651225
chr6	127400000	127405000	chr6	127455000	127460000	beige	1.38702	35.25	1.38702	0.509858	0.00652005
chr12	54545000	54550000	chr12	54560000	54565000	beige	2.52356	13.5	2.52356	0.927982	0.00653992
chr18	10140000	10145000	chr18	10515000	10520000	beige	1.29639	49.25	1.29639	0.476727	0.00654081
chr2	27125000	27130000	chr2	27185000	27190000	beige	1.27501	42.75	1.27501	0.468879	0.00654271
chr1	36220000	36225000	chr1	36415000	36420000	beige	4.95418	8	4.95418	1.8219	0.00654334
chr10	95385000	95390000	chr10	95420000	95425000	beige	1.14886	55.5	1.14886	0.422588	0.00655514
chr8	18080000	18085000	chr8	18115000	18120000	beige	2.47393	14.75	2.47393	0.910491	0.00658493
chr2	202035000	202040000	chr2	202175000	202180000	beige	2.45943	13	2.45943	0.905306	0.00659393
chr5	57135000	57140000	chr5	57145000	57150000	beige	5.76459	5	5.76459	2.12227	0.00660297
chr10	126390000	126395000	chr10	126455000	126460000	beige	0.970616	91.75	0.970616	0.357458	0.0066209
chr5	142670000	142675000	chr5	142695000	142700000	beige	1	74.25	1	0.368508	0.00665467
chr8	81480000	81485000	chr8	81555000	81560000	beige	1.33628	35.25	1.33628	0.492571	0.00667023
chr3	64245000	64250000	chr3	64255000	64260000	beige	1.20811	48	1.20811	0.445713	0.00671807
chr8	102860000	102865000	chr8	102920000	102925000	beige	1.88136	22.25	1.88136	0.694191	0.00672546
chr2	26245000	26250000	chr2	26270000	26275000	beige	1.01854	87.75	1.01854	0.37583	0.00672634
chr1	177145000	177150000	chr1	177170000	177175000	beige	2.02385	19	2.02385	0.747571	0.00678474
chr17	17515000	17520000	chr17	17565000	17570000	beige	1.13327	49.5	1.13327	0.418733	0.00680137
chrX	136060000	136065000	chrX	136145000	136150000	beige	1.75743	23	1.75743	0.649687	0.00682956
chr15	31210000	31215000	chr15	31365000	31370000	beige	1.41504	33	1.41504	0.523335	0.00685337
chr13	35385000	35390000	chr13	35475000	35480000	beige	1.97575	18.5	1.97575	0.730775	0.00685847
chr9	86820000	86825000	chr9	86945000	86950000	beige	1.41504	33	1.41504	0.524283	0.00695489
chr9	98870000	98875000	chr9	98905000	98910000	beige	0.914944	94.5	0.914944	0.339157	0.00698198
chrX	47860000	47865000	chrX	47960000	47965000	beige	2.24101	15.75	2.24101	0.830859	0.00699212
chr12	50330000	50335000	chr12	50400000	50405000	beige	2.1964	16.75	2.1964	0.815068	0.00704433
chr7	116270000	116275000	chr7	116500000	116505000	beige	1.22607	46.75	1.22607	0.455002	0.00704638
chr12	106425000	106430000	chr12	106755000	106760000	beige	1.8679	23.25	1.8679	0.693204	0.00704766
chr10	29750000	29755000	chr10	29945000	29950000	beige	1.88136	22.25	1.88136	0.698244	0.00705136
chr2	48720000	48725000	chr2	48730000	48735000	beige	1.02623	82.75	1.02623	0.381007	0.00707118
chr2	236755000	236760000	chr2	236780000	236785000	beige	1.02623	82.75	1.02623	0.381007	0.00707118
chr22	25565000	25570000	chr22	25665000	25670000	beige	1.20733	45.5	1.20733	0.448247	0.00707196
chr20	57515000	57520000	chr20	57560000	57565000	beige	1.04439	61.25	1.04439	0.388399	0.00716717
chr12	56005000	56010000	chr12	56040000	56045000	beige	1.1773	53	1.1773	0.437873	0.0071733
chr17	21165000	21170000	chr17	21210000	21215000	beige	0.816099	129.75	0.816099	0.303589	0.00718445
chr21	43685000	43690000	chr21	43725000	43730000	beige	1.45568	32.75	1.45568	0.541787	0.00721374
chr7	155255000	155260000	chr7	155295000	155300000	beige	0.880305	111.5	0.880305	0.327861	0.00725308
chr1	209650000	209655000	chr1	209660000	209665000	beige	1.04333	62.75	1.04333	0.38874	0.0072776
chr4	112125000	112130000	chr4	112140000	112145000	beige	1.16993	52	1.16993	0.436107	0.00730395
chr17	10795000	10800000	chr17	10840000	10845000	beige	2.41504	14.25	2.41504	0.900363	0.00731198
chr11	86955000	86960000	chr11	86975000	86980000	beige	0.851902	115	0.851902	0.317615	0.00731432
chr7	134985000	134990000	chr7	135145000	135150000	beige	1.29662	39.75	1.29662	0.483522	0.00732687
chr1	9545000	9550000	chr1	9570000	9575000	beige	1.53605	29.25	1.53605	0.572952	0.00734149
chr1	203705000	203710000	chr1	203715000	203720000	beige	1.70526	24.5	1.70526	0.636199	0.00735378
chr6	5115000	5120000	chr6	5130000	5135000	beige	1.58496	27	1.58496	0.591601	0.00738185
chr4	88815000	88820000	chr4	89020000	89025000	beige	1.93074	19.25	1.93074	0.721097	0.00741737
chr3	194275000	194280000	chr3	194285000	194290000	beige	0.979439	78.75	0.979439	0.365905	0.00743391
chr4	123395000	123400000	chr4	123495000	123500000	beige	2.02553	17.75	2.02553	0.756852	0.00744479
chr17	48590000	48595000	chr17	48615000	48620000	beige	1.71621	22.5	1.71621	0.641345	0.00745174
chr2	69390000	69395000	chr2	69480000	69485000	beige	1.7866	22.25	1.7866	0.668001	0.00748317
chr1	179930000	179935000	chr1	179940000	179945000	beige	2.73696	11.5	2.73696	1.02374	0.00750629
chr17	21005000	21010000	chr17	21020000	21025000	beige	1.44746	30.75	1.44746	0.54149	0.00751533
chr4	14910000	14915000	chr4	15000000	15005000	beige	1.50524	29.75	1.50524	0.563189	0.00752436
chr7	41785000	41790000	chr7	41920000	41925000	beige	2.13245	17.5	2.13245	0.797904	0.00752738
chr2	69845000	69850000	chr2	69855000	69860000	beige	1.27302	41	1.27302	0.476403	0.00753676
chr12	100110000	100115000	chr12	100120000	100125000	beige	1.63559	28.75	1.63559	0.612215	0.0075492
chr22	27150000	27155000	chr22	27275000	27280000	beige	2.38466	14	2.38466	0.892603	0.00754942
chr17	9840000	9845000	chr17	9865000	9870000	beige	1.21022	42.25	1.21022	0.453018	0.00755232
chr15	82645000	82650000	chr15	82660000	82665000	beige	1.13327	49.5	1.13327	0.424247	0.00755703
chr10	95275000	95280000	chr10	95285000	95290000	beige	1.30933	40	1.30933	0.490192	0.00756134
chr1	169485000	169490000	chr1	169525000	169530000	beige	1.15673	49.25	1.15673	0.433329	0.00759886
chr1	201555000	201560000	chr1	201705000	201710000	beige	1.15673	49.25	1.15673	0.433329	0.00759886
chr3	9320000	9325000	chr3	9330000	9335000	beige	1.11864	55.5	1.11864	0.419119	0.00760689
chr10	112210000	112215000	chr10	112380000	112385000	beige	2.13245	17.5	2.13245	0.799738	0.00766602
chrX	23870000	23875000	chrX	23895000	23900000	beige	1.16398	43.75	1.16398	0.436632	0.00768035
chr11	130475000	130480000	chr11	130580000	130585000	beige	1.09433	58	1.09433	0.410533	0.00768454
chr7	80915000	80920000	chr7	81060000	81065000	beige	2.26849	16	2.26849	0.851605	0.00772678
chr6	54010000	54015000	chr6	54050000	54055000	beige	1.47573	30.25	1.47573	0.554085	0.00773624
chr6	28135000	28140000	chr6	28205000	28210000	beige	1.47573	30.25	1.47573	0.554085	0.00773624
chr3	142105000	142110000	chr3	142115000	142120000	beige	1.18345	48.25	1.18345	0.444361	0.00773885
chr5	168555000	168560000	chr5	168565000	168570000	beige	1.83954	21.75	1.83954	0.690766	0.00774392
chr12	54525000	54530000	chr12	54560000	54565000	beige	2.24101	15.75	2.24101	0.841608	0.0077501
chr3	126265000	126270000	chr3	126340000	126345000	beige	1.24644	43	1.24644	0.468201	0.0077635
chr11	86975000	86980000	chr11	87035000	87040000	beige	1.06178	61.75	1.06178	0.399105	0.00780498
chr20	37005000	37010000	chr20	37175000	37180000	beige	1.06756	56.5	1.06756	0.401424	0.00782702
chr17	28970000	28975000	chr17	29110000	29115000	beige	5.90209	5.5	5.90209	2.21996	0.0078456
chr6	127340000	127345000	chr6	127455000	127460000	beige	1.05585	58.5	1.05585	0.397238	0.00786092
chr7	116330000	116335000	chr7	116380000	116385000	beige	1.1184	60.25	1.1184	0.420841	0.00787175
chr5	55530000	55535000	chr5	55565000	55570000	beige	1.27501	42.75	1.27501	0.479848	0.00788141
chr14	73910000	73915000	chr14	73920000	73925000	beige	1.56768	27.75	1.56768	0.59006	0.00788808
chr1	43315000	43320000	chr1	43340000	43345000	beige	2.38466	14	2.38466	0.897796	0.00790433
chr3	187735000	187740000	chr3	189120000	189125000	beige	1.66297	25	1.66297	0.626263	0.00792198
chr11	129280000	129285000	chr11	129330000	129335000	beige	3.95419	8.25	3.95419	1.48945	0.00793582
chr12	100435000	100440000	chr12	100550000	100555000	beige	1.88136	22.25	1.88136	0.708726	0.0079412
chr22	41400000	41405000	chr22	41445000	41450000	beige	0.951906	89.5	0.951906	0.35883	0.00798254
chr20	33420000	33425000	chr20	33440000	33445000	beige	1	66	1	0.377124	0.00800994
chr22	27275000	27280000	chr22	27325000	27330000	beige	2.05063	18	2.05063	0.773619	0.00803271
chr11	79310000	79315000	chr11	79435000	79440000	beige	2.35364	13.75	2.35364	0.887968	0.00803521
chr6	53025000	53030000	chr6	53035000	53040000	beige	2	18.75	2	0.754633	0.00804218
chr2	26240000	26245000	chr2	26345000	26350000	beige	1.32193	36.75	1.32193	0.498865	0.00805218
chr4	139740000	139745000	chr4	139760000	139765000	beige	1.41504	33	1.41504	0.534128	0.00806712
chr16	53815000	53820000	chr16	53880000	53885000	beige	1.56635	25.75	1.56635	0.591394	0.00808336
chr1	31935000	31940000	chr1	31960000	31965000	beige	1.10236	53.5	1.10236	0.416337	0.0081026
chr7	116330000	116335000	chr7	116385000	116390000	beige	1.22628	44.25	1.22628	0.463257	0.00811917
chr11	126315000	126320000	chr11	126345000	126350000	beige	0.978196	74.25	0.978196	0.369632	0.00813524
chr5	40990000	40995000	chr5	41190000	41195000	beige	0.964551	76	0.964551	0.36453	0.00814464
chr1	10475000	10480000	chr1	10485000	10490000	beige	1.02584	63	1.02584	0.387949	0.00818691
chr19	33505000	33510000	chr19	33520000	33525000	beige	1.22239	42.5	1.22239	0.462326	0.00819312
chr9	86825000	86830000	chr9	86945000	86950000	beige	1.32895	36	1.32895	0.502638	0.00819455
chr2	39420000	39425000	chr2	39430000	39435000	beige	1.36678	34	1.36678	0.516957	0.00819566
chr18	61760000	61765000	chr18	61790000	61795000	beige	1.72437	24.75	1.72437	0.6523	0.00820499
chr3	112015000	112020000	chr3	112030000	112035000	beige	1.34289	36.25	1.34289	0.508101	0.00821858
chr11	745000	750000	chr11	760000	765000	beige	0.728872	190	0.728872	0.275801	0.00822371
chr16	58610000	58615000	chr16	58620000	58625000	beige	1.64636	23.75	1.64636	0.623131	0.00823979
chr10	69440000	69445000	chr10	69480000	69485000	beige	2.926	10.75	2.926	1.10768	0.00825255
chr20	57515000	57520000	chr20	57575000	57580000	beige	1.70627	20.25	1.70627	0.646235	0.00828268
chr1	212210000	212215000	chr1	212255000	212260000	beige	1.14608	49	1.14608	0.434213	0.0083043
chr12	56130000	56135000	chr12	56140000	56145000	beige	1.10343	58.25	1.10343	0.418105	0.00831207
chr6	3335000	3340000	chr6	3405000	3410000	beige	1.44746	30.75	1.44746	0.548655	0.00833486
chr18	74235000	74240000	chr18	74290000	74295000	beige	1.29336	44	1.29336	0.490379	0.00835274
chr2	108535000	108540000	chr2	108565000	108570000	beige	1.08964	61	1.08964	0.413189	0.00836077
chr2	37325000	37330000	chr2	37345000	37350000	beige	1.42033	31.25	1.42033	0.538928	0.00840196
chr8	13275000	13280000	chr8	13360000	13365000	beige	1.01649	65.75	1.01649	0.385815	0.00842243
chr1	77755000	77760000	chr1	77885000	77890000	beige	1.10384	52.75	1.10384	0.419018	0.00843013
chr10	3245000	3250000	chr10	3290000	3295000	beige	1.22628	44.25	1.22628	0.46582	0.00847567
chr8	13130000	13135000	chr8	13200000	13205000	beige	1.23133	38.5	1.23133	0.467887	0.00849653
chr1	23100000	23105000	chr1	23165000	23170000	beige	0.884523	101.75	0.884523	0.336116	0.00849827
chr3	125590000	125595000	chr3	125645000	125650000	beige	1	71.25	1	0.379999	0.00849868
chr12	109115000	109120000	chr12	109125000	109130000	beige	0.801529	218.75	0.801529	0.304661	0.00851626
chr12	110555000	110560000	chr12	110580000	110585000	beige	0.816609	153.25	0.816609	0.310442	0.00852671
chr9	13860000	13865000	chr9	14090000	14095000	beige	2.32193	15	2.32193	0.883273	0.00856924
chr2	11685000	11690000	chr2	11745000	11750000	beige	1.0569	67	1.0569	0.402093	0.00857617
chr12	3250000	3255000	chr12	3260000	3265000	beige	1.74322	25	1.74322	0.663339	0.00859003
chr3	32050000	32055000	chr3	32065000	32070000	beige	5.90209	5.5	5.90209	2.24655	0.00860954
chr3	122940000	122945000	chr3	123025000	123030000	beige	5.90209	5.5	5.90209	2.24655	0.00860954
chr1	161945000	161950000	chr1	162020000	162025000	beige	2.45943	13	2.45943	0.936542	0.00863758
chr9	129910000	129915000	chr9	129930000	129935000	beige	1.15673	49.25	1.15673	0.440481	0.00863817
chr7	80540000	80545000	chr7	80640000	80645000	beige	1.02192	74.25	1.02192	0.389186	0.00864519
chr5	143405000	143410000	chr5	143680000	143685000	beige	1.55141	28.5	1.55141	0.590864	0.00864805
chr11	78060000	78065000	chr11	78115000	78120000	beige	2.11548	16	2.11548	0.80576	0.00865367
chr2	41965000	41970000	chr2	42045000	42050000	beige	0.903324	155	0.903324	0.344067	0.00865392
chr5	38465000	38470000	chr5	38845000	38850000	beige	2.35364	13.75	2.35364	0.89673	0.00867283
chr7	5400000	5405000	chr7	5410000	5415000	beige	1.54889	26.5	1.54889	0.590186	0.00867981
chr17	42425000	42430000	chr17	42525000	42530000	beige	1.24462	38.75	1.24462	0.474445	0.00870761
chr11	14540000	14545000	chr11	14580000	14585000	beige	1.13955	51.25	1.13955	0.434504	0.0087249
chr12	24355000	24360000	chr12	24595000	24600000	beige	2.70044	11.25	2.70044	1.03024	0.00876298
chr12	68405000	68410000	chr12	68685000	68690000	beige	2.70044	11.25	2.70044	1.03024	0.00876298
chr9	35050000	35055000	chr9	35060000	35065000	beige	1.44294	29.75	1.44294	0.550602	0.00877583
chr2	55045000	55050000	chr2	55100000	55105000	beige	0.971088	93.25	0.971088	0.37057	0.00877945
chr22	50535000	50540000	chr22	50560000	50565000	beige	0.985501	74.5	0.985501	0.376119	0.00878817
chr10	29735000	29740000	chr10	29800000	29805000	beige	2.29278	14.75	2.29278	0.87507	0.0087901
chr9	113535000	113540000	chr9	113555000	113560000	beige	1.12553	52.5	1.12553	0.429584	0.00879165
chr12	111595000	111600000	chr12	111635000	111640000	beige	0.941897	83.25	0.941897	0.359516	0.00879543
chr3	100420000	100425000	chr3	100430000	100435000	beige	1.91254	20.25	1.91254	0.730027	0.00879766
chr3	126290000	126295000	chr3	126370000	126375000	beige	1.91254	20.25	1.91254	0.730027	0.00879766
chr10	103665000	103670000	chr10	103685000	103690000	beige	0.985925	76.75	0.985925	0.376393	0.00880844
chr2	227715000	227720000	chr2	227760000	227765000	beige	1.17264	48	1.17264	0.447734	0.00881732
chr7	95610000	95615000	chr7	95630000	95635000	beige	2.61891	12.5	2.61891	1.00018	0.00883308
chr14	64390000	64395000	chr14	64400000	64405000	beige	0.797956	120.5	0.797956	0.304765	0.00883771
chr12	100410000	100415000	chr12	100430000	100435000	beige	1.56884	29.75	1.56884	0.599296	0.00884956
chr4	101670000	101675000	chr4	101760000	101765000	beige	1.25566	41.5	1.25566	0.479728	0.00885943
chr1	40735000	40740000	chr1	40745000	40750000	beige	1.48875	29.5	1.48875	0.569069	0.00889374
chr19	44970000	44975000	chr19	44980000	44985000	beige	1.48187	27.5	1.48187	0.56649	0.00889983
chr15	90845000	90850000	chr15	90860000	90865000	beige	2.02553	17.75	2.02553	0.77437	0.00890396
chr2	36370000	36375000	chr2	36450000	36455000	beige	1.05821	65.5	1.05821	0.404596	0.00891003
chr5	44090000	44095000	chr5	44330000	44335000	beige	1.85244	20.75	1.85244	0.708671	0.00894981
chr9	131455000	131460000	chr9	131465000	131470000	beige	1.74416	21.75	1.74416	0.66744	0.00896964
chr12	45215000	45220000	chr12	45260000	45265000	beige	0.921012	88.25	0.921012	0.352516	0.00898355
chr10	100305000	100310000	chr10	100370000	100375000	beige	0.935083	91	0.935083	0.357996	0.0090017
chr22	47835000	47840000	chr22	47850000	47855000	beige	1.64155	25.75	1.64155	0.628484	0.00900366
chr18	10115000	10120000	chr18	10140000	10145000	beige	1.10639	77.25	1.10639	0.423734	0.00902656
chr11	64250000	64255000	chr11	64270000	64275000	beige	1.14166	50.5	1.14166	0.437436	0.00905704
chr3	98815000	98820000	chr3	98990000	98995000	beige	1.45943	30	1.45943	0.559242	0.00906318
chr2	1680000	1685000	chr2	1730000	1735000	beige	1.35199	33.75	1.35199	0.518342	0.00909965
chr10	61900000	61905000	chr10	61985000	61990000	beige	1.19265	46	1.19265	0.457268	0.009102
chr19	35355000	35360000	chr19	35455000	35460000	beige	1.60572	23.25	1.60572	0.615825	0.00912248
chr17	3045000	3050000	chr17	3475000	3480000	beige	2.14296	16.25	2.14296	0.821971	0.00913134
chr19	11920000	11925000	chr19	11965000	11970000	beige	4.85796	7.5	4.85796	1.86353	0.00913768
chr3	49200000	49205000	chr3	49235000	49240000	beige	1.07595	57.5	1.07595	0.412874	0.00916069
chr6	39645000	39650000	chr6	39655000	39660000	beige	1.03747	58	1.03747	0.398158	0.00916907
chr1	162405000	162410000	chr1	162460000	162465000	beige	2.35364	13.75	2.35364	0.903377	0.00917735
chr2	144525000	144530000	chr2	145110000	145115000	beige	2.39232	12.5	2.39232	0.918463	0.00919556
chr13	39770000	39775000	chr13	40400000	40405000	beige	2.80735	10	2.80735	1.0786	0.00924733
chr1	234530000	234535000	chr1	234605000	234610000	beige	0.937416	77.25	0.937416	0.360492	0.00931204
chr19	35120000	35125000	chr19	35130000	35135000	beige	0.936806	76.5	0.936806	0.360327	0.00932574
chr7	129010000	129015000	chr7	129050000	129055000	beige	1.83008	20.5	1.83008	0.704256	0.00936064
chr5	175215000	175220000	chr5	175285000	175290000	beige	1.51937	29	1.51937	0.584798	0.00937362
chr6	3040000	3045000	chr6	3050000	3055000	beige	1.23983	39.5	1.23983	0.477327	0.00939216
chr1	52690000	52695000	chr1	52745000	52750000	beige	1.79647	21.25	1.79647	0.692162	0.00944694
chr20	18285000	18290000	chr20	18395000	18400000	beige	1.58496	23	1.58496	0.610673	0.00944715
chr6	125790000	125795000	chr6	125835000	125840000	beige	1.14439	45.75	1.14439	0.440976	0.00945558
chr19	10580000	10585000	chr19	10635000	10640000	beige	5.83497	5.25	5.83497	2.24946	0.00948822
chr19	55555000	55560000	chr19	55570000	55575000	beige	5.83497	5.25	5.83497	2.24946	0.00948822
chr18	63235000	63240000	chr18	63315000	63320000	beige	1.09954	77	1.09954	0.424026	0.00951183
chr2	62455000	62460000	chr2	62700000	62705000	beige	1.28798	37	1.28798	0.496763	0.00952123
chr4	140150000	140155000	chr4	140230000	140235000	beige	1.80735	20.25	1.80735	0.697096	0.00952284
chr1	201555000	201560000	chr1	201725000	201730000	beige	3.41503	8.75	3.41503	1.31725	0.00952689
chr8	81335000	81340000	chr8	81490000	81495000	beige	1.15472	42.75	1.15472	0.445422	0.00953025
chr15	78440000	78445000	chr15	78480000	78485000	beige	1.45519	29	1.45519	0.561406	0.00954047
chr5	151720000	151725000	chr5	151735000	151740000	beige	1.17264	48	1.17264	0.452787	0.00960249
chr2	236780000	236785000	chr2	236930000	236935000	beige	2.28951	13.25	2.28951	0.884196	0.00961533
chr15	50890000	50895000	chr15	50900000	50905000	beige	5.90209	5.5	5.90209	2.28019	0.00964182
chr17	16815000	16820000	chr17	18355000	18360000	beige	2.45943	13	2.45943	0.950358	0.00965636
chr5	178590000	178595000	chr5	178605000	178610000	beige	1.53434	28.25	1.53434	0.593051	0.00967611
chr1	170380000	170385000	chr1	170665000	170670000	beige	3.90688	8	3.90688	1.51027	0.0096851
chr7	135805000	135810000	chr7	135950000	135955000	beige	3.90688	8	3.90688	1.51033	0.00968804
chr6	151100000	151105000	chr6	151230000	151235000	beige	1.29418	36.25	1.29418	0.500523	0.00971915
chr4	14500000	14505000	chr4	15000000	15005000	beige	1.48543	28.5	1.48543	0.574581	0.00973125
chr1	234610000	234615000	chr1	234710000	234715000	beige	1.28204	37.75	1.28204	0.495925	0.00973389
chr12	13390000	13395000	chr12	13435000	13440000	beige	1.91254	20.25	1.91254	0.739856	0.0097375
chr1	153695000	153700000	chr1	153725000	153730000	beige	0.886044	225	0.886044	0.342787	0.00974286
chr3	43315000	43320000	chr3	43500000	43505000	beige	1.43134	30.5	1.43134	0.553848	0.00975619
chr8	133570000	133575000	chr8	133600000	133605000	beige	1.41504	30.25	1.41504	0.547603	0.00976459
chrX	109730000	109735000	chrX	109845000	109850000	beige	1.08179	46.75	1.08179	0.418713	0.00977704
chr4	45180000	45185000	chr4	45315000	45320000	beige	3.99999	8.5	3.99999	1.5488	0.00980469
chr9	114250000	114255000	chr9	114270000	114275000	beige	2.45943	13	2.45943	0.952662	0.00983322
chrX	54985000	54990000	chrX	54995000	55000000	beige	1.12553	43.75	1.12553	0.435993	0.00983616
chr5	149640000	149645000	chr5	149730000	149735000	beige	0.89401	85.75	0.89401	0.34637	0.0098492
chr7	95605000	95610000	chr7	95675000	95680000	beige	1.32931	34.25	1.32931	0.515048	0.00985321
chr2	235170000	235175000	chr2	235230000	235235000	beige	1.06178	61.75	1.06178	0.411404	0.00985549
chr5	179710000	179715000	chr5	179725000	179730000	beige	1.42531	32.25	1.42531	0.552276	0.0098576
chr6	127340000	127345000	chr6	127400000	127405000	beige	1.1307	46.25	1.1307	0.438425	0.0099083
chr11	68310000	68315000	chr11	68370000	68375000	beige	1.11718	51.5	1.11718	0.433239	0.00991784
chr19	2475000	2480000	chr19	2575000	2580000	beige	0.776104	162.75	0.776104	0.300982	0.00992095
chr6	75210000	75215000	chr6	75220000	75225000	beige	0.926	123.25	0.926	0.359364	0.00997264
chr5	149730000	149735000	chr5	149800000	149805000	beige	1.17544	47.25	1.17544	0.456188	0.00997586
chr12	24355000	24360000	chr12	24535000	24540000	beige	1.77761	23.25	1.77761	0.689907	0.00997806
chr1	99525000	99530000	chr1	99645000	99650000	beige	1.23522	40.25	1.23522	0.47949	0.00999199
chr2	236750000	236755000	chr2	236780000	236785000	beige	1.21022	42.25	1.21022	0.469833	0.0099995
chr21	15120000	15125000	chr21	15195000	15200000	beige	2.25634	13	2.25634	0.875972	0.0100005
chr13	109670000	109675000	chr13	109680000	109685000	beige	1.08439	64.75	1.08439	0.420999	0.010002
chr11	72710000	72715000	chr11	72720000	72725000	beige	1.16439	47	1.16439	0.45219	0.0100242
chr11	111875000	111880000	chr11	111930000	111935000	beige	1.16439	47	1.16439	0.45219	0.0100242
chr17	21130000	21135000	chr17	21165000	21170000	beige	0.9386	70	0.9386	0.364731	0.0100704
chr11	66225000	66230000	chr11	66250000	66255000	beige	1.974	17.25	1.974	0.767326	0.0100945
chr10	29750000	29755000	chr10	30000000	30005000	beige	2.70044	11.25	2.70044	1.05002	0.0101171
chr2	200905000	200910000	chr2	201115000	201120000	beige	1.42627	29.5	1.42627	0.554724	0.0101368
chr12	89080000	89085000	chr12	89180000	89185000	beige	1.26793	41.75	1.26793	0.493314	0.0101629
chr7	80550000	80555000	chr7	80640000	80645000	beige	1.77444	21	1.77444	0.690667	0.0101943
chr6	112215000	112220000	chr6	112320000	112325000	beige	2.21299	15.5	2.21299	0.86137	0.0101947
chr3	126370000	126375000	chr3	126385000	126390000	beige	0.897553	88.75	0.897553	0.349398	0.0102034
chr9	136520000	136525000	chr9	136545000	136550000	beige	2.21299	15.5	2.21299	0.861527	0.0102085
chr16	66275000	66280000	chr16	66315000	66320000	beige	1.58496	24	1.58496	0.617242	0.0102342
chr11	14535000	14540000	chr11	14585000	14590000	beige	1.22651	41.75	1.22651	0.477658	0.010236
chr6	70565000	70570000	chr6	70670000	70675000	beige	1.27418	36.75	1.27418	0.49654	0.0102847
chr14	23125000	23130000	chr14	23160000	23165000	beige	1.32931	34.25	1.32931	0.518132	0.0103004
chr5	33850000	33855000	chr5	33890000	33895000	beige	0.942285	74.5	0.942285	0.367426	0.0103309
chr2	143525000	143530000	chr2	144505000	144510000	beige	2.62449	10.75	2.62449	1.02351	0.0103413
chr8	133570000	133575000	chr8	133885000	133890000	beige	0.991685	65	0.991685	0.386776	0.0103481
chrX	136055000	136060000	chrX	136165000	136170000	beige	1.49643	26.75	1.49643	0.583664	0.0103518
chr6	127340000	127345000	chr6	127445000	127450000	beige	1.90689	19	1.90689	0.743823	0.0103583
chr12	56125000	56130000	chr12	56155000	56160000	beige	0.818393	128.5	0.818393	0.319299	0.0103744
chr4	184820000	184825000	chr4	184870000	184875000	beige	1.28204	37.75	1.28204	0.500211	0.0103775
chr10	112230000	112235000	chr10	112240000	112245000	beige	1.22651	41.75	1.22651	0.478553	0.0103786
chr4	153450000	153455000	chr4	153460000	153465000	beige	1.10236	53.5	1.10236	0.430374	0.010425
chr8	19885000	19890000	chr8	19920000	19925000	beige	1.20436	38	1.20436	0.470304	0.0104429
chr2	54435000	54440000	chr2	54445000	54450000	beige	1.34514	32.75	1.34514	0.525358	0.0104546
chr2	188595000	188600000	chr2	188975000	188980000	beige	1.38827	30.75	1.38827	0.542391	0.0104811
chr5	131810000	131815000	chr5	132005000	132010000	beige	2.23266	14.25	2.23266	0.872398	0.0104906
chr9	127120000	127125000	chr9	127185000	127190000	beige	0.825971	106.75	0.825971	0.322819	0.0105088
chr3	187735000	187740000	chr3	188830000	188835000	beige	1.79647	21.25	1.79647	0.702239	0.0105216
chr1	118960000	118965000	chr1	118985000	118990000	beige	0.85901	102	0.85901	0.335796	0.0105237
chr19	40715000	40720000	chr19	40830000	40835000	beige	1.32193	33.25	1.32193	0.516777	0.0105268
chr7	44885000	44890000	chr7	44910000	44915000	beige	0.932313	87.25	0.932313	0.364469	0.0105274
chr11	73970000	73975000	chr11	74015000	74020000	beige	1.62619	23.5	1.62619	0.635833	0.0105408
chr2	69430000	69435000	chr2	69490000	69495000	beige	1.05311	61.5	1.05311	0.411788	0.0105453
chr5	160460000	160465000	chr5	160470000	160475000	beige	1.39993	32.75	1.39993	0.547543	0.0105655
chr7	30120000	30125000	chr7	30130000	30135000	beige	0.94847	83.5	0.94847	0.371067	0.0105865
chr5	38465000	38470000	chr5	38805000	38810000	beige	1.69032	23.25	1.69032	0.661356	0.0105934
chr7	155250000	155255000	chr7	155295000	155300000	beige	0.960108	81	0.960108	0.375655	0.0105937
chr3	138345000	138350000	chr3	138385000	138390000	beige	1.05733	57	1.05733	0.414035	0.0106575
chr9	13860000	13865000	chr9	13975000	13980000	beige	1.35364	32	1.35364	0.530145	0.0106698
chr13	110520000	110525000	chr13	110555000	110560000	beige	1.17509	50.5	1.17509	0.460274	0.0106794
chr1	52730000	52735000	chr1	52740000	52745000	beige	1.3604	33	1.3604	0.533133	0.0107195
chr1	153695000	153700000	chr1	153775000	153780000	beige	1.16116	44.5	1.16116	0.455091	0.0107267
chr11	62730000	62735000	chr11	62745000	62750000	beige	1.54749	25.5	1.54749	0.60656	0.0107336
chr8	13265000	13270000	chr8	13355000	13360000	beige	1.54889	26.5	1.54889	0.607153	0.0107391
chr22	36585000	36590000	chr22	36700000	36705000	beige	3.95419	8.25	3.95419	1.55031	0.0107547
chr2	41930000	41935000	chr2	41960000	41965000	beige	0.87941	150.5	0.87941	0.3448	0.0107572
chr7	130400000	130405000	chr7	130490000	130495000	beige	1.19438	42.75	1.19438	0.468389	0.0107732
chr3	43640000	43645000	chr3	43690000	43695000	beige	1.19438	42.75	1.19438	0.468548	0.0108
chr7	116380000	116385000	chr7	116490000	116495000	beige	1.80735	20.25	1.80735	0.709217	0.0108224
chr14	80970000	80975000	chr14	80980000	80985000	beige	1.33704	33.5	1.33704	0.524669	0.0108237
chr19	40225000	40230000	chr19	40245000	40250000	beige	1.18556	41.75	1.18556	0.465262	0.0108296
chr3	130765000	130770000	chr3	130820000	130825000	beige	2.66296	11	2.66296	1.04556	0.0108678
chr3	86780000	86785000	chr3	86995000	87000000	beige	2.66296	11	2.66296	1.04556	0.0108678
chr1	153695000	153700000	chr1	153735000	153740000	beige	1.24462	38.75	1.24462	0.488779	0.0108842
chr2	41880000	41885000	chr2	41960000	41965000	beige	1.22239	40	1.22239	0.480095	0.010892
chr7	116330000	116335000	chr7	116495000	116500000	beige	1.31451	34	1.31451	0.51639	0.0109096
chr1	201705000	201710000	chr1	201785000	201790000	beige	1.32931	34.25	1.32931	0.522211	0.0109109
chr9	98860000	98865000	chr9	98915000	98920000	beige	0.739724	139.5	0.739724	0.290616	0.0109164
chr8	58605000	58610000	chr8	58655000	58660000	beige	1.0091	59.5	1.0091	0.39658	0.0109431
chr1	17420000	17425000	chr1	17435000	17440000	beige	1.0091	59.5	1.0091	0.396605	0.010948
chr8	19880000	19885000	chr8	19925000	19930000	beige	1.46815	28.25	1.46815	0.577138	0.0109639
chr1	12525000	12530000	chr1	12615000	12620000	beige	0.851243	103.75	0.851243	0.334757	0.0109946
chr11	86065000	86070000	chr11	86165000	86170000	beige	1.29418	36.25	1.29418	0.509009	0.0110046
chr8	123155000	123160000	chr8	123220000	123225000	beige	1.76553	22	1.76553	0.694479	0.0110143
chr6	53435000	53440000	chr6	53465000	53470000	beige	0.90866	117.25	0.90866	0.357709	0.0110782
chr11	16785000	16790000	chr11	16940000	16945000	beige	2.28951	13.25	2.28951	0.901324	0.0110803
chr9	114160000	114165000	chr9	114250000	114255000	beige	1.75207	20.75	1.75207	0.68975	0.0110803
chr20	62860000	62865000	chr20	62870000	62875000	beige	1.06413	51	1.06413	0.419085	0.0111114
chr3	130820000	130825000	chr3	130830000	130835000	beige	1.15843	45.25	1.15843	0.456295	0.0111242
chr12	1660000	1665000	chr12	1690000	1695000	beige	1.25566	41.5	1.25566	0.494644	0.0111328
chr8	81485000	81490000	chr8	81555000	81560000	beige	0.991387	62.75	0.991387	0.390565	0.011138
chr2	25815000	25820000	chr2	25825000	25830000	beige	0.881145	139.25	0.881145	0.347419	0.0112042
chr6	156685000	156690000	chr6	156710000	156715000	beige	1.72247	21.5	1.72247	0.679323	0.0112266
chr5	81165000	81170000	chr5	81185000	81190000	beige	1.33628	35.25	1.33628	0.527089	0.0112379
chr4	6840000	6845000	chr4	6850000	6855000	beige	0.918206	91.75	0.918206	0.362189	0.0112396
chr2	69380000	69385000	chr2	69480000	69485000	beige	1.07907	55.25	1.07907	0.425679	0.0112466
chr2	25825000	25830000	chr2	25835000	25840000	beige	1.06667	57.25	1.06667	0.420829	0.0112547
chr12	52830000	52835000	chr12	52865000	52870000	beige	2.80735	10	2.80735	1.10767	0.011262
chr13	52085000	52090000	chr13	52100000	52105000	beige	1.42033	31.25	1.42033	0.560528	0.0112795
chr7	108435000	108440000	chr7	108445000	108450000	beige	1.2863	35.25	1.2863	0.50777	0.0113013
chr4	76210000	76215000	chr4	76305000	76310000	beige	1.01687	64.25	1.01687	0.401562	0.0113319
chr2	227710000	227715000	chr2	227760000	227765000	beige	1.40939	29.25	1.40939	0.556719	0.0113542
chr16	1695000	1700000	chr16	1705000	1710000	beige	0.9386	61.25	0.9386	0.370827	0.0113706
chr6	116010000	116015000	chr6	116095000	116100000	beige	5.90209	5.5	5.90209	2.33198	0.0113758
chr3	123665000	123670000	chr3	123675000	123680000	beige	1.27418	36.75	1.27418	0.503541	0.0113922
chr13	40365000	40370000	chr13	40435000	40440000	beige	1.10343	58.25	1.10343	0.43619	0.0114159
chr13	48130000	48135000	chr13	48235000	48240000	beige	3.22239	7.75	3.22239	1.27399	0.0114267
chr8	100950000	100955000	chr8	101050000	101055000	beige	0.925303	79	0.925303	0.366032	0.0114736
chr5	108545000	108550000	chr5	108560000	108565000	beige	1.12075	50	1.12075	0.443463	0.0114952
chr19	44900000	44905000	chr19	44950000	44955000	beige	1.10269	48	1.10269	0.43666	0.0115609
chr2	65105000	65110000	chr2	65120000	65125000	beige	1.23133	38.5	1.23133	0.487638	0.0115671
chr1	109575000	109580000	chr1	109585000	109590000	beige	1.30743	34.75	1.30743	0.517844	0.0115779
chr12	122685000	122690000	chr12	122700000	122705000	beige	3.32192	8.25	3.32192	1.31583	0.0115838
chr12	114680000	114685000	chr12	115270000	115275000	beige	1.95109	18.25	1.95109	0.773241	0.0116271
chr15	74980000	74985000	chr15	75200000	75205000	beige	1.926	18	1.926	0.763527	0.0116523
chr6	35025000	35030000	chr6	35045000	35050000	beige	0.982513	61.75	0.982513	0.389543	0.0116617
chr8	81350000	81355000	chr8	81495000	81500000	beige	1.16993	39	1.16993	0.463922	0.0116751
chr7	151460000	151465000	chr7	151500000	151505000	beige	1.32971	32.5	1.32971	0.527288	0.0116762
chr11	66315000	66320000	chr11	66325000	66330000	beige	0.620281	341.25	0.620281	0.24598	0.0116797
chr7	116325000	116330000	chr7	116385000	116390000	beige	1.26024	36.5	1.26024	0.499829	0.0116911
chr1	67535000	67540000	chr1	67685000	67690000	beige	0.885542	84	0.885542	0.351267	0.0117024
chr13	100825000	100830000	chr13	100840000	100845000	beige	1.11864	55.5	1.11864	0.443847	0.0117241
chr12	14140000	14145000	chr12	14150000	14155000	beige	1.06756	56.5	1.06756	0.423587	0.0117258
chr12	14365000	14370000	chr12	14440000	14445000	beige	1.07907	55.25	1.07907	0.428155	0.0117261
chr20	57550000	57555000	chr20	57580000	57585000	beige	1.40336	28.25	1.40336	0.556907	0.0117385
chr1	43285000	43290000	chr1	43295000	43300000	beige	1.02934	55.5	1.02934	0.408687	0.0117801
chr13	43660000	43665000	chr13	43765000	43770000	beige	2.47805	11.5	2.47805	0.983927	0.0117847
chr12	68405000	68410000	chr12	68445000	68450000	beige	1.34289	36.25	1.34289	0.533322	0.0118033
chr5	143300000	143305000	chr5	143395000	143400000	beige	1.926	18	1.926	0.76526	0.0118429
chr9	35700000	35705000	chr9	35710000	35715000	beige	1.38187	29.75	1.38187	0.549063	0.0118432
chr2	48110000	48115000	chr2	48170000	48175000	beige	1.42084	28.5	1.42084	0.564609	0.0118523
chr19	8360000	8365000	chr19	8390000	8395000	beige	0.8357	100.25	0.8357	0.332193	0.0118794
chr1	155105000	155110000	chr1	155125000	155130000	beige	1.34514	32.75	1.34514	0.534927	0.0119163
chr12	100410000	100415000	chr12	100435000	100440000	beige	1.3152	37.5	1.3152	0.523097	0.0119283
chr10	905000	910000	chr10	915000	920000	beige	1.35199	33.75	1.35199	0.537902	0.0119559
chr19	2100000	2105000	chr19	2130000	2135000	beige	1.71272	19.25	1.71272	0.681529	0.0119692
chr1	212225000	212230000	chr1	212255000	212260000	beige	1.23133	38.5	1.23133	0.490111	0.0119933
chr14	73175000	73180000	chr14	73280000	73285000	beige	1.07923	48.25	1.07923	0.429647	0.0120085
chr16	29755000	29760000	chr16	29765000	29770000	beige	1.0458	47.5	1.0458	0.416377	0.012016
chr4	158785000	158790000	chr4	158815000	158820000	beige	1.22239	40	1.22239	0.486731	0.0120242
chr15	52045000	52050000	chr15	52055000	52060000	beige	1.58496	24	1.58496	0.631141	0.0120299
chr19	35070000	35075000	chr19	35120000	35125000	beige	2	15	2	0.796471	0.0120364
chr11	47465000	47470000	chr11	47545000	47550000	beige	1.31451	34	1.31451	0.523806	0.0120889
chr17	78885000	78890000	chr17	78915000	78920000	beige	1.67807	21	1.67807	0.668747	0.0120979
chr11	14535000	14540000	chr11	14620000	14625000	beige	1.28011	36	1.28011	0.510253	0.0121152
chr13	111115000	111120000	chr13	111125000	111130000	beige	1.16993	48.75	1.16993	0.466393	0.0121261
chr17	64325000	64330000	chr17	64415000	64420000	beige	1.76081	19.75	1.76081	0.702351	0.0121752
chr5	37330000	37335000	chr5	37340000	37345000	beige	2.20163	14	2.20163	0.878201	0.0121767
chr2	202035000	202040000	chr2	202130000	202135000	beige	1.52838	25.25	1.52838	0.609658	0.0121779
chr19	10015000	10020000	chr19	10025000	10030000	beige	1.48939	24.75	1.48939	0.594279	0.0122034
chr1	31715000	31720000	chr1	31750000	31755000	beige	1.54749	25.5	1.54749	0.617513	0.0122106
chr8	98160000	98165000	chr8	98325000	98330000	beige	1.53051	26.25	1.53051	0.610804	0.0122196
chr1	28885000	28890000	chr1	29050000	29055000	beige	1.38827	30.75	1.38827	0.554087	0.0122275
chr5	72190000	72195000	chr5	72200000	72205000	beige	1.28798	37	1.28798	0.514087	0.0122321
chr5	82315000	82320000	chr5	82330000	82335000	beige	1.28798	37	1.28798	0.514087	0.0122321
chr9	114105000	114110000	chr9	114155000	114160000	beige	1.56478	23.75	1.56478	0.624635	0.012241
chr17	78140000	78145000	chr17	78155000	78160000	beige	2.08746	15.75	2.08746	0.833358	0.0122493
chr11	72045000	72050000	chr11	72065000	72070000	beige	0.859138	90.75	0.859138	0.343095	0.0122769
chr12	100415000	100420000	chr12	100430000	100435000	beige	1.86673	19.75	1.86673	0.745489	0.0122784
chr7	116325000	116330000	chr7	116430000	116435000	beige	1.54597	24.5	1.54597	0.617472	0.01229
chr1	64865000	64870000	chr1	64920000	64925000	beige	1.75207	20.75	1.75207	0.699848	0.012297
chr2	62485000	62490000	chr2	62565000	62570000	beige	1.2136	39	1.2136	0.484788	0.0123023
chr5	43250000	43255000	chr5	43275000	43280000	beige	1.58496	25	1.58496	0.633187	0.0123093
chr13	110275000	110280000	chr13	110415000	110420000	beige	1.65208	21.75	1.65208	0.660011	0.0123109
chr5	43230000	43235000	chr5	43305000	43310000	beige	2.80735	10	2.80735	1.12179	0.0123296
chr3	53305000	53310000	chr3	53340000	53345000	beige	1.45066	28	1.45066	0.579867	0.0123593
chr1	43235000	43240000	chr1	43345000	43350000	beige	2.28951	13.25	2.28951	0.915238	0.0123654
chr1	12330000	12335000	chr1	12525000	12530000	beige	2.28951	13.25	2.28951	0.915238	0.0123654
chr10	70130000	70135000	chr10	70190000	70195000	beige	0.773365	153.75	0.773365	0.309174	0.0123708
chr1	173525000	173530000	chr1	173560000	173565000	beige	1.26024	36.5	1.26024	0.504016	0.0124056
chr3	72860000	72865000	chr3	72875000	72880000	beige	5.83497	5.25	5.83497	2.33386	0.0124145
chr4	112105000	112110000	chr4	112140000	112145000	beige	1.76081	19.75	1.76081	0.704305	0.0124168
chr17	75980000	75985000	chr17	75990000	75995000	beige	0.745186	140.5	0.745186	0.298114	0.0124308
chr22	39495000	39500000	chr22	39525000	39530000	beige	1.13993	43.25	1.13993	0.456075	0.0124391
chr2	27125000	27130000	chr2	27190000	27195000	beige	2.76553	9.75	2.76553	1.10648	0.0124401
chr2	54230000	54235000	chr2	54455000	54460000	beige	2.76553	9.75	2.76553	1.10648	0.0124401
chr2	163465000	163470000	chr2	163705000	163710000	beige	2.76553	9.75	2.76553	1.10648	0.0124401
chr6	156685000	156690000	chr6	157020000	157025000	beige	1.10962	45	1.10962	0.444061	0.012461
chr12	100430000	100435000	chr12	100550000	100555000	beige	2.02748	16.5	2.02748	0.81146	0.0124699
chr2	163210000	163215000	chr2	163730000	163735000	beige	2.58496	10.5	2.58496	1.03496	0.0125021
chr1	48470000	48475000	chr1	48490000	48495000	beige	0.937265	68.5	0.937265	0.375264	0.0125033
chr5	115635000	115640000	chr5	115815000	115820000	beige	2.12553	14.75	2.12553	0.851146	0.0125159
chr17	81295000	81300000	chr17	81340000	81345000	beige	0.88679	75.5	0.88679	0.355207	0.0125411
chr18	10140000	10145000	chr18	10270000	10275000	beige	1.30066	35.5	1.30066	0.521096	0.01256
chr2	62485000	62490000	chr2	62705000	62710000	beige	1	67.5	1	0.400701	0.0125735
chr5	179735000	179740000	chr5	179760000	179765000	beige	1.45519	29	1.45519	0.583126	0.0125777
chrX	136025000	136030000	chrX	136205000	136210000	beige	2.39232	12.5	2.39232	0.958713	0.0125836
chr11	57755000	57760000	chr11	57800000	57805000	beige	2.47805	11.5	2.47805	0.993266	0.0126012
chr7	66590000	66595000	chr7	66600000	66605000	beige	0.970854	74	0.970854	0.389216	0.0126177
chr4	2875000	2880000	chr4	2885000	2890000	beige	1.2863	35.25	1.2863	0.515683	0.0126182
chr4	83545000	83550000	chr4	83580000	83585000	beige	1.46395	27.25	1.46395	0.586949	0.0126254
chr2	56520000	56525000	chr2	56740000	56745000	beige	2.44057	11.25	2.44057	0.978821	0.0126534
chr2	163730000	163735000	chr2	163875000	163880000	beige	2.44057	11.25	2.44057	0.978821	0.0126534
chrX	110045000	110050000	chrX	110120000	110125000	beige	1.94753	17	1.94753	0.781184	0.012665
chr13	52085000	52090000	chr13	52095000	52100000	beige	1.41504	30.25	1.41504	0.56784	0.0127038
chr2	44080000	44085000	chr2	44170000	44175000	beige	1.60572	23.25	1.60572	0.644416	0.0127117
chr14	73535000	73540000	chr14	73565000	73570000	beige	1.10962	45	1.10962	0.44538	0.0127237
chr7	30090000	30095000	chr7	30120000	30125000	beige	1.00808	67	1.00808	0.404708	0.0127423
chr16	13955000	13960000	chr16	14010000	14015000	beige	0.784832	113	0.784832	0.315091	0.0127453
chr12	89180000	89185000	chr12	89260000	89265000	beige	0.968291	68	0.968291	0.388885	0.0127773
chr7	137895000	137900000	chr7	138005000	138010000	beige	2.42626	12.75	2.42626	0.974513	0.0127844
chr17	15275000	15280000	chr17	15435000	15440000	beige	1.54432	23.5	1.54432	0.620373	0.012798
chr1	234610000	234615000	chr1	234960000	234965000	beige	1.0651	50.25	1.0651	0.427956	0.0128177
chr18	10050000	10055000	chr18	10140000	10145000	beige	1.26303	38.25	1.26303	0.508061	0.0129191
chr8	143545000	143550000	chr8	143565000	143570000	beige	1.02046	53	1.02046	0.410545	0.0129321
chr13	109790000	109795000	chr13	109870000	109875000	beige	1.52838	25.25	1.52838	0.615345	0.0129998
chr2	218220000	218225000	chr2	218230000	218235000	beige	1.05971	54.75	1.05971	0.42667	0.0130038
chr11	14550000	14555000	chr11	14615000	14620000	beige	2.25634	13	2.25634	0.9085	0.0130066
chr7	134990000	134995000	chr7	135145000	135150000	beige	1.35548	30.25	1.35548	0.546046	0.0130517
chr1	246545000	246550000	chr1	246555000	246560000	beige	1.81943	19.25	1.81943	0.732955	0.013053
chr15	78195000	78200000	chr15	78205000	78210000	beige	1.85798	18.5	1.85798	0.748697	0.0130787
chr6	104535000	104540000	chr6	104600000	104605000	beige	1.81943	19.25	1.81943	0.733709	0.0131468
chr22	17570000	17575000	chr22	17710000	17715000	beige	2	16.25	2	0.806558	0.0131503
chr7	116380000	116385000	chr7	116525000	116530000	beige	1.17307	41.5	1.17307	0.473272	0.0131889
chr17	41590000	41595000	chr17	41645000	41650000	beige	1.79518	19	1.79518	0.724359	0.013201
chr3	157160000	157165000	chr3	157170000	157175000	beige	0.541481	303.25	0.541481	0.218562	0.0132315
chr11	14555000	14560000	chr11	14645000	14650000	beige	1.87447	17.5	1.87447	0.756711	0.0132445
chr12	71605000	71610000	chr12	71620000	71625000	beige	2.20163	14	2.20163	0.888814	0.0132475
chr6	104605000	104610000	chr6	104780000	104785000	beige	1.62803	22.5	1.62803	0.657304	0.0132555
chr19	35695000	35700000	chr19	35710000	35715000	beige	5.76458	5	5.76458	2.32858	0.0133021
chr6	53320000	53325000	chr6	53435000	53440000	beige	1.20436	38	1.20436	0.486543	0.0133111
chr1	87130000	87135000	chr1	87250000	87255000	beige	2.12553	14.75	2.12553	0.85902	0.0133472
chr7	137900000	137905000	chr7	138005000	138010000	beige	1.28445	33.5	1.28445	0.519151	0.0133557
chr1	162405000	162410000	chr1	162495000	162500000	beige	1.17632	40.75	1.17632	0.475539	0.0133736
chr2	61535000	61540000	chr2	61670000	61675000	beige	1.32193	31.5	1.32193	0.534551	0.0133995
chr6	11240000	11245000	chr6	11405000	11410000	beige	2.02748	16.5	2.02748	0.820294	0.0134491
chr16	77235000	77240000	chr16	77270000	77275000	beige	1.92057	16.75	1.92057	0.777047	0.0134502
chr5	73520000	73525000	chr5	73530000	73535000	beige	1.90046	17.75	1.90046	0.769226	0.013488
chr14	76955000	76960000	chr14	77025000	77030000	beige	0.850857	78.5	0.850857	0.344395	0.0134893
chrX	136165000	136170000	chrX	136205000	136210000	beige	0.818974	73.25	0.818974	0.331501	0.0134923
chr1	52725000	52730000	chr1	52745000	52750000	beige	0.905004	73.25	0.905004	0.366422	0.0135174
chr10	80385000	80390000	chr10	80435000	80440000	beige	1.07455	51.25	1.07455	0.435123	0.0135292
chr5	59500000	59505000	chr5	59665000	59670000	beige	2.35755	12.25	2.35755	0.954661	0.0135296
chr21	34250000	34255000	chr21	34260000	34265000	beige	1.03562	45.75	1.03562	0.419399	0.0135375
chr6	21305000	21310000	chr6	21585000	21590000	beige	1.06926	47.25	1.06926	0.433026	0.0135386
chr7	80490000	80495000	chr7	80640000	80645000	beige	3.04439	9.25	3.04439	1.23305	0.0135496
chr9	104955000	104960000	chr9	105090000	105095000	beige	2.15528	15	2.15528	0.872983	0.0135542
chr20	50655000	50660000	chr20	50690000	50695000	beige	0.814611	117.25	0.814611	0.330048	0.013581
chr17	76245000	76250000	chr17	76255000	76260000	beige	1.11757	42	1.11757	0.452814	0.013585
chr7	43755000	43760000	chr7	43780000	43785000	beige	1.365	29.5	1.365	0.553073	0.0135862
chr7	26685000	26690000	chr7	27095000	27100000	beige	1.365	29.5	1.365	0.553073	0.0135862
chr2	227705000	227710000	chr2	227760000	227765000	beige	1.365	29.5	1.365	0.553202	0.0136079
chr11	86955000	86960000	chr11	87035000	87040000	beige	0.836074	94	0.836074	0.338865	0.0136144
chr4	153450000	153455000	chr4	153530000	153535000	beige	1.43296	27.75	1.43296	0.580823	0.0136204
chr13	94435000	94440000	chr13	94605000	94610000	beige	2.44057	11.25	2.44057	0.989912	0.0136844
chr13	109665000	109670000	chr13	109780000	109785000	beige	2.44057	11.25	2.44057	0.989912	0.0136844
chr2	127080000	127085000	chr2	127100000	127105000	beige	0.883747	110.25	0.883747	0.358625	0.0137293
chr11	130580000	130585000	chr11	130650000	130655000	beige	1.01911	56.75	1.01911	0.413581	0.0137354
chr10	110820000	110825000	chr10	110870000	110875000	beige	1.10269	48	1.10269	0.447566	0.0137495
chr11	111600000	111605000	chr11	111845000	111850000	beige	1.05135	53	1.05135	0.426806	0.0137669
chr2	62505000	62510000	chr2	62700000	62705000	beige	1.15754	42	1.15754	0.470015	0.0137866
chr6	43725000	43730000	chr6	43740000	43745000	beige	1.13006	42.25	1.13006	0.458895	0.0137945
chr6	109250000	109255000	chr6	109360000	109365000	beige	2.39232	12.5	2.39232	0.971659	0.0138128
chr8	13365000	13370000	chr8	13655000	13660000	beige	1	54.75	1	0.406206	0.0138239
chr17	21005000	21010000	chr17	21015000	21020000	beige	1.24236	34.5	1.24236	0.504752	0.0138423
chr6	3000000	3005000	chr6	3010000	3015000	beige	0.964376	60.5	0.964376	0.391847	0.0138511
chr13	41160000	41165000	chr13	41170000	41175000	beige	2.25634	13	2.25634	0.916936	0.0138651
chr22	39405000	39410000	chr22	39460000	39465000	beige	1.21299	36.5	1.21299	0.492961	0.0138694
chr2	85355000	85360000	chr2	85370000	85375000	beige	0.888579	105.5	0.888579	0.361352	0.013931
chr7	26860000	26865000	chr7	27095000	27100000	beige	1.04731	57.5	1.04731	0.425958	0.0139439
chr8	26380000	26385000	chr8	26445000	26450000	beige	0.943417	66.5	0.943417	0.383849	0.0139798
chr22	32615000	32620000	chr22	32795000	32800000	beige	2.47805	11.5	2.47805	1.00828	0.0139833
chr5	96850000	96855000	chr5	96935000	96940000	beige	1.43812	28.75	1.43812	0.585262	0.0140014
chr11	6320000	6325000	chr11	6330000	6335000	beige	0.875609	81.5	0.875609	0.356364	0.0140077
chr12	100435000	100440000	chr12	100555000	100560000	beige	1.80735	20.25	1.80735	0.735595	0.0140104
chr3	11605000	11610000	chr3	11635000	11640000	beige	1.05209	52.25	1.05209	0.428328	0.0140388
chr3	48810000	48815000	chr3	48820000	48825000	beige	1.67377	22	1.67377	0.681561	0.0140575
chr3	57080000	57085000	chr3	57090000	57095000	beige	1.67377	22	1.67377	0.681561	0.0140575
chr11	130580000	130585000	chr11	130605000	130610000	beige	0.811555	101.25	0.811555	0.330471	0.014059
chr7	116700000	116705000	chr7	116710000	116715000	white	2.51457	11.75	-2.51457	1.02396	0.0140594
chr1	94540000	94545000	chr1	94610000	94615000	beige	1.12553	43.75	1.12553	0.458338	0.0140618
chr4	184825000	184830000	chr4	184870000	184875000	beige	1.34645	31	1.34645	0.548307	0.014063
chr11	14540000	14545000	chr11	14645000	14650000	beige	1.1193	46	1.1193	0.455904	0.0140838
chr1	171140000	171145000	chr1	171185000	171190000	beige	0.882868	77.5	0.882868	0.359654	0.0140975
chr11	63835000	63840000	chr11	63870000	63875000	beige	0.890027	77.75	0.890027	0.362607	0.014107
chr3	187735000	187740000	chr3	187960000	187965000	beige	1.15754	42	1.15754	0.471742	0.0141371
chr6	53320000	53325000	chr6	53480000	53485000	beige	1.32193	31.5	1.32193	0.538874	0.0141618
chr7	77470000	77475000	chr7	77535000	77540000	beige	1.37504	28.75	1.37504	0.560555	0.0141671
chr20	45910000	45915000	chr20	45920000	45925000	beige	0.866322	79.75	0.866322	0.353244	0.0141878
chr15	68780000	68785000	chr15	68815000	68820000	beige	1.15056	40.25	1.15056	0.469265	0.014213
chr17	64320000	64325000	chr17	64330000	64335000	beige	0.837447	85	0.837447	0.341574	0.014217
chr3	37975000	37980000	chr3	37995000	38000000	beige	1.31411	32.25	1.31411	0.536095	0.0142357
chr11	76080000	76085000	chr11	76130000	76135000	beige	1.0902	48.5	1.0902	0.44476	0.0142378
chr18	63240000	63245000	chr18	63315000	63320000	beige	1.25481	37.25	1.25481	0.511979	0.0142495
chr5	74535000	74540000	chr5	74640000	74645000	beige	1.70044	21.25	1.70044	0.694032	0.0142821
chr5	179735000	179740000	chr5	179745000	179750000	beige	1.70044	21.25	1.70044	0.694032	0.0142821
chr5	178740000	178745000	chr5	178825000	178830000	beige	1.70044	21.25	1.70044	0.694032	0.0142821
chr15	57560000	57565000	chr15	57610000	57615000	beige	5.83497	5.25	5.83497	2.38162	0.0142855
chr5	55605000	55610000	chr5	55665000	55670000	beige	1.58496	24	1.58496	0.646931	0.0142867
chr5	175275000	175280000	chr5	175285000	175290000	beige	1.35364	32	1.35364	0.552762	0.014331
chr6	21305000	21310000	chr6	21475000	21480000	beige	1.76081	19.75	1.76081	0.719079	0.0143371
chr6	160345000	160350000	chr6	160375000	160380000	beige	1.76081	19.75	1.76081	0.719079	0.0143371
chr4	123475000	123480000	chr4	123495000	123500000	beige	1.60666	22.25	1.60666	0.656219	0.014351
chr17	1780000	1785000	chr17	1865000	1870000	beige	1.30581	31.25	1.30581	0.533525	0.0143846
chr16	77235000	77240000	chr16	77275000	77280000	beige	1.02308	47	1.02308	0.4182	0.0144291
chr2	39070000	39075000	chr2	39155000	39160000	beige	2.06413	14.25	2.06413	0.844104	0.0144711
chr16	77275000	77280000	chr16	77435000	77440000	beige	1.45457	25.25	1.45457	0.594981	0.0144961
chr11	126330000	126335000	chr11	126355000	126360000	beige	1.1375	44	1.1375	0.465324	0.0145035
chr13	38875000	38880000	chr13	38890000	38895000	beige	1.50901	25	1.50901	0.617319	0.0145068
chr6	32930000	32935000	chr6	32965000	32970000	beige	1.26303	34	1.26303	0.516787	0.0145249
chr10	61900000	61905000	chr10	61970000	61975000	beige	0.959811	67	0.959811	0.392748	0.0145321
chr22	28600000	28605000	chr22	28825000	28830000	beige	5.96621	5.75	5.96621	2.44201	0.0145593
chr11	45775000	45780000	chr11	45845000	45850000	beige	1.63005	21.5	1.63005	0.667343	0.014582
chr8	143550000	143555000	chr8	143560000	143565000	beige	1.47805	26.5	1.47805	0.605161	0.0145898
chr1	92860000	92865000	chr1	92920000	92925000	beige	1.08179	46.75	1.08179	0.443125	0.0146351
chr11	14535000	14540000	chr11	14645000	14650000	beige	1.17632	40.75	1.17632	0.481861	0.0146383
chr10	29750000	29755000	chr10	29855000	29860000	beige	2.47805	11.5	2.47805	1.01509	0.0146385
chr8	30095000	30100000	chr8	30155000	30160000	beige	1	53.25	1	0.409685	0.0146507
chr3	86780000	86785000	chr3	86955000	86960000	beige	2.02748	16.5	2.02748	0.830662	0.0146547
chr17	35665000	35670000	chr17	35715000	35720000	beige	1.05987	45.5	1.05987	0.434293	0.0146688
chr20	50190000	50195000	chr20	50305000	50310000	beige	0.823574	96.25	0.823574	0.337586	0.0147037
chr12	13390000	13395000	chr12	13430000	13435000	beige	2.25634	13	2.25634	0.924943	0.0147103
chr12	115270000	115275000	chr12	115330000	115335000	beige	2.25634	13	2.25634	0.924943	0.0147103
chr3	52260000	52265000	chr3	52270000	52275000	beige	1.16046	41.25	1.16046	0.475721	0.0147125
chr11	78415000	78420000	chr11	78545000	78550000	beige	1.365	29.5	1.365	0.55966	0.014729
chr4	83535000	83540000	chr4	83575000	83580000	beige	1.80735	18	1.80735	0.74106	0.0147329
chr5	175220000	175225000	chr5	175250000	175255000	beige	2.02975	15.25	2.02975	0.832312	0.0147408
chr5	31935000	31940000	chr5	32030000	32035000	beige	2.02975	15.25	2.02975	0.832312	0.0147408
chr20	37475000	37480000	chr20	37515000	37520000	beige	1.08597	44.5	1.08597	0.445461	0.0147744
chr1	23095000	23100000	chr1	23165000	23170000	beige	0.933658	64.75	0.933658	0.382987	0.0147757
chr4	81470000	81475000	chr4	81660000	81665000	beige	3.41503	8.75	3.41503	1.40107	0.0147912
chr15	92810000	92815000	chr15	92900000	92905000	beige	0.875742	73	0.875742	0.359378	0.0148167
chr13	43005000	43010000	chr13	43015000	43020000	beige	1.36257	31.25	1.36257	0.559193	0.014823
chr5	115405000	115410000	chr5	115530000	115535000	beige	2.76553	9.75	2.76553	1.13499	0.0148257
chr3	134305000	134310000	chr3	134475000	134480000	beige	0.930738	69.75	0.930738	0.38236	0.0149252
chr5	4945000	4950000	chr5	4985000	4990000	beige	1.76081	19.75	1.76081	0.723487	0.0149418
chrX	118465000	118470000	chrX	118520000	118525000	beige	1.48939	24.75	1.48939	0.612097	0.014964
chr17	19990000	19995000	chr17	20115000	20120000	beige	5.76458	5	5.76458	2.36938	0.0149766
chr10	72220000	72225000	chr10	72270000	72275000	beige	1.02975	54.75	1.02975	0.423285	0.0149846
chr2	26970000	26975000	chr2	27015000	27020000	beige	0.961932	70.75	0.961932	0.395409	0.0149846
chr1	92920000	92925000	chr1	92960000	92965000	beige	1.02076	52.25	1.02076	0.41974	0.0150204
chr8	61265000	61270000	chr8	61415000	61420000	beige	1.58496	24	1.58496	0.651743	0.0150205
chrX	24060000	24065000	chrX	24075000	24080000	beige	2.47805	11.5	2.47805	1.01923	0.0150453
chr12	57125000	57130000	chr12	57180000	57185000	beige	1.29418	36.25	1.29418	0.53237	0.0150578
chr14	28650000	28655000	chr14	28670000	28675000	white	1.49304	25.75	-1.49304	0.614313	0.0150813
chr4	139735000	139740000	chr4	139760000	139765000	beige	1.10604	46.5	1.10604	0.455182	0.0151034
chr17	59745000	59750000	chr17	59855000	59860000	beige	0.953003	57.25	0.953003	0.392215	0.0151073
chr8	81480000	81485000	chr8	81550000	81555000	beige	1.78427	20	1.78427	0.734511	0.0151323
chr13	111070000	111075000	chr13	111115000	111120000	beige	1.89308	16.5	1.89308	0.779313	0.0151334
chrX	136030000	136035000	chrX	136170000	136175000	beige	1.25987	32.25	1.25987	0.51867	0.015139
chr6	104525000	104530000	chr6	104555000	104560000	beige	1.11757	42	1.11757	0.460112	0.0151443
chr19	40830000	40835000	chr19	40865000	40870000	beige	1.52083	22.25	1.52083	0.626256	0.0151635
chr10	70150000	70155000	chr10	70195000	70200000	beige	1.54749	25.5	1.54749	0.637268	0.0151692
chr12	45170000	45175000	chr12	45215000	45220000	beige	1.24462	38.75	1.24462	0.512683	0.0151964
chr5	143400000	143405000	chr5	143495000	143500000	beige	1.62803	22.5	1.62803	0.670854	0.0152324
chr2	20400000	20405000	chr2	20595000	20600000	beige	2.72246	9.5	2.72246	1.12192	0.0152404
chrX	109725000	109730000	chrX	109855000	109860000	beige	1.73697	19.5	1.73697	0.715845	0.0152471
chr15	84980000	84985000	chr15	85005000	85010000	beige	1.03342	48.75	1.03342	0.425901	0.0152478
chr10	35200000	35205000	chr10	35210000	35215000	beige	1.85798	18.5	1.85798	0.765791	0.0152569
chr11	110990000	110995000	chr11	111230000	111235000	beige	1.37504	28.75	1.37504	0.566765	0.0152613
chr1	160260000	160265000	chr1	160280000	160285000	beige	0.832123	91.75	0.832123	0.343031	0.0152748
chr8	101770000	101775000	chr8	101780000	101785000	beige	1.4458	27	1.4458	0.596095	0.0152893
chr1	115725000	115730000	chr1	115750000	115755000	beige	0.932886	64	0.932886	0.38465	0.0152964
chr10	7560000	7565000	chr10	7660000	7665000	beige	2.80735	10	2.80735	1.15789	0.0153276
chr5	32165000	32170000	chr5	32255000	32260000	beige	1.83289	18.25	1.83289	0.756022	0.0153343
chr9	36800000	36805000	chr9	36815000	36820000	beige	0.99084	59	0.99084	0.408833	0.0153684
chr6	35145000	35150000	chr6	35205000	35210000	beige	1.21759	35.75	1.21759	0.502652	0.0154211
chr2	11415000	11420000	chr2	11445000	11450000	beige	1.21759	35.75	1.21759	0.502655	0.0154216
chr15	69080000	69085000	chr15	69115000	69120000	beige	1.05889	46.25	1.05889	0.437159	0.0154261
chr1	160345000	160350000	chr1	160355000	160360000	beige	0.837864	88.5	0.837864	0.346093	0.0154813
chr11	14530000	14535000	chr11	14640000	14645000	beige	2	15	2	0.826378	0.015512
chr18	3155000	3160000	chr18	3210000	3215000	beige	0.976731	92.75	0.976731	0.403592	0.0155164
chr7	113700000	113705000	chr7	113750000	113755000	beige	1.31366	30.5	1.31366	0.542902	0.0155333
chr6	53985000	53990000	chr6	54010000	54015000	beige	1.70627	20.25	1.70627	0.705323	0.0155577
chr6	37100000	37105000	chr6	37170000	37175000	beige	0.888969	77	0.888969	0.36749	0.015562
chrX	136030000	136035000	chrX	136165000	136170000	beige	0.856875	63.25	0.856875	0.35423	0.015564
chr6	3400000	3405000	chr6	3450000	3455000	beige	1.42742	26.75	1.42742	0.590119	0.0155688
chr7	80550000	80555000	chr7	80635000	80640000	beige	1.12776	43	1.12776	0.46633	0.0155905
chr7	106280000	106285000	chr7	106355000	106360000	beige	1.12776	43	1.12776	0.46633	0.0155905
chr1	220410000	220415000	chr1	220450000	220455000	beige	1.87447	17.5	1.87447	0.775138	0.0155958
chr15	38030000	38035000	chr15	38045000	38050000	beige	1.11974	41.25	1.11974	0.463192	0.0156301
chr2	230735000	230740000	chr2	230745000	230750000	beige	1.48939	24.75	1.48939	0.61623	0.0156519
chr2	200800000	200805000	chr2	200810000	200815000	beige	0.991283	62	0.991283	0.410154	0.0156552
chr8	81500000	81505000	chr8	81550000	81555000	beige	2.51457	11.75	2.51457	1.04056	0.0156682
chr5	124515000	124520000	chr5	124650000	124655000	beige	1.15472	42.75	1.15472	0.477844	0.0156694
chr4	76250000	76255000	chr4	76305000	76310000	beige	1.23195	36	1.23195	0.509815	0.0156724
chr9	92260000	92265000	chr9	92280000	92285000	beige	1.83289	18.25	1.83289	0.758618	0.0156881
chr10	126170000	126175000	chr10	126220000	126225000	beige	1.06609	49.5	1.06609	0.441288	0.0156982
chr17	82130000	82135000	chr17	82140000	82145000	beige	0.778404	102.5	0.778404	0.322217	0.0157017
chr16	81510000	81515000	chr16	81535000	81540000	beige	1.06413	42.5	1.06413	0.44054	0.0157129
chr2	26240000	26245000	chr2	26305000	26310000	beige	1.39689	27.25	1.39689	0.578355	0.015723
chr4	128305000	128310000	chr4	128375000	128380000	beige	2.06413	14.25	2.06413	0.854962	0.0157658
chr2	1700000	1705000	chr2	1740000	1745000	beige	1.63005	21.5	1.63005	0.675361	0.0157959
chr18	63245000	63250000	chr18	63315000	63320000	beige	1.72247	21.5	1.72247	0.713687	0.0158012
chr3	180730000	180735000	chr3	180745000	180750000	beige	1.03103	52.5	1.03103	0.427247	0.0158137
chr2	159795000	159800000	chr2	159805000	159810000	beige	1.04122	52.75	1.04122	0.431625	0.0158508
chr9	36255000	36260000	chr9	36285000	36290000	beige	1.73697	19.5	1.73697	0.720137	0.0158656
chr12	7675000	7680000	chr12	7805000	7810000	beige	1.24961	38	1.24961	0.51817	0.0158831
chr2	188595000	188600000	chr2	188980000	188985000	beige	1.35755	28.5	1.35755	0.563019	0.0159001
chr11	75145000	75150000	chr11	75200000	75205000	beige	1.58496	22	1.58496	0.657508	0.015928
chr6	112215000	112220000	chr6	112310000	112315000	beige	1.27563	32.5	1.27563	0.529235	0.0159377
chr6	3340000	3345000	chr6	3470000	3475000	beige	1.83289	18.25	1.83289	0.760508	0.0159487
chr19	35115000	35120000	chr19	35135000	35140000	beige	1.33985	28.25	1.33985	0.556002	0.0159616
chr7	116385000	116390000	chr7	116490000	116495000	beige	1.19465	37	1.19465	0.49578	0.0159686
chr1	23700000	23705000	chr1	23750000	23755000	beige	1.13245	41.5	1.13245	0.470544	0.016098
chr15	81270000	81275000	chr15	81395000	81400000	beige	4.70042	6.75	4.70042	1.9531	0.0160999
chr3	58505000	58510000	chr3	58515000	58520000	beige	1.58496	23	1.58496	0.658578	0.0160999
chr14	94055000	94060000	chr14	94080000	94085000	beige	1.45943	26.25	1.45943	0.606469	0.0161088
chr15	35305000	35310000	chr15	35435000	35440000	beige	0.921526	61.5	0.921526	0.382981	0.0161196
chr20	60005000	60010000	chr20	60030000	60035000	beige	3.04439	9.25	3.04439	1.26525	0.0161215
chr2	145790000	145795000	chr2	145800000	145805000	beige	1.03016	54	1.03016	0.428202	0.0161377
chr17	21130000	21135000	chr17	21155000	21160000	beige	1.97199	16	1.97199	0.820036	0.0161834
chr3	123650000	123655000	chr3	123720000	123725000	beige	0.813232	96.5	0.813232	0.338185	0.016186
chr7	116270000	116275000	chr7	116380000	116385000	beige	1.0651	50.25	1.0651	0.442927	0.0161868
chr3	29175000	29180000	chr3	29280000	29285000	beige	1.13006	42.25	1.13006	0.470021	0.0162046
chr3	180700000	180705000	chr3	180730000	180735000	beige	1.13006	42.25	1.13006	0.470021	0.0162046
chr17	42845000	42850000	chr17	42920000	42925000	beige	0.857042	74.5	0.857042	0.356502	0.0162154
chr15	62415000	62420000	chr15	62425000	62430000	beige	1.18057	36.75	1.18057	0.491115	0.016223
chr10	100310000	100315000	chr10	100340000	100345000	beige	0.965649	62.75	0.965649	0.401771	0.0162397
chr12	110540000	110545000	chr12	110575000	110580000	beige	0.840522	90	0.840522	0.349732	0.0162463
chr8	103385000	103390000	chr8	103395000	103400000	beige	1.94753	17	1.94753	0.810361	0.0162483
chr8	100950000	100955000	chr8	101090000	101095000	beige	1.94753	17	1.94753	0.810361	0.0162483
chr10	112950000	112955000	chr10	113105000	113110000	beige	1.33787	31.75	1.33787	0.55669	0.0162497
chr15	88745000	88750000	chr15	88755000	88760000	beige	1.14018	39.25	1.14018	0.474866	0.0163481
chr2	41960000	41965000	chr2	42045000	42050000	beige	0.924593	78.25	0.924593	0.385258	0.0163982
chr2	69435000	69440000	chr2	69490000	69495000	beige	0.886344	94	0.886344	0.369352	0.0164072
chr3	43620000	43625000	chr3	43690000	43695000	beige	1.30581	31.25	1.30581	0.544242	0.0164257
chr1	171140000	171145000	chr1	171210000	171215000	beige	0.946229	60	0.946229	0.39456	0.0164764
chr16	58030000	58035000	chr16	58120000	58125000	beige	1.34958	27.5	1.34958	0.562907	0.0165062
chr2	188525000	188530000	chr2	188595000	188600000	beige	1.28951	31	1.28951	0.537974	0.0165314
chr19	12770000	12775000	chr19	12795000	12800000	beige	1.30485	29.5	1.30485	0.544549	0.0165656
chr6	3025000	3030000	chr6	3035000	3040000	beige	1	51	1	0.417405	0.0165861
chr10	62560000	62565000	chr10	62580000	62585000	beige	0.758992	140	0.758992	0.31682	0.0165906
chr12	89075000	89080000	chr12	89120000	89125000	beige	1.25481	37.25	1.25481	0.523858	0.0166053
chr14	61950000	61955000	chr14	62035000	62040000	beige	3.75488	7.25	3.75488	1.56811	0.016642
chr10	131995000	132000000	chr10	132020000	132025000	beige	1.46395	27.25	1.46395	0.611378	0.0166428
chr6	41730000	41735000	chr6	41765000	41770000	beige	2.76553	9.75	2.76553	1.15497	0.016645
chr17	1905000	1910000	chr17	2010000	2015000	beige	1.37851	27	1.37851	0.575748	0.0166522
chr11	10900000	10905000	chr11	10925000	10930000	beige	1.00998	54.25	1.00998	0.421858	0.0166598
chr17	68580000	68585000	chr17	68590000	68595000	white	0.801095	90.5	-0.801095	0.334641	0.0166706
chr2	69435000	69440000	chr2	69485000	69490000	beige	1.06817	48	1.06817	0.446228	0.0166757
chr6	52995000	53000000	chr6	53065000	53070000	beige	1.02237	48.5	1.02237	0.427118	0.016682
chr21	15060000	15065000	chr21	15195000	15200000	beige	1.02466	44	1.02466	0.428117	0.0166922
chr6	107490000	107495000	chr6	107640000	107645000	beige	1.2824	31.75	1.2824	0.535809	0.0166935
chr12	89215000	89220000	chr12	89255000	89260000	beige	1.87447	17.5	1.87447	0.783293	0.0167084
chr10	110800000	110805000	chr10	110855000	110860000	beige	1.72935	20.5	1.72935	0.722704	0.0167162
chr22	36260000	36265000	chr22	36270000	36275000	beige	1.54597	24.5	1.54597	0.646076	0.0167176
chr2	26275000	26280000	chr2	26285000	26290000	beige	1.11548	42.75	1.11548	0.466211	0.0167273
chr2	39125000	39130000	chr2	39150000	39155000	beige	0.815322	178	0.815322	0.34088	0.0167652
chr11	86955000	86960000	chr11	87010000	87015000	beige	0.948161	62.25	0.948161	0.396479	0.0167818
chr10	80110000	80115000	chr10	80120000	80125000	beige	0.850424	92.5	0.850424	0.355762	0.0168288
chr10	49020000	49025000	chr10	49080000	49085000	beige	1.42084	28.5	1.42084	0.594649	0.0168768
chr5	151195000	151200000	chr5	151205000	151210000	beige	0.661831	173	0.661831	0.277093	0.0169182
chr7	116265000	116270000	chr7	116495000	116500000	beige	1.11548	42.75	1.11548	0.467124	0.0169417
chr22	43930000	43935000	chr22	43940000	43945000	beige	1.37504	28.75	1.37504	0.575841	0.0169458
chrX	118465000	118470000	chrX	118515000	118520000	beige	1.46949	24.5	1.46949	0.615401	0.0169472
chr2	177165000	177170000	chr2	177210000	177215000	beige	0.83289	133.5	0.83289	0.34883	0.0169557
chr2	48715000	48720000	chr2	48730000	48735000	beige	1.20309	35.5	1.20309	0.503898	0.0169602
chr17	41590000	41595000	chr17	41600000	41605000	beige	1.26628	31.5	1.26628	0.530413	0.0169705
chr13	109785000	109790000	chr13	109875000	109880000	beige	1.68806	19	1.68806	0.707313	0.0170061
chr12	54535000	54540000	chr12	54585000	54590000	beige	2.54432	10.25	2.54432	1.06612	0.0170088
chr2	39120000	39125000	chr2	39155000	39160000	beige	0.8138	242	0.8138	0.341089	0.0170381
chr17	68500000	68505000	chr17	68510000	68515000	beige	0.989194	50	0.989194	0.414875	0.0171108
chr15	65730000	65735000	chr15	65870000	65875000	beige	1.80735	18	1.80735	0.758257	0.0171458
chr15	82815000	82820000	chr15	82825000	82830000	beige	1.33065	29	1.33065	0.558299	0.0171539
chr12	46370000	46375000	chr12	46555000	46560000	beige	1.04122	52.75	1.04122	0.437044	0.0171993
chr4	94450000	94455000	chr4	94560000	94565000	beige	1.16993	39	1.16993	0.491156	0.0172196
chr2	61670000	61675000	chr2	61690000	61695000	beige	1.23266	33.5	1.23266	0.51756	0.0172341
chr5	146140000	146145000	chr5	146150000	146155000	beige	1.77052	18.75	1.77052	0.743401	0.0172355
chr13	36340000	36345000	chr13	36395000	36400000	beige	2.2854	11.75	2.2854	0.959668	0.0172446
chr12	7675000	7680000	chr12	7700000	7705000	beige	3.22239	7.75	3.22239	1.3537	0.0172923
chr4	158785000	158790000	chr4	158800000	158805000	beige	0.973365	60.75	0.973365	0.409013	0.0173224
chr1	55175000	55180000	chr1	55185000	55190000	beige	1.48939	24.75	1.48939	0.625947	0.0173403
chr12	68405000	68410000	chr12	68610000	68615000	beige	1.54749	25.5	1.54749	0.650421	0.0173497
chr6	109255000	109260000	chr6	109380000	109385000	beige	1.77052	18.75	1.77052	0.744542	0.017407
chr6	129900000	129905000	chr6	129915000	129920000	beige	1.77052	18.75	1.77052	0.744542	0.017407
chr11	62000000	62005000	chr11	62025000	62030000	beige	1.19465	37	1.19465	0.502656	0.0174696
chr9	33080000	33085000	chr9	33160000	33165000	beige	1.38995	26.25	1.38995	0.585042	0.0175106
chr8	13270000	13275000	chr8	13355000	13360000	beige	1.01141	47.5	1.01141	0.42571	0.0175106
chr3	177040000	177045000	chr3	177335000	177340000	beige	2.09516	14.5	2.09516	0.882064	0.0175352
chr2	63710000	63715000	chr2	63840000	63845000	beige	1.26628	31.5	1.26628	0.533331	0.0175829
chr11	86955000	86960000	chr11	86985000	86990000	beige	0.871993	75	0.871993	0.367297	0.0175926
chr11	123640000	123645000	chr11	123705000	123710000	beige	5.76458	5	5.76458	2.4284	0.0176052
chr1	91515000	91520000	chr1	91700000	91705000	beige	2.06413	14.25	2.06413	0.869623	0.017616
chr1	182600000	182605000	chr1	182780000	182785000	beige	2.06413	14.25	2.06413	0.869623	0.017616
chr20	58905000	58910000	chr20	59040000	59045000	beige	1.64046	17.5	1.64046	0.691255	0.0176368
chrX	68870000	68875000	chrX	68925000	68930000	beige	2.32193	12	2.32193	0.978491	0.0176458
chr3	112375000	112380000	chr3	112390000	112395000	beige	0.690316	143.75	0.690316	0.290935	0.0176561
chr2	189515000	189520000	chr2	189550000	189555000	beige	1.42146	25.75	1.42146	0.599215	0.0176821
chr19	55515000	55520000	chr19	55595000	55600000	beige	2.07039	13	2.07039	0.872842	0.0176916
chr17	28820000	28825000	chr17	28840000	28845000	beige	0.959358	53	0.959358	0.404454	0.0176927
chr11	1905000	1910000	chr11	1930000	1935000	beige	1.22239	35	1.22239	0.51539	0.0177025
chrX	136165000	136170000	chrX	136200000	136205000	beige	0.784272	73.5	0.784272	0.33073	0.0177239
chr18	12965000	12970000	chr18	12975000	12980000	beige	2.03242	14	2.03242	0.857084	0.0177247
chr13	38880000	38885000	chr13	38890000	38895000	beige	1.58496	21	1.58496	0.668451	0.0177354
chr3	184155000	184160000	chr3	184170000	184175000	beige	0.657252	163	0.657252	0.277226	0.0177491
chr2	11685000	11690000	chr2	11740000	11745000	beige	1.04372	49.75	1.04372	0.440306	0.0177665
chr2	55600000	55605000	chr2	55610000	55615000	beige	1.33985	28.25	1.33985	0.565269	0.0177742
chr6	163185000	163190000	chr6	163410000	163415000	beige	2.44057	11.25	2.44057	1.02989	0.0178006
chr8	128970000	128975000	chr8	129070000	129075000	beige	1.47393	25.5	1.47393	0.622015	0.017807
chr11	59170000	59175000	chr11	59205000	59210000	beige	1.65896	19.75	1.65896	0.700124	0.0178108
chr6	53170000	53175000	chr6	53250000	53255000	beige	1.68281	20	1.68281	0.710208	0.017814
chr19	925000	930000	chr19	1100000	1105000	beige	1.51785	21.25	1.51785	0.640658	0.0178265
chr16	13945000	13950000	chr16	13955000	13960000	beige	0.807355	77	0.807355	0.340784	0.017831
chrX	136060000	136065000	chrX	136165000	136170000	beige	1.54253	22.5	1.54253	0.651114	0.0178333
chr17	48335000	48340000	chr17	48580000	48585000	beige	1.27302	30.75	1.27302	0.537358	0.0178346
chr5	151080000	151085000	chr5	151090000	151095000	beige	0.688738	143	0.688738	0.290745	0.0178423
chr20	39985000	39990000	chr20	40105000	40110000	beige	1.16993	35.75	1.16993	0.494085	0.0178912
chr1	86705000	86710000	chr1	86785000	86790000	beige	1.31366	30.5	1.31366	0.554792	0.0178922
chr1	65180000	65185000	chr1	65190000	65195000	beige	1.31366	30.5	1.31366	0.554792	0.0178922
chr11	12410000	12415000	chr11	12525000	12530000	beige	0.990219	55.25	0.990219	0.418197	0.0178927
chr3	8985000	8990000	chr3	9065000	9070000	beige	5.76458	5	5.76458	2.43462	0.0178963
chr3	58010000	58015000	chr3	58060000	58065000	beige	1.32193	29.75	1.32193	0.558321	0.0178997
chr3	117130000	117135000	chr3	117200000	117205000	beige	1.17688	37.5	1.17688	0.49713	0.0179161
chr6	11250000	11255000	chr6	11410000	11415000	beige	1.46949	24.5	1.46949	0.620732	0.0179164
chr2	144350000	144355000	chr2	144515000	144520000	beige	1.60768	21.25	1.60768	0.679121	0.0179184
chr12	93335000	93340000	chr12	93375000	93380000	beige	1.5656	24.75	1.5656	0.661357	0.0179208
chr2	26240000	26245000	chr2	26300000	26305000	beige	1.23816	32.75	1.23816	0.523065	0.017927
chr15	78130000	78135000	chr15	78155000	78160000	beige	1.14585	37.75	1.14585	0.484077	0.0179289
chr2	11345000	11350000	chr2	11405000	11410000	beige	0.926751	73.25	0.926751	0.391607	0.0179555
chr1	209645000	209650000	chr1	209670000	209675000	beige	0.848847	264	0.848847	0.358707	0.0179615
chr1	162395000	162400000	chr1	162460000	162465000	beige	2	15	2	0.845187	0.017965
chr4	155515000	155520000	chr4	155525000	155530000	beige	1.32193	29.75	1.32193	0.558653	0.0179678
chr10	113325000	113330000	chr10	113385000	113390000	beige	1.65208	21.75	1.65208	0.698233	0.0179775
chr10	80385000	80390000	chr10	80440000	80445000	beige	1.26303	34	1.26303	0.53384	0.0179842
chr7	95545000	95550000	chr7	95590000	95595000	beige	0.966833	65	0.966833	0.408793	0.0180255
chr4	14785000	14790000	chr4	15000000	15005000	beige	1.96963	14.75	1.96963	0.833123	0.0180716
chr1	22455000	22460000	chr1	22485000	22490000	beige	2.54432	10.25	2.54432	1.07629	0.01808
chr6	151065000	151070000	chr6	151230000	151235000	beige	1.60768	21.25	1.60768	0.680276	0.018114
chr9	114155000	114160000	chr9	114250000	114255000	beige	1.80735	18	1.80735	0.764819	0.018122
chr9	2015000	2020000	chr9	2070000	2075000	beige	1.44931	24.25	1.44931	0.61342	0.018144
chr11	86065000	86070000	chr11	86200000	86205000	beige	1.05703	47.75	1.05703	0.447441	0.0181574
chr1	219350000	219355000	chr1	219545000	219550000	beige	2.95419	8.75	2.95419	1.25052	0.0181586
chr6	33200000	33205000	chr6	33210000	33215000	beige	0.943417	57	0.943417	0.399425	0.0181798
chr1	30820000	30825000	chr1	30830000	30835000	beige	1.25376	33	1.25376	0.530865	0.0181901
chr6	119435000	119440000	chr6	119445000	119450000	beige	1.09226	41.5	1.09226	0.462595	0.018218
chr7	80550000	80555000	chr7	80620000	80625000	beige	1.97199	16	1.97199	0.835261	0.0182296
chrX	23780000	23785000	chrX	23895000	23900000	beige	0.9187	52.75	0.9187	0.389201	0.0182514
chr17	59330000	59335000	chr17	59425000	59430000	beige	0.777608	95	0.777608	0.329501	0.0182771
chr7	129720000	129725000	chr7	129730000	129735000	beige	1.14018	39.25	1.14018	0.48314	0.0182782
chr6	127340000	127345000	chr6	127530000	127535000	beige	1.42146	25.75	1.42146	0.602387	0.0182888
chr11	16805000	16810000	chr11	16930000	16935000	beige	2.72246	9.5	2.72246	1.15377	0.0182935
chr5	115705000	115710000	chr5	115795000	115800000	beige	2.54432	10.25	2.54432	1.0783	0.018296
chr5	178730000	178735000	chr5	178825000	178830000	beige	2.54432	10.25	2.54432	1.0783	0.018296
chr11	114195000	114200000	chr11	114255000	114260000	beige	0.917538	65	0.917538	0.389015	0.018343
chr2	41875000	41880000	chr2	41965000	41970000	beige	0.957936	64	0.957936	0.406152	0.0183457
chr11	122090000	122095000	chr11	122200000	122205000	beige	1.37851	27	1.37851	0.584511	0.0183539
chr12	8685000	8690000	chr12	8695000	8700000	beige	1.00985	55	1.00985	0.428225	0.0183629
chr1	92920000	92925000	chr1	92950000	92955000	beige	1.18057	36.75	1.18057	0.500788	0.0184019
chr19	1100000	1105000	chr19	1200000	1205000	beige	0.819037	85	0.819037	0.347731	0.0185041
chr12	101680000	101685000	chr12	101690000	101695000	beige	1.94342	15.75	1.94342	0.825104	0.0185048
chr6	104530000	104535000	chr6	104555000	104560000	beige	1.12676	39	1.12676	0.478557	0.0185481
chr8	120040000	120045000	chr8	120075000	120080000	beige	1.92057	16.75	1.92057	0.815733	0.0185524
chr2	26200000	26205000	chr2	26210000	26215000	beige	1.54253	22.5	1.54253	0.655199	0.0185583
chr17	64325000	64330000	chr17	64375000	64380000	beige	2.22239	12.75	2.22239	0.944133	0.0185777
chr18	74230000	74235000	chr18	74285000	74290000	beige	1	75.75	1	0.424922	0.0186039
chr19	49590000	49595000	chr19	49640000	49645000	beige	0.900465	64.5	0.900465	0.382765	0.0186464
chr18	48780000	48785000	chr18	48950000	48955000	beige	1.18322	39.25	1.18322	0.502961	0.018647
chr2	20050000	20055000	chr2	20090000	20095000	beige	0.833783	118.25	0.833783	0.354455	0.018658
chr6	109180000	109185000	chr6	109380000	109385000	beige	1.23816	32.75	1.23816	0.526371	0.0186599
chr6	113635000	113640000	chr6	113855000	113860000	beige	1.14585	37.75	1.14585	0.487203	0.018678
chr6	163180000	163185000	chr6	163410000	163415000	beige	0.978939	51.25	0.978939	0.416276	0.0186899
chr4	88820000	88825000	chr4	88950000	88955000	beige	1.33065	29	1.33065	0.565834	0.0186901
chr5	96800000	96805000	chr5	96855000	96860000	beige	1.42742	26.75	1.42742	0.607	0.0186929
chr2	191745000	191750000	chr2	191790000	191795000	beige	1.14296	38.5	1.14296	0.486075	0.0187028
chr5	91050000	91055000	chr5	91380000	91385000	beige	1.68281	20	1.68281	0.715835	0.0187314
chr8	19870000	19875000	chr8	19935000	19940000	beige	1.30485	29.5	1.30485	0.555061	0.0187314
chr3	120415000	120420000	chr3	120555000	120560000	beige	1.33065	29	1.33065	0.566038	0.0187328
chr7	95550000	95555000	chr7	95580000	95585000	beige	1.24393	32	1.24393	0.529213	0.0187472
chr6	163355000	163360000	chr6	163390000	163395000	beige	1.2123	34	1.2123	0.515779	0.0187516
chr11	14545000	14550000	chr11	14620000	14625000	beige	1.5025	23	1.5025	0.639262	0.0187549
chr5	14140000	14145000	chr5	14185000	14190000	beige	0.791892	91.5	0.791892	0.337031	0.0187929
chr2	69380000	69385000	chr2	69490000	69495000	beige	0.859402	98.5	0.859402	0.365764	0.0187933
chr9	114105000	114110000	chr9	114250000	114255000	beige	2.67807	9.25	2.67807	1.13987	0.0188007
chr8	22635000	22640000	chr8	22655000	22660000	beige	1.01178	46	1.01178	0.430711	0.0188194
chr20	57515000	57520000	chr20	57570000	57575000	beige	1.42223	23	1.42223	0.605461	0.0188235
chr12	24355000	24360000	chr12	24530000	24535000	beige	2.2854	11.75	2.2854	0.972998	0.0188328
chr17	57085000	57090000	chr17	57110000	57115000	beige	1.24998	31.25	1.24998	0.532308	0.0188632
chr1	28885000	28890000	chr1	28970000	28975000	beige	1.52356	23.25	1.52356	0.648834	0.0188668
chr2	190535000	190540000	chr2	190545000	190550000	beige	2	13.75	2	0.851803	0.0188765
chr11	14545000	14550000	chr11	14580000	14585000	beige	1.33985	28.25	1.33985	0.570707	0.0188896
chr1	229575000	229580000	chr1	229625000	229630000	beige	1.60768	21.25	1.60768	0.685304	0.018979
chr11	47285000	47290000	chr11	47300000	47305000	beige	3.27301	8	3.27301	1.39579	0.0190309
chrX	136065000	136070000	chrX	136200000	136205000	beige	3.80734	7.5	3.80734	1.62366	0.0190311
chr2	29515000	29520000	chr2	29525000	29530000	beige	1.12433	39.75	1.12433	0.479606	0.0190642
chr15	75365000	75370000	chr15	75375000	75380000	beige	0.925038	57.25	0.925038	0.394598	0.0190651
chr2	108350000	108355000	chr2	108560000	108565000	beige	2.90689	8.5	2.90689	1.24045	0.0191084
chr12	122335000	122340000	chr12	122345000	122350000	beige	1.80735	18	1.80735	0.771276	0.0191125
chr7	130280000	130285000	chr7	130395000	130400000	beige	1.44931	24.25	1.44931	0.618489	0.0191138
chr15	32960000	32965000	chr15	32970000	32975000	beige	1.31316	28.75	1.31316	0.560574	0.0191538
chr5	137445000	137450000	chr5	137490000	137495000	beige	1.71272	19.25	1.71272	0.731257	0.0191728
chr13	52085000	52090000	chr13	52125000	52130000	beige	2.10434	13.25	2.10434	0.898633	0.0191958
chr5	59495000	59500000	chr5	59660000	59665000	beige	2.03242	14	2.03242	0.86794	0.0191982
chr5	43995000	44000000	chr5	44090000	44095000	beige	2.03242	14	2.03242	0.86794	0.0191982
chr21	33795000	33800000	chr21	33840000	33845000	beige	0.976541	46	0.976541	0.417341	0.0192883
chr8	129435000	129440000	chr8	129530000	129535000	beige	2.25634	13	2.25634	0.96452	0.0193179
chr9	114370000	114375000	chr9	114380000	114385000	beige	0.695994	131	0.695994	0.29753	0.0193231
chr19	28040000	28045000	chr19	28125000	28130000	beige	4.64383	6.5	4.64383	1.98526	0.0193272
chr8	134520000	134525000	chr8	134635000	134640000	beige	1.18161	33.5	1.18161	0.50522	0.0193459
chr1	33375000	33380000	chr1	33425000	33430000	beige	1.74543	18.5	1.74543	0.746409	0.0193648
chr10	126170000	126175000	chr10	126455000	126460000	beige	1.89308	16.5	1.89308	0.809733	0.0193918
chr9	114105000	114110000	chr9	114160000	114165000	beige	2.1375	13.5	2.1375	0.914917	0.0194766
chr2	41960000	41965000	chr2	42060000	42065000	beige	1.24998	31.25	1.24998	0.535033	0.0194774
chr5	32025000	32030000	chr5	32055000	32060000	beige	1.21759	35.75	1.21759	0.521247	0.0194954
chr2	134075000	134080000	chr2	134095000	134100000	beige	1.65896	19.75	1.65896	0.71024	0.0195028
chr10	61895000	61900000	chr10	62040000	62045000	beige	1.848	17.25	1.848	0.791277	0.0195194
chr16	58405000	58410000	chr16	58415000	58420000	beige	1.06904	39.5	1.06904	0.457757	0.019523
chr22	27270000	27275000	chr22	27395000	27400000	beige	2.2854	11.75	2.2854	0.97937	0.0196197
chr10	100390000	100395000	chr10	100400000	100405000	beige	1.17688	37.5	1.17688	0.504346	0.0196232
chr6	156775000	156780000	chr6	157020000	157025000	beige	0.893085	65	0.893085	0.382759	0.0196333
chr1	52695000	52700000	chr1	52745000	52750000	beige	1.03505	46.5	1.03505	0.443619	0.0196382
chr11	47640000	47645000	chr11	47710000	47715000	beige	1.34958	27.5	1.34958	0.57849	0.0196511
chr13	23385000	23390000	chr13	23395000	23400000	beige	2.45943	9.75	2.45943	1.05427	0.0196566
chr11	110855000	110860000	chr11	110945000	110950000	beige	1.05889	46.25	1.05889	0.453937	0.0196645
chr15	31210000	31215000	chr15	31325000	31330000	beige	1.09576	40	1.09576	0.469785	0.0196761
chr8	100950000	100955000	chr8	101045000	101050000	beige	0.847997	80.5	0.847997	0.363567	0.0196776
chr14	76915000	76920000	chr14	77010000	77015000	beige	0.989029	49.25	0.989029	0.424087	0.0196935
chr11	62630000	62635000	chr11	62640000	62645000	beige	1.23816	32.75	1.23816	0.530937	0.0196993
chr4	1875000	1880000	chr4	1885000	1890000	beige	0.83735	94.75	0.83735	0.359074	0.0197024
chr22	50540000	50545000	chr22	50560000	50565000	beige	0.910058	65.5	0.910058	0.390262	0.0197053
chr13	35385000	35390000	chr13	35470000	35475000	beige	1.23704	35.25	1.23704	0.53055	0.0197208
chr2	70965000	70970000	chr2	70975000	70980000	beige	1.12676	39	1.12676	0.48329	0.0197306
chr10	103650000	103655000	chr10	103685000	103690000	beige	1.05889	46.25	1.05889	0.454203	0.0197362
chr5	134525000	134530000	chr5	134550000	134555000	beige	0.748021	104.5	0.748021	0.320858	0.0197366
chr17	50865000	50870000	chr17	50960000	50965000	beige	1	46.5	1	0.428967	0.0197439
chr15	81015000	81020000	chr15	81085000	81090000	beige	2.90689	8.5	2.90689	1.24699	0.019747
chr1	173500000	173505000	chr1	173530000	173535000	beige	1.63227	20.5	1.63227	0.700295	0.0197624
chr10	101795000	101800000	chr10	101805000	101810000	beige	1.52607	24.25	1.52607	0.654733	0.0197625
chrX	34655000	34660000	chrX	34870000	34875000	beige	1.68806	19	1.68806	0.724305	0.0197751
chr2	69390000	69395000	chr2	69490000	69495000	beige	1.05987	45.5	1.05987	0.454776	0.0197777
chr4	14865000	14870000	chr4	15000000	15005000	beige	1.14018	39.25	1.14018	0.489305	0.0197957
chr6	34790000	34795000	chr6	34850000	34855000	beige	1.5025	23	1.5025	0.644797	0.0197961
chr1	173525000	173530000	chr1	173825000	173830000	beige	2.10434	13.25	2.10434	0.903125	0.019803
chr1	91515000	91520000	chr1	91685000	91690000	beige	2.10434	13.25	2.10434	0.903125	0.019803
chr1	175020000	175025000	chr1	175135000	175140000	beige	2.10434	13.25	2.10434	0.903125	0.019803
chr14	31205000	31210000	chr14	31320000	31325000	beige	1.91427	15.5	1.91427	0.821671	0.0198205
chr17	42405000	42410000	chr17	42510000	42515000	beige	1.17754	34.25	1.17754	0.505458	0.0198248
chrX	136060000	136065000	chrX	136160000	136165000	beige	1.58496	21	1.58496	0.680393	0.0198336
chr8	81300000	81305000	chr8	81335000	81340000	beige	0.958778	52.25	0.958778	0.41163	0.0198474
chr3	81760000	81765000	chr3	81865000	81870000	beige	1.30485	29.5	1.30485	0.560385	0.0198857
chr14	76945000	76950000	chr14	77010000	77015000	beige	1.14886	37	1.14886	0.493434	0.019896
chr10	47165000	47170000	chr10	47205000	47210000	beige	1.27563	32.5	1.27563	0.547969	0.0199156
chr11	66230000	66235000	chr11	66250000	66255000	beige	1.27302	30.75	1.27302	0.546943	0.0199378
chr4	99085000	99090000	chr4	99385000	99390000	beige	1.52083	22.25	1.52083	0.653438	0.0199423
chr9	128260000	128265000	chr9	128270000	128275000	beige	1.19704	33.75	1.19704	0.514397	0.0199615
chr15	58935000	58940000	chr15	58945000	58950000	beige	1.65896	19.75	1.65896	0.712937	0.0199684
chr2	41880000	41885000	chr2	41930000	41935000	beige	0.828435	114.5	0.828435	0.356153	0.0200151
chr1	203955000	203960000	chr1	203965000	203970000	beige	1	49.5	1	0.430126	0.0200773
chr15	78155000	78160000	chr15	78215000	78220000	beige	1.82103	17	1.82103	0.783325	0.0200857
chr7	130975000	130980000	chr7	130985000	130990000	beige	1.02106	51.5	1.02106	0.439261	0.0200988
chr12	56555000	56560000	chr12	56565000	56570000	beige	0.971986	57.75	0.971986	0.418232	0.0201236
chr20	33415000	33420000	chr20	33440000	33445000	beige	1.70782	16	1.70782	0.735163	0.0201765
chr11	43645000	43650000	chr11	43680000	43685000	beige	1.31316	28.75	1.31316	0.565295	0.0201812
chr16	81095000	81100000	chr16	81185000	81190000	beige	1.12286	35.75	1.12286	0.483452	0.0202015
chr10	112210000	112215000	chr10	112260000	112265000	beige	0.771376	117.75	0.771376	0.332156	0.0202151
chrX	106905000	106910000	chrX	106960000	106965000	beige	1.52083	22.25	1.52083	0.654922	0.0202245
chr11	65420000	65425000	chr11	65490000	65495000	beige	0.702614	134	0.702614	0.302584	0.0202303
chr6	104580000	104585000	chr6	104595000	104600000	beige	0.968291	51	0.968291	0.417009	0.0202333
chr17	75455000	75460000	chr17	75510000	75515000	beige	1.82103	17	1.82103	0.78431	0.0202424
chrX	136055000	136060000	chrX	136145000	136150000	beige	1.37084	26	1.37084	0.590475	0.0202553
chr2	236730000	236735000	chr2	236755000	236760000	beige	0.941448	64.25	0.941448	0.40555	0.0202647
chr2	118790000	118795000	chr2	118800000	118805000	beige	1.58496	21	1.58496	0.682982	0.0203057
chr15	49465000	49470000	chr15	49615000	49620000	beige	2.03242	14	2.03242	0.875836	0.0203111
chr10	60350000	60355000	chr10	60430000	60435000	beige	1.47393	25.5	1.47393	0.635225	0.0203231
chr2	43315000	43320000	chr2	43480000	43485000	beige	5.69058	4.75	5.69058	2.45293	0.0203458
chr4	123400000	123405000	chr4	123470000	123475000	beige	0.963006	58.25	0.963006	0.41516	0.0203624
chr2	20070000	20075000	chr2	20090000	20095000	beige	0.797244	154	0.797244	0.343794	0.0203974
chr3	187740000	187745000	chr3	187965000	187970000	beige	1.16636	36.5	1.16636	0.503104	0.0204318
chr2	41875000	41880000	chr2	41930000	41935000	beige	0.83537	106.5	0.83537	0.360441	0.0204694
chr7	26685000	26690000	chr7	27160000	27165000	beige	1.37084	26	1.37084	0.591522	0.0204779
chr8	122080000	122085000	chr8	122185000	122190000	beige	0.877144	69.5	0.877144	0.378595	0.0205126
chr6	104560000	104565000	chr6	104580000	104585000	beige	1.24998	31.25	1.24998	0.539546	0.0205187
chr15	63155000	63160000	chr15	63245000	63250000	beige	0.841635	70.5	0.841635	0.363346	0.0205395
chr1	205280000	205285000	chr1	205320000	205325000	beige	1.65896	19.75	1.65896	0.716232	0.0205454
chr1	224730000	224735000	chr1	224830000	224835000	beige	1.65896	19.75	1.65896	0.716232	0.0205454
chr13	40365000	40370000	chr13	40660000	40665000	beige	1.58496	20	1.58496	0.684604	0.0206045
chr1	115725000	115730000	chr1	115760000	115765000	beige	0.873088	67.25	0.873088	0.377134	0.0206096
chr16	21965000	21970000	chr16	21975000	21980000	beige	1.24576	29.5	1.24576	0.538168	0.0206232
chr15	88570000	88575000	chr15	88600000	88605000	beige	1.91427	15.5	1.91427	0.827039	0.0206345
chr2	188785000	188790000	chr2	188965000	188970000	beige	0.856473	92.75	0.856473	0.370171	0.0206828
chr7	116385000	116390000	chr7	116430000	116435000	beige	1.04654	46.75	1.04654	0.452339	0.0206883
chr11	76740000	76745000	chr11	76770000	76775000	beige	1.28011	30	1.28011	0.553353	0.0207026
chr6	163180000	163185000	chr6	163395000	163400000	beige	1.19704	33.75	1.19704	0.517454	0.020705
chr20	49330000	49335000	chr20	49480000	49485000	beige	1.51096	19.25	1.51096	0.653199	0.0207132
chr12	120140000	120145000	chr12	120165000	120170000	beige	2.03242	14	2.03242	0.878678	0.0207202
chr3	115515000	115520000	chr3	115660000	115665000	beige	1.54253	22.5	1.54253	0.667035	0.0207494
chr4	146105000	146110000	chr4	146120000	146125000	beige	1.24393	32	1.24393	0.537995	0.0207693
chr1	153700000	153705000	chr1	153725000	153730000	beige	0.817797	81.5	0.817797	0.353756	0.0207911
chr5	143400000	143405000	chr5	143505000	143510000	beige	1.40881	26.5	1.40881	0.609473	0.0208044
chr18	23030000	23035000	chr18	23140000	23145000	beige	1.14775	41	1.14775	0.49662	0.0208255
chr10	7640000	7645000	chr10	7650000	7655000	beige	2.4021	11	2.4021	1.03977	0.0208756
chr3	126375000	126380000	chr3	126385000	126390000	beige	0.713507	122.75	0.713507	0.308855	0.0208789
chr1	89500000	89505000	chr1	89515000	89520000	beige	1.078	42	1.078	0.466921	0.0209575
chr17	60505000	60510000	chr17	60515000	60520000	beige	1.20645	32.25	1.20645	0.522583	0.0209641
chr11	12330000	12335000	chr11	12410000	12415000	beige	1.10692	41	1.10692	0.47947	0.0209645
chr6	166350000	166355000	chr6	166360000	166365000	beige	0.95818	51.5	0.95818	0.415172	0.0210041
chr13	109655000	109660000	chr13	109665000	109670000	beige	1.12776	43	1.12776	0.489016	0.0211008
chr12	89185000	89190000	chr12	89350000	89355000	beige	0.910058	65.5	0.910058	0.394628	0.0211042
chr17	50865000	50870000	chr17	50945000	50950000	beige	0.898555	58	0.898555	0.389671	0.0211145
chr18	74250000	74255000	chr18	74285000	74290000	beige	0.796629	184.75	0.796629	0.345496	0.0211243
chr1	22420000	22425000	chr1	22640000	22645000	beige	5.76458	5	5.76458	2.50049	0.0211451
chr1	31390000	31395000	chr1	31415000	31420000	beige	5.76458	5	5.76458	2.50049	0.0211451
chr6	6630000	6635000	chr6	6640000	6645000	beige	0.834577	83.5	0.834577	0.362042	0.0211557
chr5	135565000	135570000	chr5	135725000	135730000	beige	1.65896	19.75	1.65896	0.719664	0.0211558
chr12	56520000	56525000	chr12	56565000	56570000	beige	0.707359	168.5	0.707359	0.306914	0.0211808
chr9	34380000	34385000	chr9	34590000	34595000	beige	2.18763	12.5	2.18763	0.949617	0.0212398
chr4	99200000	99205000	chr4	99320000	99325000	beige	0.888683	72	0.888683	0.385859	0.0212716
chr2	234425000	234430000	chr2	234435000	234440000	beige	2.11548	12	2.11548	0.918664	0.0212915
chr12	89210000	89215000	chr12	89350000	89355000	beige	1.35548	30.25	1.35548	0.588791	0.0213271
chrX	73915000	73920000	chrX	73940000	73945000	beige	1.12286	35.75	1.12286	0.487816	0.0213462
chrX	109740000	109745000	chrX	109845000	109850000	beige	1.54057	21.5	1.54057	0.669395	0.021367
chr6	53445000	53450000	chr6	53460000	53465000	beige	0.846526	76.25	0.846526	0.36785	0.0213757
chr11	79165000	79170000	chr11	79435000	79440000	beige	2.36257	10.75	2.36257	1.02665	0.0213784
chr7	24575000	24580000	chr7	24660000	24665000	beige	1.13191	37.5	1.13191	0.491954	0.0214002
chr17	58710000	58715000	chr17	58995000	59000000	beige	3.27301	8	3.27301	1.42263	0.0214103
chr3	42830000	42835000	chr3	42880000	42885000	beige	1.94342	15.75	1.94342	0.844744	0.0214144
chr2	100830000	100835000	chr2	100840000	100845000	beige	2.20945	11.25	2.20945	0.960419	0.0214194
chr2	163465000	163470000	chr2	163730000	163735000	beige	2.20945	11.25	2.20945	0.960419	0.0214194
chr10	78115000	78120000	chr10	78125000	78130000	beige	1.02237	48.5	1.02237	0.444516	0.0214507
chr7	106110000	106115000	chr7	106125000	106130000	beige	1.17754	34.25	1.17754	0.51199	0.0214524
chr7	44080000	44085000	chr7	44100000	44105000	beige	0.702703	128.75	0.702703	0.305682	0.0215161
chr8	129350000	129355000	chr8	129435000	129440000	beige	1.94342	15.75	1.94342	0.84543	0.0215202
chr2	231625000	231630000	chr2	231705000	231710000	beige	1.11321	38.75	1.11321	0.484315	0.0215318
chr11	61315000	61320000	chr11	61325000	61330000	beige	1.12676	39	1.12676	0.490253	0.0215437
chr16	48385000	48390000	chr16	48535000	48540000	beige	0.934905	49.5	0.934905	0.406806	0.0215526
chr10	80075000	80080000	chr10	80130000	80135000	beige	0.989658	52.25	0.989658	0.430678	0.0215672
chr7	130280000	130285000	chr7	130370000	130375000	beige	1.42884	24	1.42884	0.62189	0.0215856
chr17	42850000	42855000	chr17	42920000	42925000	beige	0.8292	71.5	0.8292	0.361144	0.0216738
chr12	111595000	111600000	chr12	111640000	111645000	beige	0.930459	61.75	0.930459	0.405252	0.0216757
chr5	140570000	140575000	chr5	140580000	140585000	beige	1.56294	21.75	1.56294	0.680906	0.0217115
chr11	14535000	14540000	chr11	14610000	14615000	beige	1.42884	24	1.42884	0.622711	0.0217588
chr17	67520000	67525000	chr17	67585000	67590000	beige	2.95419	8.75	2.95419	1.2877	0.0217807
chr19	6780000	6785000	chr19	6790000	6795000	beige	1.82312	14.75	1.82312	0.794756	0.021794
chr7	130275000	130280000	chr7	130440000	130445000	beige	1.68806	19	1.68806	0.735897	0.0217977
chr1	171110000	171115000	chr1	171140000	171145000	beige	0.751321	120.75	0.751321	0.327573	0.0218135
chr17	16255000	16260000	chr17	16285000	16290000	beige	0.782409	85	0.782409	0.341169	0.0218297
chr17	2010000	2015000	chr17	2025000	2030000	beige	0.890376	58.5	0.890376	0.38832	0.0218542
chr17	65555000	65560000	chr17	65660000	65665000	beige	2.2854	11.75	2.2854	0.997124	0.0219061
chr2	62465000	62470000	chr2	62695000	62700000	beige	1.54057	21.5	1.54057	0.67239	0.0219528
chr8	81485000	81490000	chr8	81590000	81595000	beige	1.71272	19.25	1.71272	0.747538	0.021955
chr10	124565000	124570000	chr10	124740000	124745000	beige	1.86507	16.25	1.86507	0.814079	0.0219624
chr9	127740000	127745000	chr9	127785000	127790000	beige	1.11548	38	1.11548	0.486961	0.0219812
chr4	143335000	143340000	chr4	143395000	143400000	beige	1.72792	17.25	1.72792	0.754343	0.0219849
chr10	5015000	5020000	chr10	5090000	5095000	beige	0.909027	64.75	0.909027	0.39685	0.0219863
chr12	110740000	110745000	chr12	110795000	110800000	beige	1.68281	20	1.68281	0.734672	0.021989
chr12	89080000	89085000	chr12	89350000	89355000	beige	1.65535	20.75	1.65535	0.722688	0.0219896
chr4	76190000	76195000	chr4	76305000	76310000	beige	1.02237	48.5	1.02237	0.446345	0.0219904
chr8	17035000	17040000	chr8	17050000	17055000	beige	2.32193	12	2.32193	1.01386	0.0220107
chr5	55575000	55580000	chr5	55595000	55600000	beige	0.681639	131.5	0.681639	0.297709	0.0220438
chr3	12290000	12295000	chr3	12350000	12355000	beige	1.03562	45.75	1.03562	0.45234	0.0220513
chr1	87135000	87140000	chr1	87250000	87255000	beige	2.24793	11.5	2.24793	0.981861	0.0220529
chr9	97920000	97925000	chr9	97980000	97985000	beige	1.23947	30.25	1.23947	0.541504	0.0220832
chr11	66235000	66240000	chr11	66250000	66255000	beige	1.58496	20	1.58496	0.692677	0.0221276
chr12	110555000	110560000	chr12	110575000	110580000	beige	0.697692	185.5	0.697692	0.304943	0.0221407
chr12	67795000	67800000	chr12	67880000	67885000	beige	2.85798	8.25	2.85798	1.24915	0.0221408
chr19	785000	790000	chr19	795000	800000	beige	0.916477	57.75	0.916477	0.400695	0.0221832
chr7	116385000	116390000	chr7	116495000	116500000	beige	1.02237	48.5	1.02237	0.446995	0.0221839
chr7	116265000	116270000	chr7	116380000	116385000	beige	1.13465	36.75	1.13465	0.496108	0.0221899
chr15	38030000	38035000	chr15	38050000	38055000	beige	0.877516	61	0.877516	0.383792	0.0222286
chr14	76945000	76950000	chr14	77025000	77030000	beige	0.86994	61.5	0.86994	0.380499	0.0222361
chr2	48570000	48575000	chr2	48730000	48735000	beige	1.27009	29	1.27009	0.555873	0.0223213
chr22	36415000	36420000	chr22	36425000	36430000	beige	1.02425	44.75	1.02425	0.448315	0.0223326
chr8	89855000	89860000	chr8	89980000	89985000	beige	0.976917	46.75	0.976917	0.427692	0.0223621
chr3	73555000	73560000	chr3	73620000	73625000	beige	1.152	36.25	1.152	0.504435	0.0223862
chr17	21160000	21165000	chr17	21210000	21215000	beige	0.777608	85.5	0.777608	0.340505	0.0223898
chr8	89850000	89855000	chr8	89980000	89985000	beige	1.19033	32	1.19033	0.521246	0.0223934
chrX	34650000	34655000	chrX	34875000	34880000	beige	2.54432	10.25	2.54432	1.11443	0.0224263
chr1	88990000	88995000	chr1	89515000	89520000	beige	2.152	12.25	2.152	0.94265	0.0224346
chr8	57060000	57065000	chr8	57115000	57120000	beige	2.1375	13.5	2.1375	0.936331	0.0224392
chrX	136170000	136175000	chrX	136205000	136210000	beige	0.708044	86.25	0.708044	0.310293	0.022498
chr16	46860000	46865000	chr16	46890000	46895000	beige	1.53842	20.5	1.53842	0.674282	0.0225148
chr19	17510000	17515000	chr19	17555000	17560000	beige	0.931982	55.25	0.931982	0.408522	0.0225276
chr14	80950000	80955000	chr14	80985000	80990000	beige	2.11548	12	2.11548	0.927418	0.0225461
chr22	27215000	27220000	chr22	27270000	27275000	beige	2.07039	13	2.07039	0.90784	0.0225742
chr14	49900000	49905000	chr14	49980000	49985000	beige	2.63227	9	2.63227	1.15498	0.0226632
chr12	12180000	12185000	chr12	12250000	12255000	beige	2.152	12.25	2.152	0.944312	0.0226725
chr19	9945000	9950000	chr19	10005000	10010000	beige	0.727152	117.5	0.727152	0.319162	0.0227079
chr15	39155000	39160000	chr15	39580000	39585000	beige	1.14048	35.25	1.14048	0.50061	0.0227155
chr12	57125000	57130000	chr12	57170000	57175000	beige	0.907971	64	0.907971	0.398632	0.0227434
chr11	111830000	111835000	chr11	112015000	112020000	beige	1.44361	23.25	1.44361	0.633811	0.0227468
chr2	69425000	69430000	chr2	69490000	69495000	beige	0.989508	51.5	0.989508	0.434455	0.0227514
chr5	55565000	55570000	chr5	55600000	55605000	beige	0.800469	82.25	0.800469	0.351465	0.0227551
chr9	37600000	37605000	chr9	37900000	37905000	beige	3.11547	7.25	3.11547	1.36808	0.0227712
chr16	68000000	68005000	chr16	68025000	68030000	beige	2	13.75	2	0.878362	0.0227883
chr20	2100000	2105000	chr20	2135000	2140000	beige	1.12286	35.75	1.12286	0.493238	0.0228159
chr19	35120000	35125000	chr19	35265000	35270000	beige	1.12029	36.5	1.12029	0.492145	0.0228252
chr1	43230000	43235000	chr1	43435000	43440000	beige	2.07039	13	2.07039	0.909577	0.0228334
chr1	75635000	75640000	chr1	75725000	75730000	beige	2.07039	13	2.07039	0.909577	0.0228334
chr8	61655000	61660000	chr8	61705000	61710000	beige	1.29546	28.5	1.29546	0.569148	0.022838
chr2	186860000	186865000	chr2	186900000	186905000	beige	2.63227	9	2.63227	1.15698	0.0228984
chr16	88305000	88310000	chr16	88330000	88335000	beige	0.882961	54.75	0.882961	0.388128	0.0229107
chr14	75135000	75140000	chr14	75295000	75300000	beige	0.904423	56	0.904423	0.397594	0.0229215
chr17	43830000	43835000	chr17	43840000	43845000	beige	0.955606	48.5	0.955606	0.420107	0.0229255
chr15	89125000	89130000	chr15	89135000	89140000	beige	0.707135	141.5	0.707135	0.310898	0.0229365
chr19	44905000	44910000	chr19	44930000	44935000	beige	1.47131	20.75	1.47131	0.646895	0.0229411
chr6	53320000	53325000	chr6	53465000	53470000	beige	1.38247	25.25	1.38247	0.60794	0.0229645
chr12	100410000	100415000	chr12	100555000	100560000	beige	2.63227	9	2.63227	1.15772	0.0229866
chr12	105165000	105170000	chr12	105380000	105385000	beige	2.63227	9	2.63227	1.15772	0.0229866
chr7	1085000	1090000	chr7	1120000	1125000	beige	0.940058	62.75	0.940058	0.413472	0.0229919
chr3	194000000	194005000	chr3	194135000	194140000	beige	1.37084	26	1.37084	0.602986	0.023001
chr9	88650000	88655000	chr9	88730000	88735000	beige	1.24576	29.5	1.24576	0.548124	0.0230405
chr11	79170000	79175000	chr11	79435000	79440000	beige	1.51785	21.25	1.51785	0.667863	0.0230446
chr14	21065000	21070000	chr14	21090000	21095000	beige	1.79355	16.75	1.79355	0.789217	0.0230523
chr4	186720000	186725000	chr4	187175000	187180000	beige	2.152	12.25	2.152	0.94699	0.0230584
chr3	88010000	88015000	chr3	88055000	88060000	beige	0.969194	52.5	0.969194	0.426501	0.0230603
chr8	48015000	48020000	chr8	48025000	48030000	beige	1.78136	17.75	1.78136	0.784232	0.0231186
chr8	102240000	102245000	chr8	102255000	102260000	beige	1.78136	17.75	1.78136	0.784232	0.0231186
chr5	175205000	175210000	chr5	175215000	175220000	beige	1.38995	26.25	1.38995	0.61199	0.0231353
chr17	48030000	48035000	chr17	48070000	48075000	beige	1.24576	29.5	1.24576	0.548531	0.0231424
chr7	116385000	116390000	chr7	116435000	116440000	beige	1.49881	22	1.49881	0.660012	0.0231543
chr16	67790000	67795000	chr16	67800000	67805000	beige	2.36257	10.75	2.36257	1.04041	0.0231587
chr12	24500000	24505000	chr12	24535000	24540000	beige	0.953003	57.25	0.953003	0.419708	0.0231691
chr7	155250000	155255000	chr7	155300000	155305000	beige	1.04975	43.75	1.04975	0.462337	0.023175
chr15	38990000	38995000	chr15	39130000	39135000	beige	2	13.75	2	0.881384	0.0232588
chr14	23155000	23160000	chr14	23180000	23185000	beige	0.911944	54.75	0.911944	0.401946	0.0232791
chr15	38125000	38130000	chr15	38250000	38255000	beige	1.03882	42	1.03882	0.457906	0.0232909
chr10	124700000	124705000	chr10	124740000	124745000	beige	0.93546	58.25	0.93546	0.412403	0.02331
chr12	25785000	25790000	chr12	25955000	25960000	beige	2.07039	13	2.07039	0.912988	0.0233471
chr12	58415000	58420000	chr12	58485000	58490000	beige	2.07039	13	2.07039	0.912988	0.0233471
chr5	169415000	169420000	chr5	169430000	169435000	beige	1.18845	35.25	1.18845	0.524236	0.0233899
chr2	62485000	62490000	chr2	62595000	62600000	beige	1.16227	34	1.16227	0.512769	0.023411
chr5	115735000	115740000	chr5	115815000	115820000	beige	1.44931	24.25	1.44931	0.639449	0.023421
chr6	17865000	17870000	chr6	17900000	17905000	beige	0.905673	56.75	0.905673	0.399621	0.0234311
chr6	111995000	112000000	chr6	112040000	112045000	beige	0.905673	56.75	0.905673	0.399621	0.0234311
chr15	63500000	63505000	chr15	63550000	63555000	beige	0.856875	63.25	0.856875	0.378124	0.0234439
chr6	75210000	75215000	chr6	75225000	75230000	beige	0.929117	53	0.929117	0.410014	0.0234476
chr20	38085000	38090000	chr20	38105000	38110000	beige	1.30256	26	1.30256	0.574842	0.0234545
chr1	153700000	153705000	chr1	153770000	153775000	beige	1.9386	14.5	1.9386	0.855631	0.0234701
chr1	7975000	7980000	chr1	8345000	8350000	beige	3.22239	7.75	3.22239	1.42253	0.0234969
chr5	124650000	124655000	chr5	124745000	124750000	beige	0.904652	61.75	0.904652	0.399376	0.0235027
chr3	194135000	194140000	chr3	194310000	194315000	beige	1.52083	22.25	1.52083	0.671423	0.0235073
chr4	2090000	2095000	chr4	2140000	2145000	beige	1.34104	26.5	1.34104	0.592066	0.0235118
chr4	149455000	149460000	chr4	149510000	149515000	beige	1.34104	26.5	1.34104	0.592066	0.0235118
chr6	39365000	39370000	chr6	39645000	39650000	beige	1.91427	15.5	1.91427	0.84529	0.0235353
chr7	116265000	116270000	chr7	116325000	116330000	beige	1.06529	41.75	1.06529	0.470492	0.0235612
chr7	80540000	80545000	chr7	80630000	80635000	beige	0.784272	98	0.784272	0.346382	0.0235629
chrX	136725000	136730000	chrX	136765000	136770000	beige	1.10806	35.5	1.10806	0.489413	0.0235706
chr11	62680000	62685000	chr11	62725000	62730000	beige	0.978939	51.25	0.978939	0.432412	0.02358
chr19	1095000	1100000	chr19	1200000	1205000	beige	1.25939	28	1.25939	0.556301	0.0235827
chr20	39985000	39990000	chr20	40100000	40105000	beige	1.48543	19	1.48543	0.656292	0.0236133
chr16	58015000	58020000	chr16	58120000	58125000	beige	1.04182	39	1.04182	0.460401	0.0236448
chr22	39405000	39410000	chr22	39465000	39470000	beige	1.48543	23.75	1.48543	0.656737	0.0237079
chr5	142390000	142395000	chr5	142435000	142440000	beige	1.03505	46.5	1.03505	0.457624	0.0237106
chrX	109730000	109735000	chrX	109855000	109860000	beige	0.942515	46.75	0.942515	0.416756	0.0237252
chr10	100370000	100375000	chr10	100430000	100435000	beige	0.748269	119.25	0.748269	0.330876	0.0237297
chr7	128425000	128430000	chr7	128445000	128450000	beige	1.09954	38.5	1.09954	0.486206	0.0237306
chr1	94970000	94975000	chr1	95010000	95015000	beige	0.830942	72.25	0.830942	0.367467	0.0237427
chr17	1715000	1720000	chr17	1780000	1785000	beige	0.631356	227.5	0.631356	0.279272	0.0237765
chr1	165600000	165605000	chr1	165630000	165635000	beige	0.988685	47.75	0.988685	0.437389	0.023795
chr11	34360000	34365000	chr11	34435000	34440000	beige	1.90689	14.25	1.90689	0.84381	0.0238301
chr4	146105000	146110000	chr4	146190000	146195000	beige	1.23349	31	1.23349	0.545861	0.0238389
chr6	163320000	163325000	chr6	163415000	163420000	beige	1.23947	30.25	1.23947	0.548529	0.0238449
chr3	157545000	157550000	chr3	157555000	157560000	beige	1.01159	46.75	1.01159	0.44785	0.023898
chr14	22655000	22660000	chr14	22835000	22840000	beige	1.26303	29.75	1.26303	0.559331	0.0239384
chr12	53980000	53985000	chr12	54210000	54215000	beige	1.9386	14.5	1.9386	0.85867	0.0239659
chr8	103275000	103280000	chr8	103375000	103380000	beige	1.56294	21.75	1.56294	0.692329	0.0239764
chr12	108570000	108575000	chr12	108615000	108620000	beige	1.074	44.25	1.074	0.475853	0.0240081
chr8	129435000	129440000	chr8	129535000	129540000	beige	1.65896	19.75	1.65896	0.735043	0.0240105
chr11	110945000	110950000	chr11	111015000	111020000	beige	1.53842	20.5	1.53842	0.681807	0.0240464
chr6	127340000	127345000	chr6	127395000	127400000	beige	0.966317	48	0.966317	0.428444	0.0241075
chr10	112210000	112215000	chr10	112365000	112370000	beige	1.42146	25.75	1.42146	0.630364	0.024134
chr2	100180000	100185000	chr2	100195000	100200000	beige	0.989194	50	0.989194	0.438856	0.0241943
chr2	41965000	41970000	chr2	42060000	42065000	beige	0.960472	54.5	0.960472	0.426128	0.0241991
chr17	75975000	75980000	chr17	75990000	75995000	beige	1.14684	33.75	1.14684	0.508886	0.0242194
chr4	155440000	155445000	chr4	155525000	155530000	beige	1.90689	14.25	1.90689	0.846285	0.0242435
chr4	139735000	139740000	chr4	140060000	140065000	beige	1.90689	14.25	1.90689	0.846285	0.0242435
chr4	38775000	38780000	chr4	38785000	38790000	beige	1.90689	14.25	1.90689	0.846285	0.0242435
chr3	64550000	64555000	chr3	64560000	64565000	beige	0.846455	72.75	0.846455	0.375669	0.024247
chr8	73310000	73315000	chr8	73465000	73470000	beige	1.44931	24.25	1.44931	0.643337	0.024272
chr7	43750000	43755000	chr7	43785000	43790000	beige	1.03684	44.25	1.03684	0.460355	0.0243063
chr2	10005000	10010000	chr2	10040000	10045000	beige	1.72792	17.25	1.72792	0.767283	0.0243224
chr16	14300000	14305000	chr16	14505000	14510000	beige	1.07477	36.5	1.07477	0.477348	0.0243514
chr4	81465000	81470000	chr4	81845000	81850000	beige	5.90208	5.5	5.90208	2.62177	0.0243743
chr5	96810000	96815000	chr5	96850000	96855000	beige	1.54057	21.5	1.54057	0.684382	0.0243833
chr5	68475000	68480000	chr5	68680000	68685000	beige	1.54057	21.5	1.54057	0.684382	0.0243833
chr6	37080000	37085000	chr6	37170000	37175000	beige	0.928107	52.25	0.928107	0.41235	0.0243997
chr10	72280000	72285000	chr10	72315000	72320000	beige	1.9386	14.5	1.9386	0.861313	0.0244014
chr6	14070000	14075000	chr6	14115000	14120000	beige	1.35147	25.75	1.35147	0.600568	0.0244284
chr7	106060000	106065000	chr7	106165000	106170000	beige	2.03242	14	2.03242	0.903199	0.0244332
chr5	168490000	168495000	chr5	168500000	168505000	beige	1.66297	18.75	1.66297	0.739238	0.0244765
chr7	132375000	132380000	chr7	132420000	132425000	beige	1.01141	47.5	1.01141	0.449666	0.0244974
chr13	48110000	48115000	chr13	48230000	48235000	beige	1	54.75	1	0.44461	0.0245022
chr2	54225000	54230000	chr2	54330000	54335000	beige	1.76553	16.5	1.76553	0.785048	0.0245157
chr17	47835000	47840000	chr17	47895000	47900000	beige	0.842761	64.25	0.842761	0.374774	0.0245305
chr5	137445000	137450000	chr5	137465000	137470000	beige	1.16993	35.75	1.16993	0.520393	0.0245661
chr2	69430000	69435000	chr2	69505000	69510000	beige	3.16992	7.5	3.16992	1.4103	0.024596
chr15	82660000	82665000	chr15	82750000	82755000	beige	1.6939	18	1.6939	0.753643	0.0246009
chr2	41930000	41935000	chr2	42050000	42055000	beige	0.768292	166.25	0.768292	0.341869	0.0246191
chr11	16815000	16820000	chr11	17075000	17080000	beige	2.11548	12	2.11548	0.941356	0.024623
chr21	38260000	38265000	chr21	38320000	38325000	white	1.63743	18.5	-1.63743	0.72864	0.0246247
chr1	93680000	93685000	chr1	93755000	93760000	beige	0.977633	48.25	0.977633	0.435081	0.0246392
chr11	126315000	126320000	chr11	126350000	126355000	beige	0.87591	64.5	0.87591	0.389875	0.0246627
chr11	47930000	47935000	chr11	48110000	48115000	beige	1.66742	17.75	1.66742	0.742203	0.0246663
chr11	75720000	75725000	chr11	75765000	75770000	beige	1.66742	17.75	1.66742	0.742203	0.0246663
chr7	95545000	95550000	chr7	95595000	95600000	beige	0.989353	50.75	0.989353	0.440721	0.0247775
chr2	27125000	27130000	chr2	27170000	27175000	beige	2	12.5	2	0.891077	0.0248018
chr2	201430000	201435000	chr2	201445000	201450000	white	1.25239	28.75	-1.25239	0.557994	0.0248038
chr19	33505000	33510000	chr19	33515000	33520000	beige	0.905673	56.75	0.905673	0.40357	0.0248224
chr10	69450000	69455000	chr10	69460000	69465000	beige	1.75489	17.5	1.75489	0.782042	0.0248336
chr5	140175000	140180000	chr5	140240000	140245000	beige	1.11103	39.5	1.11103	0.495335	0.0248975
chr9	136545000	136550000	chr9	136625000	136630000	beige	1.29373	26.75	1.29373	0.576799	0.0249001
chr12	106725000	106730000	chr12	106755000	106760000	beige	1.18057	36.75	1.18057	0.526388	0.0249111
chr5	90930000	90935000	chr5	91380000	91385000	beige	1.6939	18	1.6939	0.755398	0.0249362
chr10	100365000	100370000	chr10	100430000	100435000	beige	0.885829	65.5	0.885829	0.395072	0.0249486
chr4	57040000	57045000	chr4	57105000	57110000	beige	0.934624	57.5	0.934624	0.416844	0.0249521
chr21	33400000	33405000	chr21	33415000	33420000	beige	1.0972	129.5	1.0972	0.489496	0.024994
chr15	89685000	89690000	chr15	89710000	89715000	beige	0.796069	75.25	0.796069	0.355156	0.0249962
chr10	13785000	13790000	chr10	13935000	13940000	white	2.36257	10.75	-2.36257	1.05407	0.0250016
chr7	116385000	116390000	chr7	116525000	116530000	beige	0.970047	54	0.970047	0.432813	0.0250093
chr8	13245000	13250000	chr8	13370000	13375000	beige	1.09311	35.25	1.09311	0.487768	0.0250233
chr6	132800000	132805000	chr6	132810000	132815000	beige	1	44.25	1	0.446229	0.0250258
chr6	11230000	11235000	chr6	11410000	11415000	beige	1.24576	29.5	1.24576	0.555916	0.0250321
chr6	126660000	126665000	chr6	126750000	126755000	beige	2.24793	11.5	2.24793	1.00317	0.0250372
chr5	4950000	4955000	chr5	4985000	4990000	beige	1.41504	24.75	1.41504	0.631696	0.0250869
chr15	38065000	38070000	chr15	38125000	38130000	beige	2.11548	12	2.11548	0.944493	0.0251038
chr3	46865000	46870000	chr3	46885000	46890000	beige	1.54057	21.5	1.54057	0.687834	0.0251079
chr6	24580000	24585000	chr6	24700000	24705000	beige	2.90689	8.5	2.90689	1.29793	0.0251153
chr3	123640000	123645000	chr3	123720000	123725000	beige	0.883187	64	0.883187	0.394418	0.0251421
chr1	186190000	186195000	chr1	186200000	186205000	white	0.853158	65.25	-0.853158	0.381127	0.0251875
chr6	112220000	112225000	chr6	112305000	112310000	beige	0.910733	54	0.910733	0.406859	0.0251919
chr2	101470000	101475000	chr2	101515000	101520000	white	1.19501	31.25	-1.19501	0.533902	0.0252037
chr6	3155000	3160000	chr6	3205000	3210000	beige	0.965785	47.25	0.965785	0.431628	0.0252511
chr17	47895000	47900000	chr17	47940000	47945000	beige	0.871267	58	0.871267	0.389387	0.0252515
chr4	13920000	13925000	chr4	13980000	13985000	white	1.47644	21.75	-1.47644	0.659957	0.0252752
chr13	40435000	40440000	chr13	40660000	40665000	beige	1.14296	38.5	1.14296	0.510929	0.025285
chr20	40110000	40115000	chr20	40685000	40690000	beige	1.93289	13.25	1.93289	0.864074	0.02529
chr19	35120000	35125000	chr19	35455000	35460000	beige	2.45943	9.75	2.45943	1.09957	0.0253044
chr20	53590000	53595000	chr20	53825000	53830000	beige	0.874469	59.5	0.874469	0.390963	0.0253055
chr1	53720000	53725000	chr1	53735000	53740000	beige	0.890376	58.5	0.890376	0.398084	0.0253089
chr9	109250000	109255000	chr9	109315000	109320000	beige	2.07039	13	2.07039	0.926166	0.0253885
chr5	78570000	78575000	chr5	78635000	78640000	beige	1.76553	16.5	1.76553	0.789824	0.0253943
chr8	81350000	81355000	chr8	81490000	81495000	beige	0.846377	69.25	0.846377	0.378702	0.0254211
chr13	100160000	100165000	chr13	100170000	100175000	beige	1.90689	14.25	1.90689	0.853221	0.0254219
chr2	54205000	54210000	chr2	54455000	54460000	beige	1.40809	23.75	1.40809	0.630098	0.0254366
chr21	33215000	33220000	chr21	33415000	33420000	beige	1.79141	14.5	1.79141	0.80164	0.025438
chr18	74250000	74255000	chr18	74290000	74295000	beige	0.850857	117.75	0.850857	0.380785	0.0254514
chr17	64320000	64325000	chr17	64350000	64355000	beige	1.45372	21.5	1.45372	0.650626	0.0254609
chr18	63260000	63265000	chr18	63315000	63320000	beige	1.68806	19	1.68806	0.755609	0.0254808
chr9	111595000	111600000	chr9	111605000	111610000	beige	1.14684	33.75	1.14684	0.513452	0.0255101
chr8	48010000	48015000	chr8	48020000	48025000	beige	1.71989	18.25	1.71989	0.770013	0.0255101
chr19	49715000	49720000	chr19	49765000	49770000	beige	1.15024	33	1.15024	0.514995	0.0255159
chr2	54895000	54900000	chr2	55015000	55020000	beige	3.64385	6.75	3.64385	1.63172	0.0255398
chr22	39495000	39500000	chr22	39515000	39520000	beige	0.793549	92.25	0.793549	0.355356	0.0255415
chr17	48335000	48340000	chr17	48590000	48595000	beige	1.15024	33	1.15024	0.515118	0.0255509
chr1	40925000	40930000	chr1	40935000	40940000	beige	0.72923	124.25	0.72923	0.326662	0.0255903
chr5	39370000	39375000	chr5	39545000	39550000	beige	2.63227	9	2.63227	1.17931	0.025612
chr1	58510000	58515000	chr1	58545000	58550000	beige	1.27009	29	1.27009	0.569045	0.0256171
chr1	70870000	70875000	chr1	70945000	70950000	beige	1.27009	29	1.27009	0.569045	0.0256171
chr3	130760000	130765000	chr3	130820000	130825000	beige	2	13.75	2	0.896113	0.0256241
chr5	143400000	143405000	chr5	143515000	143520000	beige	1.37084	26	1.37084	0.614553	0.0257059
chr1	43370000	43375000	chr1	43380000	43385000	beige	1.2115	31.5	1.2115	0.54321	0.0257297
chr17	44140000	44145000	chr17	44150000	44155000	beige	0.851678	61	0.851678	0.381934	0.0257534
chr9	136545000	136550000	chr9	136620000	136625000	beige	1.61005	19.25	1.61005	0.722053	0.0257589
chr17	75290000	75295000	chr17	75305000	75310000	beige	0.891624	54.25	0.891624	0.399887	0.0257682
chr7	80470000	80475000	chr7	80640000	80645000	beige	1.3744	24.25	1.3744	0.616427	0.0257729
chr3	32305000	32310000	chr3	32315000	32320000	beige	2.45943	9.75	2.45943	1.1031	0.025776
chr1	61080000	61085000	chr1	61120000	61125000	beige	0.904423	56	0.904423	0.405668	0.025783
chr22	46020000	46025000	chr22	46030000	46035000	beige	1.52083	22.25	1.52083	0.682152	0.0257831
chr1	209645000	209650000	chr1	209660000	209665000	beige	0.72385	146.5	0.72385	0.324689	0.0257895
chr1	150360000	150365000	chr1	150435000	150440000	beige	2.20945	11.25	2.20945	0.99125	0.0258169
chr8	127735000	127740000	chr8	129550000	129555000	beige	2.18763	12.5	2.18763	0.981883	0.0258812
chr12	14265000	14270000	chr12	14440000	14445000	beige	3.11547	7.25	3.11547	1.39935	0.0259889
chr19	38830000	38835000	chr19	38930000	38935000	beige	1.44746	20.5	1.44746	0.650145	0.0259898
chr2	202635000	202640000	chr2	202690000	202695000	beige	2.28011	10.25	2.28011	1.02429	0.0260118
chr1	115605000	115610000	chr1	115760000	115765000	beige	2.11548	12	2.11548	0.950506	0.0260389
chr5	143490000	143495000	chr5	143680000	143685000	beige	2.32193	10.5	2.32193	1.04329	0.0260418
chr1	212635000	212640000	chr1	212665000	212670000	beige	0.911944	54.75	0.911944	0.409767	0.0260465
chr14	23120000	23125000	chr14	23180000	23185000	beige	1.76553	16.5	1.76553	0.793369	0.0260568
chr21	42160000	42165000	chr21	42220000	42225000	beige	1.89812	13	1.89812	0.853019	0.0260692
chr17	15260000	15265000	chr17	15350000	15355000	beige	0.78182	77.5	0.78182	0.351353	0.0260698
chr15	80480000	80485000	chr15	80545000	80550000	white	1.08927	36.75	-1.08927	0.489524	0.026071
chr9	33380000	33385000	chr9	33390000	33395000	beige	1.02509	43.25	1.02509	0.460711	0.02608
chr9	650000	655000	chr9	680000	685000	beige	0.931982	55.25	0.931982	0.418936	0.0261053
chr14	75595000	75600000	chr14	75615000	75620000	beige	1.19033	32	1.19033	0.535187	0.0261389
chr4	138960000	138965000	chr4	138980000	138985000	beige	1.32193	26.25	1.32193	0.59445	0.0261629
chr15	88660000	88665000	chr15	88745000	88750000	beige	0.801455	72	0.801455	0.360411	0.026167
chr3	127700000	127705000	chr3	127750000	127755000	beige	2.63227	9	2.63227	1.18373	0.0261679
chr19	2970000	2975000	chr19	3025000	3030000	beige	1.17834	31	1.17834	0.529987	0.0261932
chr5	31935000	31940000	chr5	32015000	32020000	beige	0.989029	49.25	0.989029	0.444886	0.0262085
chr12	68365000	68370000	chr12	68405000	68410000	beige	1.25987	32.25	1.25987	0.566724	0.0262111
chr2	41860000	41865000	chr2	41965000	41970000	beige	1.29373	26.75	1.29373	0.582182	0.0262689
chr4	158785000	158790000	chr4	158825000	158830000	beige	1.21681	30.75	1.21681	0.547621	0.0262837
chr18	58405000	58410000	chr18	58480000	58485000	beige	2.41504	9.5	2.41504	1.08689	0.0262855
chr1	43295000	43300000	chr1	43315000	43320000	beige	1.06904	39.5	1.06904	0.481194	0.0263073
chr1	17425000	17430000	chr1	17435000	17440000	beige	1.06904	39.5	1.06904	0.481194	0.0263073
chr1	111190000	111195000	chr1	111285000	111290000	beige	0.888969	57.75	0.888969	0.40022	0.0263372
chr13	33635000	33640000	chr13	33720000	33725000	beige	1.0217	50	1.0217	0.459994	0.0263438
chr1	234535000	234540000	chr1	234580000	234585000	beige	1.61005	19.25	1.61005	0.724935	0.0263535
chr1	153580000	153585000	chr1	153590000	153595000	beige	1.76553	16.5	1.76553	0.794956	0.0263563
chr13	35390000	35395000	chr13	35465000	35470000	beige	3.39231	5.75	3.39231	1.52747	0.0263602
chrX	72390000	72395000	chrX	72475000	72480000	beige	1.90689	14.25	1.90689	0.858742	0.0263806
chrX	109740000	109745000	chrX	109840000	109845000	beige	1.90689	14.25	1.90689	0.858742	0.0263806
chr2	71065000	71070000	chr2	71130000	71135000	beige	1	46.5	1	0.450412	0.0264059
chr11	14520000	14525000	chr11	14530000	14535000	beige	0.923038	55.75	0.923038	0.415777	0.0264166
chr17	42835000	42840000	chr17	42935000	42940000	beige	2.67807	9.25	2.67807	1.20653	0.0264425
chr3	195870000	195875000	chr3	195890000	195895000	beige	1.9386	14.5	1.9386	0.873631	0.0264858
chr14	23160000	23165000	chr14	23185000	23190000	beige	1.04026	40.5	1.04026	0.468826	0.0264955
chr7	106120000	106125000	chr7	106135000	106140000	beige	1.6939	18	1.6939	0.763411	0.0264968
chr7	116330000	116335000	chr7	116430000	116435000	beige	1.1058	36.25	1.1058	0.498454	0.0265241
chr10	42960000	42965000	chr10	42970000	42975000	beige	2.5025	10	2.5025	1.12831	0.0265601
chr3	64830000	64835000	chr3	64900000	64905000	beige	1.49881	22	1.49881	0.675916	0.0265928
chr9	104925000	104930000	chr9	104960000	104965000	beige	0.764897	89.75	0.764897	0.34495	0.0265948
chr11	10325000	10330000	chr11	10350000	10355000	beige	0.627398	170.5	0.627398	0.282985	0.026618
chr22	38505000	38510000	chr22	38535000	38540000	beige	1.41504	24.75	1.41504	0.638321	0.0266359
chr3	25535000	25540000	chr3	25590000	25595000	beige	1.63472	19.5	1.63472	0.737479	0.0266486
chr11	14540000	14545000	chr11	14640000	14645000	beige	0.977974	49	0.977974	0.441248	0.0266653
chr17	9840000	9845000	chr17	9870000	9875000	beige	1.13124	33.5	1.13124	0.510633	0.0267341
chr12	100395000	100400000	chr12	100435000	100440000	beige	2.03562	12.75	2.03562	0.919312	0.0268088
chr20	44205000	44210000	chr20	44310000	44315000	beige	1.29177	25	1.29177	0.583471	0.0268332
chr7	25430000	25435000	chr7	25450000	25455000	beige	1.08746	37.5	1.08746	0.491217	0.0268417
chr5	38440000	38445000	chr5	38465000	38470000	beige	1.61005	19.25	1.61005	0.727502	0.026889
chr2	144335000	144340000	chr2	144510000	144515000	beige	2.41504	9.5	2.41504	1.09146	0.0269213
chr12	53045000	53050000	chr12	53180000	53185000	beige	1.04891	44.5	1.04891	0.474163	0.0269577
chr2	31950000	31955000	chr2	31960000	31965000	beige	1.66742	17.75	1.66742	0.753823	0.0269697
chr2	219440000	219445000	chr2	219495000	219500000	beige	1.66742	17.75	1.66742	0.753823	0.0269697
chr14	76915000	76920000	chr14	77025000	77030000	beige	0.67319	120	0.67319	0.304359	0.0269785
chr12	53210000	53215000	chr12	53285000	53290000	beige	1.58496	21	1.58496	0.71672	0.0270074
chr2	41960000	41965000	chr2	42050000	42055000	beige	0.800515	103.5	0.800515	0.362061	0.0270364
chr5	175215000	175220000	chr5	175250000	175255000	beige	1.11548	38	1.11548	0.504586	0.0270581
chr8	73310000	73315000	chr8	73500000	73505000	beige	0.868356	60.75	0.868356	0.392801	0.0270582
chr3	180730000	180735000	chr3	180740000	180745000	beige	1.03882	42	1.03882	0.469929	0.0270644
chr9	104925000	104930000	chr9	104965000	104970000	beige	0.613875	156.25	0.613875	0.277742	0.0270885
chr2	63735000	63740000	chr2	63840000	63845000	beige	0.932886	56	0.932886	0.422193	0.0271314
chr18	46420000	46425000	chr18	46430000	46435000	beige	1.87447	14	1.87447	0.848456	0.0271558
chr12	115135000	115140000	chr12	115145000	115150000	beige	1.76553	16.5	1.76553	0.799162	0.0271585
chr12	120155000	120160000	chr12	120165000	120170000	beige	1.6939	18	1.6939	0.766741	0.0271595
chr1	165635000	165640000	chr1	165695000	165700000	beige	0.717066	144.75	0.717066	0.324648	0.027192
chr6	53345000	53350000	chr6	53415000	53420000	beige	1.08927	36.75	1.08927	0.493187	0.0272003
chr3	157090000	157095000	chr3	157130000	157135000	beige	1.88452	15.25	1.88452	0.853295	0.0272078
chr8	127735000	127740000	chr8	129590000	129595000	beige	4.24791	5	4.24791	1.92349	0.0272134
chr7	77780000	77785000	chr7	77790000	77795000	beige	1.30256	26	1.30256	0.589815	0.0272144
chr7	77475000	77480000	chr7	77535000	77540000	beige	1.30256	26	1.30256	0.589815	0.0272144
chr2	96185000	96190000	chr2	96255000	96260000	beige	1.77761	15.5	1.77761	0.804946	0.0272195
chr5	68285000	68290000	chr5	68680000	68685000	beige	1.44361	23.25	1.44361	0.653707	0.0272206
chr18	11945000	11950000	chr18	11970000	11975000	beige	1.074	44.25	1.074	0.486345	0.0272226
chr12	53435000	53440000	chr12	53500000	53505000	beige	1.96683	13.5	1.96683	0.890703	0.0272318
chr12	14055000	14060000	chr12	14135000	14140000	beige	1.66297	18.75	1.66297	0.753101	0.0272333
chr4	82855000	82860000	chr4	82880000	82885000	beige	1.82312	14.75	1.82312	0.82566	0.0272389
chrX	109730000	109735000	chrX	109870000	109875000	beige	1.70044	17	1.70044	0.770161	0.0272511
chr12	31535000	31540000	chr12	31590000	31595000	beige	1.63472	19.5	1.63472	0.740463	0.0272657
chr3	136195000	136200000	chr3	136300000	136305000	beige	2.11548	12	2.11548	0.958262	0.0272709
chr8	100565000	100570000	chr8	100670000	100675000	beige	1.42884	24	1.42884	0.647243	0.0272732
chr7	80505000	80510000	chr7	80515000	80520000	beige	0.927851	59.5	0.927851	0.420356	0.0272935
chr1	99595000	99600000	chr1	99660000	99665000	beige	1.40809	23.75	1.40809	0.637946	0.027299
chr4	94455000	94460000	chr4	94580000	94585000	beige	2.11548	12	2.11548	0.95849	0.0273076
chr20	37005000	37010000	chr20	37020000	37025000	beige	1.02697	40.25	1.02697	0.465396	0.0273383
chr10	80455000	80460000	chr10	80495000	80500000	beige	0.669527	164.5	0.669527	0.303463	0.027364
chr8	81280000	81285000	chr8	81350000	81355000	beige	0.942515	46.75	0.942515	0.427248	0.0273829
chr8	26580000	26585000	chr8	26590000	26595000	beige	1	40.5	1	0.453307	0.0273833
chr8	132065000	132070000	chr8	132120000	132125000	beige	1.22827	29.25	1.22827	0.556859	0.0274042
chr8	132065000	132070000	chr8	132090000	132095000	beige	1.22827	29.25	1.22827	0.556859	0.0274042
chr3	123630000	123635000	chr3	123720000	123725000	beige	1.19502	31.25	1.19502	0.541936	0.0274478
chr6	112220000	112225000	chr6	112320000	112325000	beige	1.10806	35.5	1.10806	0.502508	0.0274499
chr7	116330000	116335000	chr7	116490000	116495000	beige	1.38702	23.5	1.38702	0.629027	0.0274519
chr17	29270000	29275000	chr17	29280000	29285000	beige	1.02748	39.5	1.02748	0.46599	0.027458
chr8	129065000	129070000	chr8	129260000	129265000	beige	1.8365	16	1.8365	0.832968	0.0274703
chrX	68825000	68830000	chrX	69360000	69365000	beige	2.03562	12.75	2.03562	0.923411	0.0274919
chr4	20645000	20650000	chr4	20680000	20685000	beige	1.12286	35.75	1.12286	0.509434	0.0275155
chr20	57515000	57520000	chr20	57585000	57590000	beige	1.09311	35.25	1.09311	0.495964	0.0275237
chr11	63840000	63845000	chr11	63850000	63855000	beige	0.716991	105.75	0.716991	0.325313	0.0275239
chr2	108535000	108540000	chr2	108575000	108580000	beige	0.988505	47	0.988505	0.44854	0.0275366
chr6	54010000	54015000	chr6	54070000	54075000	beige	1.04103	39.75	1.04103	0.472405	0.027547
chr12	6750000	6755000	chr12	6775000	6780000	beige	0.809178	77.75	0.809178	0.367278	0.0275823
chr6	53290000	53295000	chr6	53460000	53465000	beige	1.72792	17.25	1.72792	0.784388	0.0276025
chr1	153695000	153700000	chr1	153745000	153750000	beige	1	44.25	1	0.453978	0.0276123
chr3	16435000	16440000	chr3	16510000	16515000	beige	0.9386	52.5	0.9386	0.42615	0.0276294
chr3	46865000	46870000	chr3	46880000	46885000	beige	0.9386	52.5	0.9386	0.42615	0.0276294
chr2	152655000	152660000	chr2	152665000	152670000	beige	1.26679	27.25	1.26679	0.575189	0.0276382
chr3	45105000	45110000	chr3	45120000	45125000	white	1.8365	16	-1.8365	0.833873	0.0276391
chr9	134210000	134215000	chr9	134220000	134225000	beige	1.63743	18.5	1.63743	0.743717	0.0276876
chr11	32070000	32075000	chr11	32090000	32095000	beige	1.16993	32.5	1.16993	0.531417	0.0276992
chr17	75305000	75310000	chr17	75390000	75395000	beige	0.952695	45.5	0.952695	0.432812	0.0277238
chr22	41405000	41410000	chr22	41440000	41445000	beige	1.48113	22.75	1.48113	0.672937	0.0277369
chr19	2970000	2975000	chr19	3030000	3035000	beige	1.02647	41	1.02647	0.466403	0.0277482
chr6	87660000	87665000	chr6	87790000	87795000	beige	1.19994	30.5	1.19994	0.545367	0.0277899
chr15	72470000	72475000	chr15	72560000	72565000	beige	1.20511	29.75	1.20511	0.5478	0.0278127
chr15	100685000	100690000	chr15	100880000	100885000	beige	1.56072	19.75	1.56072	0.7095	0.0278254
chr11	95920000	95925000	chr11	96390000	96395000	beige	1.93289	13.25	1.93289	0.878971	0.0278757
chr19	17395000	17400000	chr19	17415000	17420000	beige	1.21632	28.25	1.21632	0.553139	0.0278824
chr10	62035000	62040000	chr10	62235000	62240000	beige	2.11548	12	2.11548	0.962169	0.0279025
chr9	69055000	69060000	chr9	69190000	69195000	beige	2.41504	9.5	2.41504	1.09842	0.0279036
chr16	585000	590000	chr16	635000	640000	beige	1.28293	25.75	1.28293	0.58357	0.027919
chr17	3475000	3480000	chr17	3500000	3505000	beige	0.922596	48.5	0.922596	0.419699	0.0279326
chr10	62065000	62070000	chr10	62235000	62240000	beige	3.27301	8	3.27301	1.489	0.0279404
chr15	84980000	84985000	chr15	85020000	85025000	beige	1.66742	17.75	1.66742	0.758579	0.0279427
chr2	218235000	218240000	chr2	218245000	218250000	beige	1.30256	26	1.30256	0.592603	0.0279466
chr13	80445000	80450000	chr13	80555000	80560000	beige	1.23947	30.25	1.23947	0.563933	0.0279566
chr10	118565000	118570000	chr10	118800000	118805000	beige	1.85415	15	1.85415	0.843721	0.0279787
chr2	173630000	173635000	chr2	173640000	173645000	beige	1.01238	43.75	1.01238	0.460711	0.0279892
chr1	209645000	209650000	chr1	209665000	209670000	beige	0.720756	118.5	0.720756	0.328027	0.0280031
chr11	79170000	79175000	chr11	79425000	79430000	beige	1.64046	17.5	1.64046	0.746803	0.0280462
chr11	122630000	122635000	chr11	122850000	122855000	beige	1.64046	17.5	1.64046	0.746803	0.0280462
chr2	88060000	88065000	chr2	88155000	88160000	beige	2.58496	8.75	2.58496	1.17693	0.0280661
chrX	136525000	136530000	chrX	136540000	136545000	beige	1.73697	16.25	1.73697	0.790852	0.0280689
chr2	39155000	39160000	chr2	39225000	39230000	beige	0.811928	93	0.811928	0.369679	0.02807
chr3	136080000	136085000	chr3	136195000	136200000	beige	1.45943	22.5	1.45943	0.664557	0.028085
chr10	29745000	29750000	chr10	29945000	29950000	beige	1.41504	24.75	1.41504	0.644359	0.0280891
chr17	48330000	48335000	chr17	48575000	48580000	beige	1.24101	27.75	1.24101	0.565139	0.0280966
chr6	35160000	35165000	chr6	35205000	35210000	beige	1.01306	41.5	1.01306	0.461408	0.0281224
chr20	41030000	41035000	chr20	41050000	41055000	beige	0.891624	54.25	0.891624	0.406144	0.0281393
chr14	76910000	76915000	chr14	77020000	77025000	beige	1.63743	18.5	1.63743	0.746001	0.0281676
chr1	175190000	175195000	chr1	175200000	175205000	beige	1.14684	33.75	1.14684	0.522624	0.0282073
chr20	49480000	49485000	chr20	49530000	49535000	beige	1.3112	23.5	1.3112	0.597578	0.0282216
chr2	189610000	189615000	chr2	189630000	189635000	beige	1.13124	33.5	1.13124	0.515628	0.0282414
chr14	51650000	51655000	chr14	51775000	51780000	beige	1.05658	38.5	1.05658	0.481622	0.0282494
chr10	13885000	13890000	chr10	13955000	13960000	beige	1.12029	36.5	1.12029	0.510747	0.0282754
chr8	13245000	13250000	chr8	13355000	13360000	beige	0.849758	63.75	0.849758	0.38745	0.0282924
chr3	71690000	71695000	chr3	71705000	71710000	beige	1.05445	40	1.05445	0.480792	0.0282968
chr5	40990000	40995000	chr5	41150000	41155000	beige	0.825605	70	0.825605	0.376478	0.0283095
chr12	1670000	1675000	chr12	1690000	1695000	beige	0.949727	53.5	0.949727	0.433104	0.028319
chr15	38860000	38865000	chr15	39130000	39135000	beige	2.41504	9.5	2.41504	1.10138	0.0283261
chr2	217185000	217190000	chr2	217435000	217440000	beige	1.34239	24.75	1.34239	0.612229	0.0283339
chr5	135190000	135195000	chr5	135240000	135245000	beige	1.53842	20.5	1.53842	0.701732	0.0283566
chr1	170310000	170315000	chr1	170410000	170415000	beige	1.66742	17.75	1.66742	0.760589	0.0283591
chr6	3160000	3165000	chr6	3245000	3250000	beige	1.43741	22.25	1.43741	0.655777	0.0283859
chrX	153705000	153710000	chrX	153715000	153720000	beige	2.67807	9.25	2.67807	1.22186	0.0283938
chr10	61900000	61905000	chr10	62045000	62050000	beige	0.710083	128.5	0.710083	0.323989	0.0284022
chr4	2010000	2015000	chr4	2140000	2145000	beige	1.45372	21.5	1.45372	0.663304	0.0284061
[truncated: 96,016 more rows]

## Sheet: Data S4
Differential ATAC footprinting analysis (TOBIAS)
output_prefix	name	motif_id	cluster	total_tfbs	wD15_mean_score	wD15_bound	bD15_mean_score	bD15_bound	Log2FC(wD15/bD15)	pvalue
CEBPB_MA0466.3	CEBPB	MA0466.3	C_CEBPE	1163	1.50201	373	1.63702	422	-0.43822	5.10627E-116
CEBPE_MA0837.2	CEBPE	MA0837.2	C_CEBPE	1306	1.54505	426	1.67524	482	-0.43555	2.81134E-123
CEBPG_MA0838.1	CEBPG	MA0838.1	C_CEBPE	1993	1.54813	649	1.69875	736	-0.3967	5.69456E-126
CEBPD_MA0836.2	CEBPD	MA0836.2	C_CEBPA	5321	1.31495	1516	1.48946	1709	-0.36172	1.19833E-140
CEBPA_MA0102.4	CEBPA	MA0102.4	C_CEBPA	5745	1.14497	1465	1.29603	1690	-0.34794	5.32475E-144
DBP_MA0639.1	DBP	MA0639.1	C_NFIL3	1428	0.99695	323	1.12292	365	-0.32168	9.40135E-117
TEF_MA0843.1	TEF	MA0843.1	C_NFIL3	1586	0.91157	326	1.02553	380	-0.30923	5.60424E-116
CEBPG_MA1636.1	CEBPG	MA1636.1	C_CEBPG	6710	1.0924	1548	1.21696	1740	-0.3046	1.23544E-142
HLF_MA0043.3	HLF	MA0043.3	C_NFIL3	3617	1.14824	912	1.27098	1024	-0.29691	4.38817E-122
NFIL3_MA0025.2	NFIL3	MA0025.2	C_NFIL3	4176	1.02876	968	1.14571	1076	-0.27443	1.13677E-125
ATF4_MA0833.2	ATF4	MA0833.2	C_CEBPG	5556	1.05869	1215	1.1575	1345	-0.24965	4.72076E-132
PPARARXRA_MA1148.1	PPARA::RXRA	MA1148.1	C_PPARA::RXRA	8773	1.52633	2592	1.68349	2789	-0.15585	1.88279E-113
Tcf21_MA0832.1	Tcf21	MA0832.1	C_Tcf21	4048	1.26983	980	1.34636	1079	-0.15295	1.78424E-102
HOXB2_MA0902.2	HOXB2	MA0902.2	C_VAX2	1448	0.56245	172	0.61332	204	-0.15291	8.38889E-79
GMEB2_MA0862.1	GMEB2	MA0862.1	C_GMEB2	401	1.29866	86	1.29949	91	-0.1518	1.15688E-52
HOXA1_MA1495.1	HOXA1	MA1495.1	C_VAX2	1008	0.50739	109	0.54593	129	-0.14565	2.25020E-71
EMX1_MA0612.2	EMX1	MA0612.2	C_VAX2	1008	0.50739	109	0.54593	129	-0.14565	2.25020E-71
HOXA2_MA0900.2	HOXA2	MA0900.2	C_VAX2	1008	0.50739	109	0.54593	129	-0.14565	2.25020E-71
HOXB5_MA0904.2	HOXB5	MA0904.2	C_VAX2	1008	0.50739	109	0.54593	129	-0.14565	2.25020E-71
Atoh1_MA0461.2	Atoh1	MA0461.2	C_Atoh1	2854	0.75154	432	0.82159	505	-0.14505	4.54819E-88
TAL1TCF3_MA0091.1	TAL1::TCF3	MA0091.1	C_TAL1::TCF3	4728	0.97707	941	1.04767	1053	-0.13701	1.15791E-101
Neurod2_MA0668.2	Neurod2	MA0668.2	C_Neurod2	9000	1.2172	2052	1.2912	2282	-0.13589	2.18713E-112
NEUROG2_MA0669.1	NEUROG2	MA0669.1	C_ATOH7	3270	0.87554	587	0.95156	660	-0.13261	4.73886E-87
NEUROG2_MA1642.1	NEUROG2	MA1642.1	C_Neurod2	7328	1.05594	1539	1.12693	1722	-0.12854	6.41284E-103
MYOG_MA0500.2	MYOG	MA0500.2	C_ASCL1	6132	1.70656	1823	1.74999	1972	-0.12725	5.69719E-104
NEUROD1_MA1109.1	NEUROD1	MA1109.1	C_Neurod2	8983	1.22401	2050	1.2933	2269	-0.1271	3.28263E-113
Ptf1a_MA1618.1	Ptf1a	MA1618.1	C_TAL1::TCF3	7308	1.03494	1501	1.10929	1674	-0.12566	1.07560E-105
TFAP4_MA0691.1	TFAP4	MA0691.1	C_TFAP4	4953	1.37422	1266	1.44506	1372	-0.12545	1.74309E-95
Bhlha15_MA1472.2	Bhlha15	MA1472.2	C_ASCL1	6249	1.64016	1832	1.70674	1992	-0.12511	7.39867E-103
Dlx2_MA0885.2	Dlx2	MA0885.2	C_Dlx2	3358	0.61876	453	0.6644	500	-0.1236	3.84064E-90
VAX2_MA0723.2	VAX2	MA0723.2	C_VAX2	1645	0.65608	202	0.69519	226	-0.12171	5.49207E-74
MYF5_MA1641.1	MYF5	MA1641.1	C_ASCL1	6075	1.66416	1794	1.72858	1943	-0.1193	1.94956E-101
Ptf1A_MA1619.1	Ptf1A	MA1619.1	C_ASCL1	6215	1.6239	1814	1.68973	1967	-0.11922	1.52746E-99
Atoh1_MA1467.2	Atoh1	MA1467.2	C_Neurod2	7277	1.05399	1533	1.12852	1699	-0.11829	2.72582E-102
Dlx5_MA1476.2	Dlx5	MA1476.2	C_Dlx2	3346	0.59643	439	0.63879	487	-0.11762	8.82413E-81
HAND2_MA1638.1	HAND2	MA1638.1	C_Neurod2	7719	1.09607	1661	1.16016	1820	-0.1169	3.36677E-99
FERD3L_MA1485.1	FERD3L	MA1485.1	C_FERD3L	4974	1.81944	1548	1.82668	1651	-0.11604	1.26778E-96
Nr2f6_MA0677.1	Nr2f6	MA0677.1	C_NR2C2	6970	1.36874	1888	1.48357	2017	-0.11384	1.45564E-103
Ddit3Cebpa_MA0019.1	Ddit3::Cebpa	MA0019.1	C_Ddit3::Cebpa	5750	0.78371	840	0.83938	928	-0.1138	2.42385E-102
Tcf12_MA0521.2	Tcf12	MA0521.2	C_ASCL1	6380	1.7271	1941	1.78442	2101	-0.11221	1.85840E-91
Neurod2_MA1993.1	Neurod2	MA1993.1	C_ASCL1	6594	1.69272	1952	1.74449	2090	-0.1122	1.91838E-96
EN1_MA0027.2	EN1	MA0027.2	C_VAX2	2094	0.65669	269	0.69507	295	-0.11164	2.79721E-72
FOSL2JUN_MA1131.1	FOSL2::JUN	MA1131.1	C_ATF2	2083	1.50624	527	1.52228	557	-0.11103	8.82857E-76
DLX1_MA0879.2	DLX1	MA0879.2	C_Msx3	2467	0.70597	354	0.74654	383	-0.11089	5.90356E-76
Olig2_MA1997.1	Olig2	MA1997.1	C_ASCL1	6675	1.70053	1970	1.74694	2110	-0.11056	7.10953E-100
MYF6_MA0667.1	MYF6	MA0667.1	C_Tcf21	3677	0.95675	717	1.01977	813	-0.10852	1.35318E-80
Twist2_MA0633.2	Twist2	MA0633.2	C_ASCL1	7021	1.70054	2078	1.75336	2230	-0.10851	4.75684E-91
OLIG1_MA0826.1	OLIG1	MA0826.1	C_Atoh1	1941	0.62803	247	0.68363	288	-0.10651	1.67524E-67
BHLHE22_MA1635.1	BHLHE22	MA1635.1	C_ASCL1	6900	1.71639	2057	1.76776	2206	-0.10575	7.25736E-99
ATOH7_MA1468.1	ATOH7	MA1468.1	C_ATOH7	3620	0.82989	621	0.89144	702	-0.10427	3.71991E-79
MSC_MA0665.1	MSC	MA0665.1	C_MSC	6229	1.10837	1320	1.16162	1446	-0.10336	2.27902E-95
TCF21_MA1568.1	TCF21	MA1568.1	C_TCF21	2352	0.96569	458	1.02139	505	-0.10274	1.30023E-69
Ascl2_MA0816.1	Ascl2	MA0816.1	C_ASCL1	8290	1.39742	2104	1.43871	2306	-0.10042	5.09259E-97
GFI1_MA0038.2	GFI1	MA0038.2	C_GFI1	6840	0.90559	1120	0.9301	1229	-0.10015	4.65642E-100
NR2F1_MA1537.1	NR2F1	MA1537.1	C_NR2C2	7497	1.41726	2015	1.51854	2164	-0.09917	5.36536E-94
JUN_MA0488.1	JUN	MA0488.1	C_ATF2	5640	1.0814	1132	1.12258	1244	-0.09731	4.82397E-91
DLX6_MA0882.1	DLX6	MA0882.1	C_DLX6	2190	0.57663	253	0.60824	286	-0.09709	3.99492E-70
PDX1_MA0132.2	PDX1	MA0132.2	C_VAX2	2128	0.51119	224	0.5447	262	-0.09685	5.67885E-67
Rxra_MA0512.2	Rxra	MA0512.2	C_NR2C2	6084	1.31188	1559	1.41241	1644	-0.0966	3.74455E-86
DRGX_MA1481.1	DRGX	MA1481.1	C_VAX2	1654	0.6482	206	0.67575	220	-0.09599	4.17349E-64
TGIF2LX_MA1571.1	TGIF2LX	MA1571.1	C_PKNOX2	2666	1.10342	552	1.16433	584	-0.09564	1.40541E-67
Creb5_MA0840.1	Creb5	MA0840.1	C_ATF2	1667	1.48754	403	1.48469	429	-0.0955	3.13310E-63
PpargRxra_MA0065.2	Pparg::Rxra	MA0065.2	C_Pparg::Rxra	15713	1.56603	4656	1.65225	4962	-0.09509	8.44537E-105
HOXA5_MA0158.2	HOXA5	MA0158.2	C_HOXA5	2090	0.65725	302	0.69728	346	-0.09509	2.27589E-64
RXRB_MA0855.1	RXRB	MA0855.1	C_NR2C2	6260	1.29002	1571	1.38413	1661	-0.09299	6.47173E-91
PPARD_MA1550.1	PPARD	MA1550.1	C_NR2C2	6987	1.302	1769	1.39622	1866	-0.09293	1.78595E-88
NFIC_MA1527.1	NFIC	MA1527.1	C_NFIB	7235	1.28138	1782	1.33339	1894	-0.09134	6.27722E-95
HOXC8_MA1505.1	HOXC8	MA1505.1	C_NKX6-2	1603	0.57424	196	0.60207	233	-0.09114	4.48914E-58
TGIF2LY_MA1572.1	TGIF2LY	MA1572.1	C_PKNOX2	2600	1.04302	506	1.09523	539	-0.09031	7.04126E-73
PRRX2_MA0075.3	PRRX2	MA0075.3	C_ESX1	1756	0.4159	157	0.44259	174	-0.08904	3.61391E-64
HOXB8_MA1502.1	HOXB8	MA1502.1	C_HOXB8	2132	0.71213	323	0.74264	357	-0.08803	5.83450E-63
Msx3_MA0709.1	Msx3	MA0709.1	C_Msx3	2812	0.64442	347	0.67401	373	-0.08585	3.58668E-69
MSX1_MA0666.2	MSX1	MA0666.2	C_Msx3	2812	0.64444	347	0.67402	373	-0.08577	3.91483E-69
MSX2_MA0708.2	MSX2	MA0708.2	C_Msx3	2812	0.64444	347	0.67402	373	-0.08577	3.91483E-69
RXRG_MA0856.1	RXRG	MA0856.1	C_NR2C2	6101	1.2666	1515	1.3564	1599	-0.08553	2.82198E-83
BHLHA15_MA0607.2	BHLHA15	MA0607.2	C_Atoh1	1877	0.70325	268	0.76254	316	-0.08515	1.63813E-58
ESX1_MA0644.2	ESX1	MA0644.2	C_ESX1	2193	0.52486	222	0.54712	240	-0.08412	3.08844E-64
GSX2_MA0893.2	GSX2	MA0893.2	C_VAX2	2319	0.69244	314	0.71416	351	-0.08335	1.55012E-64
HOXB7_MA1501.1	HOXB7	MA1501.1	C_HOXB7	2223	0.60524	287	0.64218	321	-0.08297	2.70353E-65
Msgn1_MA1524.2	Msgn1	MA1524.2	C_Msgn1	6353	0.9188	1193	0.96188	1314	-0.08197	7.73552E-89
NFICTLX1_MA0119.1	NFIC::TLX1	MA0119.1	C_NFIB	8479	1.13766	1829	1.17599	1958	-0.08171	7.28360E-87
ASCL1_MA1100.2	ASCL1	MA1100.2	C_ASCL1	7096	1.39727	1765	1.4224	1920	-0.08151	4.26551E-84
BACH2_MA1470.1	BACH2	MA1470.1	C_BACH2	2025	0.83109	298	0.83951	324	-0.08101	8.72620E-62
GBX2_MA0890.1	GBX2	MA0890.1	C_GBX2	2313	0.61383	275	0.64039	289	-0.07964	8.21172E-64
PKNOX1_MA0782.2	PKNOX1	MA0782.2	C_PBX3	8563	1.06179	1536	1.08819	1691	-0.07924	1.08523E-90
NR1H2RXRA_MA0115.1	NR1H2::RXRA	MA0115.1	C_NR1H2::RXRA	5404	1.14865	1250	1.22489	1347	-0.07884	3.85312E-78
TWIST1_MA1123.2	TWIST1	MA1123.2	C_ZBTB18	7778	1.06805	1641	1.11832	1781	-0.07827	5.12875E-84
JDP2_MA0656.1	JDP2	MA0656.1	C_ATF2	1617	1.61008	413	1.58335	431	-0.07722	3.75558E-57
MIXL1_MA0662.1	MIXL1	MA0662.1	C_ESX1	2525	0.50774	259	0.52864	279	-0.07689	1.88963E-54
TLX2_MA1577.1	TLX2	MA1577.1	C_Msx3	1630	0.6937	212	0.71701	235	-0.07678	3.70931E-54
Nobox_MA0125.1	Nobox	MA0125.1	C_Dlx2	2483	0.60628	295	0.63663	315	-0.07435	4.34892E-54
EMX2_MA0886.1	EMX2	MA0886.1	C_EMX2	1655	0.44625	153	0.47527	172	-0.07432	8.74428E-53
HOXA7_MA1498.2	HOXA7	MA1498.2	C_HOXB8	2818	0.62855	366	0.65371	404	-0.07204	7.30965E-59
HNF4A_MA1494.1	HNF4A	MA1494.1	C_HNF4A	5001	1.20716	1194	1.27935	1273	-0.07193	2.52992E-76
NHLH1_MA0048.2	NHLH1	MA0048.2	C_ASCL1	6568	1.62138	1858	1.64077	1996	-0.07141	9.45619E-79
FOSL1JUN_MA1129.1	FOSL1::JUN	MA1129.1	C_ATF2	1231	1.5815	316	1.55918	328	-0.07123	1.04478E-44
GBX1_MA0889.1	GBX1	MA0889.1	C_GBX2	1827	0.66102	230	0.68887	241	-0.07023	7.07928E-52
FOSBJUN_MA1127.1	FOSB::JUN	MA1127.1	C_ATF2	1758	1.58604	448	1.56221	463	-0.07013	2.31791E-56
LMX1A_MA0702.2	LMX1A	MA0702.2	C_VAX2	2410	0.38616	191	0.40366	219	-0.06931	2.97948E-57
JUND_MA0492.1	JUND	MA0492.1	C_ATF2	4825	1.04548	916	1.06111	976	-0.06907	2.11331E-71
TFAP4FLI1_MA1967.1	TFAP4::FLI1	MA1967.1	C_TFAP4::FLI1	6762	1.59449	1840	1.59336	1964	-0.06889	2.04832E-79
HOXB3_MA0903.1	HOXB3	MA0903.1	C_EMX2	2731	0.67516	357	0.69539	384	-0.06867	6.29873E-61
[truncated: 739 more rows]

## Sheet: Data S5
ChIP primers (NFIL3 ChIP-PCR)
[truncated: 7 more rows]
