# Supplementary material for: Multimodal epigenetic and enhancer network remodeling shape the transcriptional landscape of human beige adipocytes
Source: Commun Biol. 2026 Jan 8;9:191. doi: 10.1038/s42003-025-09469-8 (PMC12881478; doi:10.1038/s42003-025-09469-8)
Supplement: Supplementary file 5 — Supplementary data 6 [file 42003_2025_9469_MOESM5_ESM.xlsx]

## Sheet: Fig1A
Oil Red O staining and staining quantification of non-induced (NI) ASCs and differentiated (D15) white and beige adipocytes
	NI	White	Beige
Rep#1	0.046	0.373	0.366
Rep#2	0.059	0.306	0.322
Rep#3	0.071	0.354	0.411

## Sheet: Fig1C
Quantification of FAS, PPARG, CD36, UCP1 and CITED1 protein levels in differentiated (D15) white and beige adipocytes (normalized to γ-Tubulin)
	FAS		PPARG		UCP1		CITED1		CD36
	White	Beige	White	Beige	White	Beige	White	Beige	White	Beige
Rep#1	1.14832	1.05276	1.12275	1.16052	0.274177	1.4106	0.677414	0.989795	0.676782	0.978786
Rep#2	0.928457	0.67474	1.34477	0.943063	0.449563	1.06855	0.550464	0.899276	0.620214	1.20894
Rep#3	1.00666	1.2725	0.914297	0.896413	0.217434	0.520854	0.599558	1.11093	0.563198	0.812275
Rep#4					0.256152	0.987029	0.101642	0.962279	0.449011	1.31184
Rep#5					0.255573	0.622748	0.184342	0.624125	0.592461	0.763038
Rep#6					0.348707	1.39022	0.322139	1.4136	0.607597	0.925126

## Sheet: Fig1D
Lipid droplet area analysis
White	Beige
8.341	1.601
0.491	2.195
16.553	5.836
0.775	8.625
4.545	6.456
3.151	13.868
6.404	44.186
7.437	3.228
4.054	3.745
3.796	5.578
20.298	3.848
5.578	8.858
9.194	8.135
3.796	4.907
5.346	3.512
4.855	5.604
21.925	5.733
28.407	1.937
4.829	1.73
2.686	1.937
12.809	2.944
14.023	35.948
1.601	14.307
2.402	19.033
1.808	8.496
3.202	3.073
2.221	9.839
9.684	12.938
5.965	3.228
6.714	2.634
1.575	8.625
4.829	52.914
2.686	2.324
13.222	7.567
0.852	1.395
1.782	6.508
4.287	20.169
19.962	4.778
10.433	3.641
39.77	150.428
1.369	1.911
23.784	17.147
6.921	68.59
2.066	10.123
20.84	1.549
58.002	7.386
3.538	5.139
4.881	9.917
4.881	3.073
30.576	4.468
4.726	3.951
2.97	1.73
14.746	0.465
3.512	7.334
153.346	96.17
25.308	1.188
25.67	11.828
2.582	6.973
13.17	1.317
52.914	7.747
3.667	7.799
6.017	1.395
1.653	2.686
24.559	14.952
18.155	4.855
5.862	1.988
4.416	22.261
33.365	7.592
1.885	78.119
5.965	5.94
3.796	4.881
3.667	1.317
62.676	52.32
4.184	1.369
2.479	5.346
34.837	1.834
0.878	10.536
26.083	11.001
17.251	4.339
2.996	2.479
3.099	77.396
2.634	1.317
1.653	1.472
145.96	13.816
13.325	11.285
9.529	7.644
8.445	0.904
3.925	11.001
66.188	5.139
2.298	11.931
76.26	2.092
0.697	3.719
13.403	91.858
16.863	12.809
10.666	5.113
13.532	0.801
4.571	69.158
5.165	23.423
6.869	0.336
23.836	320.146
	1.11
0.697	31.119
3.176	10.743
4.364	4.855
3.202	1.859
5.526	1.291
21.589	5.087
71.146	11.079
89.482	18.49
1.937	1.24
24.198	40.39
1.601	3.874
117.295	1.162
7.024	5.733
13.248	104.615
9.607	3.874
2.298	49.144
3.951	3.925
111.691	9.813
36.697	1.291
2.582	0.336
33.727	77.293
3.099	2.04
6.12	18.387
12.602	1.988
8.135	66.524
4.519	7.076
2.169	7.876
6.534	3.719
41.965	35.793
11.673	0.723
3.59	2.66
1.162	7.954
4.829	0.671
8.445	3.125
3.486	2.634
5.604	10.02
169.77	39.408
3.874	18.025
2.686	12.241
3.59	1.963
29.982	1.963
5.371	6.508
1.369	2.014
33.107	9.942
2.892	34.192
4.442	71.74
56.142	9.891
4.597	4.184
3.77	3.151
11.414	38.814
3.951	0.956
13.3	28.949
4.674	2.634
2.35	35.509
10.407	37.446
3.021	61.307
3.641	82.509
13.945	1.446
111.743	3.047
3.073	5.371
5.217	5.346
18.31	6.998
1.704	1.653
3.822	10.64
5.862	0.077
19.859	0.981
23.862	14.642
1.834	2.066
8.6	3.641
9.297	29.233
207.267	8.031
2.97	4.493
40.622	4.545
13.61	4.597
14.746	5.087
10.872	19.678
1.988	1.73
1.136	0.491
5.526	47.31
6.12	54.67
15.417	1.963
2.428	11.957
25.54	1.24
8.729	2.66
2.97	9.684
291.378	6.172
10.046	1.007
5.578	2.944
2.298	88.578
5.965	15.495
0.878	1.679
3.564	8.445
71.87	5.113
1.136	3.615
30.421	19.988
3.667	37.962
3.667	19.523
79.41	44.676
1.756	67.841
6.973	51.184
3.28	35.87
4.623	2.247
3.176	51.959
2.066	2.737
3.021	11.492
1.395	1.704
28.614	2.737
26.548	1.549
3.28	1.808
12.551	0.671
15.03	4.106
61.101	13.997
13.377	13.455
1.627	2.04
4.003	8.083
1.446	18.981
28.536	0.594
34.45	7.076
12.835	2.531
16.863	86.667
25.85	14.565
22.88	21.486
2.582	9.684
8.987	8.109
3.796	1.188
2.763	3.925
33.623	33.675
7.386	31.997
30.55	18.542
4.08	11.311
2.479	55.032
3.28	2.712
3.899	22.338
3.641	1.446
82.432	16.45
2.402	20.479
24.662	7.36
5.242	43.153
9.865	10.459
6.714	27.012
55.342	4.674
5.862	3.719
3.409	18.232
7.257	20.608
6.224	3.409
3.538	26.264
4.468	1.11
1.988	9.219
7.128	6.714
41.293	6.275
11.259	1.033
8.625	123.338
4.08	23.423
7.67	5.475
4.674	3.254
12.99	0.31
4.803	87.468
8.78	49.945
9.348	2.712
2.221	1.885
4.752	2.195
32.487	2.608
4.184	1.524
40.415	13.661
2.453	6.404
2.712	5.449
1.808	12.344
1.988	80.598
17.354	7.928
5.681	12.706
4.054	52.32
36.826	90.308
1.007	1.033
2.35	2.841
1.679	4.158
13.325	3.306
1.395	1.575
14.126	39.098
2.479	3.202
2.221	4.623
12.473	18.258
1.343	74.736
12.783	52.992
33.52	3.899
1.756	35.25
15.882	1.704
1.524	2.376
1.911	8.264
1.653	0.491
2.247	60.92
7.36	1.549
4.39	3.512
58.002	80.314
1.627	0.646
2.324	1.653
1.11	0.956
1.911	7.515
7.437	1.885
1.343	2.944
1.498	7.102
1.395	10.511
0.697	2.04
0.801	5.991
24.43	10.072
5.217	0.052
3.28	2.453
3.021	11.363
1.524	5.759
2.789	4.029
1.11	0.207
3.409	39.589
0.981	49.506
	5.062
1.911	26.573
9.994	4.209
4.313	4.158
21.977	26.238
1.395	2.118
17.819	4.468
	1.472
2.298	3.176
21.848	7.541
4.958	31.506
2.402	2.118
3.021	4.778
35.38	0.181
2.324	9.245
0.93	47.207
15.314	5.165
10.046	3.125
372.647	2.143
6.301	2.66
24.714	136.405
0.93	3.409
2.402	5.94
1.265	13.713
115.797	23.01
2.066	17.432
4.984	9.503
4.158	10.459
2.97	60.868
0.852	9.271
27.271	2.996
2.789	10.072
3.486	7.412
5.811	27.606
1.937	52.114
36.49	1.214
6.637	10.356
20.763	3.925
6.585	1.11
7.618	2.505
91.961	2.195
5.062	24.74
3.254	13.093
3.925	42.972
25.721	4.08
2.35	4.958
3.125	3.745
4.158	4.545
0.956	6.25
1.498	5.991
4.907	6.637
1.136	2.298
2.712	2.918
1.808	44.883
12.447	8.264
0.956	6.947
0.516	3.46
7.799	5.242
4.339	5.062
14.1	20.66
8.909	6.766
4.132	2.324
3.228	21.899
4.984	3.848
3.331	9.813
5.759	8.806
5.526	2.402
11.156	2.892
3.073	12.008
4.132	48.576
5.63	5.371
27.813	8.006
4.442	5.294
9.323	10.666
4.881	53.431
1.136	9.09
1.265	33.598
7.153	35.147
7.412	0.026
5.165	2.918
4.778	11.569
5.397	2.066
2.143	0.155
0.956	5.165
6.146	1.369
1.085	2.557
8.006	6.818
15.34	5.139
1.963	1.911
1.808	8.574
11.001	13.48
8.832	5.475
1.343	34.114
6.559	3.202
2.582	13.687
22.571	1.136
2.557	48.447
1.627	12.344
5.165	1.885
1.343	3.202
2.789	1.317
21.538	4.855
1.627	34.398
14.126	35.664
5.681	4.519
2.531	1.136
6.895	0.052
17.354	13.455
1.627	1.11
8.161	2.376
10.226	4.003
1.11	1.369
4.648	17.406
3.125	6.404
4.442	40.131
14.849	43.153
2.763	9.658
2.118	2.169
4.003	2.273
7.618	3.28
3.796	22.157
1.937	1.136
7.773	2.996
6.74	2.143
5.268	1.782
16.579	4.209
21.977	1.988
15.727
7.05	1.446
1.549	1.988
2.04	5.733
2.867	5.552
1.085	41.784
11.75	89.069
20.453	121.943
23.165	12.473
1.317	6.224
12.344	41.707
23.242	15.133
15.443	17.741
1.834	32.461
0.904	8.78
11.414	18.051
1.653	24.12
2.169	107.378
1.265	41.087
9.142	2.376
3.745	118.56
32.151	5.087
1.859	19.446
22.88	3.047
0.878	2.918
7.567	1.911
10.898	53.844
11.853	57.408
1.653	7.954
8.935	6.404
3.486	50.823
3.899	12.861
2.376	16.915
3.28	18.155
3.899	1.446
14.049	36.8
3.047	28.02
1.704	10.666
3.615	16.631
1.834	13.532
5.139	16.941
1.859	32.797
4.519	41.345
16.605	3.719
38.014	27.296
1.395	35.302
1.498	22.622
5.217	15.934
1.653	9.245
17.251	8.935
29.182	27.761
1.472	25.256
12.706	22.519
3.719	5.991
2.376	1.704
2.996	19.213
7.489	21.228
16.45	49.79
6.404	42.869
7.567	2.557
2.118	3.306
5.991	54.567
8.548	16.967
1.524	1.988
19.317	36.619
3.564	53.508
2.402	54.49
30.964	28.794
9.658	17.922
1.653	34.372
0.62	24.482
1.136	17.509
5.087	5.423
2.479	11.466
2.428	1.808
26.109	7.67
3.228	2.35
1.265	15.03
4.752	1.11
8.419	4.571
1.859	5.604
1.472	0.956
1.472	39.615
1.317	40.235
3.125	82.509
3.435	43.204
2.531	75.562
20.582	3.28
12.138	3.228
2.789	4.132
1.653	2.092
1.911	13.067
21.563	4.493
13.3	1.73
13.894	2.118
5.965	1.679
1.885	6.689
2.014	1.963
3.357	111.562
15.288	2.66
0.904	16.889
50.874	31.79
1.679	1.653
17.535	5.707
2.505	5.656
1.317	5.397
1.317	1.653
1.653	10.795
2.298	44.289
1.782	56.995
2.712	6.017
27.012	19.239
40.751	8.057
3.899	1.524
1.549	49.221
4.958	29.543
35.819	8.909
1.963	54.8
7.747	5.32
15.288	14.875
32.823	3.099
33.391	16.863
2.221	32.797
3.409	13.119
13.764	18.723
5.759	56.452
9.762	17.018
2.453	4.313
6.534	4.648
32.255	1.988
6.12	1.911
3.693	18.929
1.42	40.57
8.884	20.221
9.09	15.83
3.151	5.087
19.343	1.988
6.74	38.633
32.022	1.679
2.324	15.701
1.937	23.862
5.113	22.467
32.952	9.452
4.726	4.184
27.116	4.571
18.258	5.01
49.428	18.335
8.445	55.807
2.996	7.98
4.493	13.016
8.729	22.441
1.988	1.679
6.585	0.981
24.611	10.046
1.033	31.454
19.756	19.497
5.371	5.94
8.238	4.829
22.028	2.324
2.273	2.169
3.641	10.02
4.958	25.205
6.869	32.875
13.558	1.11
5.94	9.865
0.956	22.416
1.395	12.344
2.247	3.977
7.618	12.912
1.988	18.8
4.029	41.655
50.539	56.762
3.331	2.97
8.445	1.162
18.697	33.572
4.881	2.712
18.31	1.782
6.998	1.549
17.793	7.386
26.728	13.713
5.681	5.914
29.44	8.755
3.822	28.898
0.775	9.891
3.176	16.244
9.374	3.047
2.066	7.825
1.756	2.815
24.843	12.886
25.127	47.336
35.354	74.788
9.452	16.424
10.356	10.614
5.733	7.386
1.653	2.737
2.918	178.835
2.453	1.988
6.843	3.435
0.93	14.513
2.531	31.144
34.811	38.84
2.944	2.763
2.402	12.525
9.555	13.635
5.785	3.357
38.504	4.08
8.522	7.592
1.42	123.028
2.841	8.341
30.395	17.767
2.143	13.79
1.885	19.678
3.383	2.66
41.474	8.135
13.661	18.335
2.014	4.313
4.7	14.333
12.912	1.291
3.925	2.557
31.325	2.298
4.493	18.025
3.77	17.793
1.369	2.582
1.885	3.538
7.179	11.569
3.822	12.086
20.969	2.402
37.859	30.834
4.468	2.531
1.963	28.743
2.35	13.3
5.165	3.021
6.792	2.557
2.169	12.602
11.027	8.367
3.745	2.66
1.988	5.836
11.466	1.756
52.295	32.255
1.679	3.874
1.911	10.846
33.443	4.313
4.209	7.567
7.902	4.106
2.582	162.539
55.626	2.712
13.145	4.313
3.667	2.712
2.557	10.614
5.268	17.845
8.29	3.641
8.832	4.184
2.582	4.339
11.027	2.195
3.254	42.016
1.859	14.1
7.36	12.112
31.661	5.811
26.186	2.247
5.63	1.885
8.445	14.074
12.99	2.298
46.2	19.807
9.478	1.653
3.021	12.086
1.627	2.841
3.977	9.736
26.212	8.935
55.135	4.778
2.789	14.203
6.663	4.39
5.94	26.651
9.736	0.878
4.674	27.606
2.505	1.42
6.921	1.808
2.092	8.341
8.419	7.153
62.16	3.254
14.074	41.603
29.337	1.524
3.59	29.595
1.756	2.634
16.812	15.779
3.435	7.257
2.273	0.981
4.261	22.88
2.402	37.6
3.306	18.077
27.245	5.707
12.06	5.578
12.447	2.763
19.058	31.609
9.581	6.973
11.079	30.318
4.778	1.549
6.637	17.845
5.449	6.508
2.092	18.594
16.114	67.609
7.98	2.505
11.414	18.232
3.486	4.623
1.265	3.099
1.317	4.106
25.644	13.377
3.874	3.925
1.808	7.102
1.885	1.265
1.472	55.548
6.379	5.914
1.549	22.39
4.958	31.971
2.118	5.036
13.764	2.221
9.503	2.841
3.977	0.697
4.545	1.162
38.091	45.425
9.658	30.886
3.641	16.528
6.301	5.811
13.635	24.895
8.651	17.044
2.841	5.113
3.021	3.796
1.937	5.294
6.095	1.575
31.893	2.97
11.931	2.479
2.298	34.269
17.406	3.925
20.815	9.297
10.872	0.775
1.24	15.004
40.105	2.582
5.036	4.7
27.658	19.291
5.759	42.714
6.689	4.106
6.559	2.298
7.205	0.775
9.168	2.712
17.793	64.845
4.08	56.375
13.145	6.818
20.195	7.851
2.918	89.585
12.938	5.475
3.228	1.472
22.751	15.882
11.518	1.704
1.498	26.289
3.435	7.153
2.402	3.435
19.265	3.796
2.247	2.867
6.069	36.619
4.287	11.828
5.165	21.873
4.597	13.016
2.169	2.557
1.575	6.043
2.273	11.363
10.691	2.582
4.752	1.395
8.057	3.409
42.352	4.752
1.369	48.705
19.394	2.892
1.446	30.809
38.453	1.24
17.018	1.73
5.552	3.435
3.693	8.341
8.186	1.601
12.473	15.805
5.63	50.487
4.416	4.39
9.555	21.15
7.722	3.151
11.673	10.304
4.726	1.859
1.834	3.409
6.508	1.446
2.298	3.176
4.08	10.795
6.353	82.664
1.136	10.666
49.738	5.371
2.376	4.519
2.118	6.714
1.265	4.778
5.062	1.834
14.462	35.922
5.165	23.784
2.712	5.991
2.247	3.822
136.715	47.879
2.608	1.291
5.449	5.036
2.608	3.719
3.538	8.212
10.872	4.339
9.142	3.641
1.343	3.564
6.095	5.191
2.66	3.021
14.358	27.116
1.963	1.214
1.085	86.564
2.014	10.536
9.271	1.188
13.041	1.704
2.66	40.338
2.918	7.954
2.143	12.086
4.623	3.021
9.917	1.756
23.242	3.073
17.122	17.044
27.064	5.139
7.747	6.404
65.465	22.028
3.151	29.517
2.143	9.4
1.007	49.015
19.394	56.091
34.347	2.66
10.82	7.567
4.829	14.203
3.435	3.77
2.918	33.623
7.747	25.334
10.691	10.201
3.435	14.72
19.627	1.575
6.611	59.732
6.353	3.564
12.68	1.214
3.202	3.615
14.203	7.567
2.505	3.796
7.024	14.617
3.383	4.907
6.43	13.403
6.508	1.085
2.066	6.895
1.988	21.512
2.273	1.911
1.214	12.086
2.324	36.206
4.209	6.353
1.988	4.829
2.66	33.081
0.852	10.226
1.343	12.499
0.749	5.242
1.73	74.323
1.007	1.033
0.697	1.549
2.247	6.766
136.715	13.868
2.608	110.426
5.449	5.191
2.608	4.442
3.538	1.214
10.872	2.996
9.142	78.016
1.343	1.033
6.095	2.04
2.66	1.704
14.358	2.66
1.963	9.323
1.085	4.158
2.014	3.796
9.271	17.328
13.041	2.608
2.66	0.749
2.918	59.655
2.143	6.611
4.623	13.868
9.917	90.463
23.242	13.894
17.122	2.557
27.064	6.043
7.747	2.789
65.465	5.036
3.151	9.478
2.143	1.24
1.007	4.829
19.394	11.182
34.347	2.686
10.82	3.099
4.829	3.383
4.364	1.575
3.435	2.737
2.918	2.996
7.747	8.367
2.273	7.489
10.691	1.756
3.435	4.829
19.627	25.747
5.914	59.835
6.611	14.152
6.353	1.627
12.68	45.399
3.202	7.386
14.203	15.805
2.505	9.555
7.024	2.195
3.383	11.466
6.43	5.294
6.508	35.974
2.066	39.227
5.785	5.552
1.988	1.085
2.273	119.619
1.214	1.395
3.383	2.428
2.324	16.528
4.209	9.633
3.848	11.259
1.988	6.637
2.66	2.273
0.852	13.661
1.343	8.135
0.749	3.925
1.73	13.455
1.007	11.079
1.575	2.35
0.697	2.453
	6.275
3.667	6.404
33.443	4.932
5.733	1.291
2.066	2.479
36.516	19.833
2.712	6.172
82.122	43.488
49.118	87.493
1.188	1.782
5.965	34.114
5.165	21.693
3.615	5.242
20.453	24.198
11.337	40.131
16.553	4.287
1.162	126.927
9.503	24.017
0.956	1.73
0.981	1.42
24.817	4.287
2.712	2.118
10.562	10.562
52.527	0.878
1.317	3.641
34.269	2.789
1.214	58.802
22.545	3.383
3.409	1.343
35.25	11.44
1.214	19.472
1.162	13.145
2.428	1.343
1.317	1.988
3.719	7.773
13.971	52.45
21.744	41.577
3.202	10.485
2.479	33.391
3.77	17.251
7.05	5.914
4.08	74.814
2.66	202.464
4.829	1.988
18.49	24.198
4.726	169.641
19.472	6.921
3.228	1.162
14.617	6.25
1.756	1.395
4.416	3.615
0.904	46.226
4.39	76.156
79.539	0.749
2.298	1.162
2.066	1.653
5.294	12.654
2.376	10.872
47.414	15.185
1.265	3.46
2.298	12.886
10.02	92.632
9.994	16.657
3.228	4.855
11.957	4.7
0.826	4.726
1.988	1.988
2.763	1.988
3.073	3.796
2.505	9.917
14.875	16.192
3.176	39.615
4.209	3.28
4.029	7.515
3.409	1.524
8.367	24.378
2.789	34.605
12.112	65.646
12.731	229.321
25.489	3.486
15.211	31.661
5.785	8.057
30.809	4.364
2.014	1.627
1.704	19.188
3.59	20.117
19.162	10.356
34.476
5.191	20.143
9.478	1.627
6.74	0.258
1.162	1.885
4.029	3.28
12.008	2.376
1.059	157.968
6.792	36.929
1.472	5.397
2.247	3.125
3.512	8.161
5.475	3.021
8.264	10.872
13.971	4.932
2.479	8.419
15.83	0.852
1.446	3.357
3.46	5.681
73.032	40.028
31.558	30.292
10.278	20.117
1.73	5.94
5.526	17.845
28.071	18.619
3.693	12.938
23.01	10.975
3.951	67.221
19.265	10.95
2.04	4.623
26.186	6.559
2.169	11.776
1.782	7.902
8.29	26.677
9.323	9.013
2.247	30.783
11.079	17.277
1.782	1.859
5.062	24.249
34.424	2.273
10.072	123.57
1.524	2.273
18.542	0.026
17.122	5.965
2.169	230.174
1.937	33.933
2.479	21.383
1.188	13.145
7.928	42.92
24.533	3.125
1.317	7.412
3.874	3.254
10.82	22.829
22.493	11.647
3.176	4.209
9.064	0.826
18.774	3.564
1.911	205.847
6.456	8.677
2.479	8.057
5.087	3.176
6.12	10.872
17.07	1.033
21.977	4.261
1.575	11.285
8.29	48.912
1.782	1.162
2.479	9.994
10.381	35.483
9.039	47.001
42.326	24.43
26.418	9.787
10.485	5.604
2.221	1.033
1.601	119.671
2.557	1.162
7.205	4.545
38.685	4.545
1.859	8.78
2.04	4.106
1.73	7.825
2.582	13.661
21.589	20.918
13.868	0.465
15.96	5.785
4.907	14.023
9.245	69.235
1.291	121.22
2.247	69.235
18.129	2.531
16.838	4.881
21.641	7.799
0.801	7.773
37.394	2.634
3.357	5.733
1.549	12.008
2.04	1.549
3.357	6.921
55.342	4.39
11.518	47.646
3.176	8.341
6.559	5.165
6.379	2.789
1.834	14.049
1.162	11.569
5.346	21.176
8.419	2.944
5.346	18.465
3.538	6.895
1.627	6.198
3.564	6.508
2.143	6.947
2.195	2.892
2.531	2.428
6.146	5.914
1.756	2.712
6.224	2.118
12.447	0.749
1.317	0.413
3.512	1.136
19.575	0.439
1.782
4.674	44.392
27.787	4.519
64.458	0.439
1.601	3.822
85.376	13.403
20.556	8.961
53.198	1.601
25.644	108.592
23.759	6.327
40.441	3.564
6.095	17.948
63.167	3.641
1.575	7.489
3.745	26.031
3.564	6.973
1.782	1.343
4.313	6.25
5.63	25.695
3.899	2.04
16.838	9.607
2.841	21.667
1.704	25.85
5.785	13.119
4.003	4.364
15.546	8.47
61.85	12.008
4.932	22.312
3.667	1.498
2.505	4.597
3.538	59.267
2.195	59.164
3.099	2.608
2.247	80.392
1.291	20.221
2.169	43.669
8.186	4.648
38.478	5.449
16.553	8.083
9.736	14.591
3.951	28.846
2.789	3.641
24.146	7.541
1.808	3.28
7.747	4.726
16.993	4.364
22.803	2.789
23.965	5.268
45.09	65.465
2.428	14.797
1.963	3.46
100.354	0.387
1.265	165.38
91.599	9.168
6.869	0.207
41.448	2.531
4.313	1.704
3.202	58.802
1.498	6.637
6.663	7.592
1.549	5.501
7.799	7.644
4.519	1.73
5.191	12.241
4.7	9.142
2.66	3.59
2.712	2.608
40.674	25.153
2.608	129.097
1.549	9.891
33.159	13.17
3.693	4.029
2.143	20.091
1.911	6.043
4.7	9.581
3.047	19.704
4.08	4.829
98.443	1.756
96.429	8.625
84.73	18
2.221	47.698
13.945	26.78
3.796	33.623
3.125	5.062
1.162	1.007
20.505	1.162
4.752	137.98
9.736	104.589
10.407	98.83
11.492	1.524
1.188	0.826
5.759	1.395
2.324	3.254
8.367	9.555
4.932	11.879
8.393	11.234
5.604	37.006
2.557	2.582
107.946	10.485
16.269	11.931
10.511	1.033
18.232	14.952
2.298	1.317
2.273	0.981
3.615	29.337
1.265	10.562
31.428	7.592
9.684	24.946
3.021	38.065
2.918	14.694
16.683	44.186
3.667	2.376
2.35	23.345
4.184	45.167
64.561	8.729
70.707	2.815
4.571	13.041
6.275	30.163
16.579	32.539
3.151	83.542
2.324	20.84
14.1	106.733
10.407	12.551
5.32	18.594
36.697	51.262
12.68	6.611
2.221	5.113
6.869	1.317
4.545	8.47
2.066	1.601
1.885	133.668
21.899	2.195
7.851	3.925
28.639	30.137
3.46	2.221
3.176	33.262
16.812	14.152
7.179	111.278
5.242	4.287
1.549	2.892
0.62	18
39.744	49.196
2.273	19.317
2.789	4.984
3.176	51.313
27.012	36.619
5.888	86.331
60.068	1.988
61.772	47.672
14.307	3.538
19.291	4.571
7.334	0.594
7.024	4.493
9.374	1.136
12.473	5.733
3.409	23.552
1.859	32.255
6.508	19.239
9.245	23.578
4.571	1.188
29.982	23.139
6.973	5.423
3.409	94.104
18.413	2.35
22.519	1.317
2.35	11.001
64.148	45.322
7.231	1.653
5.191	1.524
1.885	1.859
5.01	1.937
7.567	1.007
20.401	0.181
4.468	42.352
5.552	3.306
2.118	35.689
2.273	152.029
15.495	64.639
26.728	13.325
4.726	1.085
36.903	47.388
12.163	103.375
0.956	0.878
1.988	3.306
2.505	3.848
5.371	1.369
4.674	5.268
4.003	132.273
27.684	2.066
17.509	2.118
1.988	5.165
1.704	8.083
5.526	64.639
48.085	58.673
5.294	7.799
1.963	3.667
30.989	4.674
3.357	3.409
9.633	1.472
3.306	29.44
8.496	15.779
8.677	22.209
10.717	11.337
3.59	5.991
4.752	2.014
21.512	15.753
18.774	262.893
7.308	3.409
3.306	14.978
3.176	0.129
3.693	10.123
63.993	7.463
5.139	14.203
5.914	47.853
3.564	3.925
8.264	16.734
5.423	25.489
38.401	3.693
4.545	1.033
1.834	13.919
6.327	1.033
7.696	7.102
6.559	65.801
3.848	8.367
2.402	1.472
14.436	93.975
109.238	16.605
3.176	102.342
21.744	2.996
43.024	4.958
53.973	0.077
4.778	1.42
37.91	37.394
2.944	2.247
48.498	19.627
2.944	3.719
3.357	4.003
1.627	4.829
2.815	1.162
40.08	2.35
14.203	5.01
6.508	3.925
3.512	1.653
10.201	1.601
1.988	6.585
4.003	51.339
20.995	0.697
1.188	17.535
7.567	2.582
2.892	67.299
41.448	7.412
2.763	8.264
3.228	5.656
3.874	9.917
3.125	66.86
2.014	3.202
1.834	50.642
26.496	25.695
3.047	13.894
6.714	25.076
6.146	2.634
3.047	4.674
8.935	2.944
13.945	1.369
2.815	28.071
6.508	34.734
17.845	7.076
1.291	1.033
26.057	15.598
1.679	6.973
3.512	10.226
11.259	44.521
2.428	1.988
2.479	2.066
3.564	21.409
40.932	5.217
0.516	38.633
3.254	17.974
72.154	3.254
10.252	0.439
5.63	37.6
3.383	5.811
29.13	2.557
1.73	2.944
1.73	10.072
2.634	16.915
4.003	6.998
150.428	7.024
3.874	6.947
19.291	7.308
3.486	18.542
50.59	119.619
85.841	8.341
6.482	2.014
13.868	26.16
20.995	74.22
1.162	5.242
2.453	18.955
5.036	6.766
5.785	2.97
3.409	1.911
59.551	10.717
10.975	8.548
1.343	19.523
17.277	17.586
31.48	12.964
30.783	1.601
3.46	2.428
24.946	3.719
3.125	8.935
4.287	9.219
32.358	14.255
5.113	5.991
44.676	7.67
59.164	3.047
70.294	4.003
9.865	1.317
5.346	21.228
1.834	4.339
1.782	61.462
3.047	2.298
2.531	13.196
8.884	3.951
6.069	4.029
1.162	2.841
5.346	0.516
15.056	3.512
27.477	2.841
45.916	5.087
4.364	2.298
47.31	3.538
5.965	1.834
23.139	79.281
50.151	3.073
40.415	6.508
5.811	2.247
36.335	38.633
2.841	1.033
7.283	19.472
107.714	19.575
3.512	3.977
5.036	3.745
1.575	2.273
1.627	1.214
4.106	5.191
2.324	11.905
2.247	1.188
2.428	1.808
5.371	1.059
0.258	8.238
26.78	1.73
1.007	3.486
1.395	2.505
2.918	12.886
2.143	12.964
45.993	3.383
5.191	3.977
4.132	1.653
2.892	8.419
3.021	8.419
24.637	3.77
3.693	12.809
19.446	6.25
1.704	8.419
2.324	12.602
2.763	4.313
1.369	1.498
27.374	3.822
8.522	17.432
17.354	2.35
4.39	8.031
5.94	2.35
2.789	32.823
3.925	2.892
1.73	4.442
4.674	1.911
36.128	2.221
1.988	6.947
3.383	4.39
3.46	3.151
107.869	6.998
2.118	2.66
10.149	2.428
16.838	4.7
52.011	2.634
2.324	72.076
6.301	3.409
5.191	3.615
61.695	3.021
22.054	12.809
2.97	3.357
3.228	8.212
4.003	1.653
63.451	6.843
3.357	2.247
3.073	3.641
53.147	5.862
2.169	3.745
12.706	3.641
38.014	3.202
2.092	45.038
4.7	15.133
10.046	3.073
2.066	5.785
19.033	8.186
75.02	4.674
45.838	9.168
10.149	15.521
4.158	4.235
66.188	2.867
3.848	3.745
23.784	2.014
11.983	5.036
3.228	1.679
3.46	3.925
8.031	4.855
5.371	8.057
3.899	3.099
8.135	3.125
22.441	11.105
11.079	1.911
1.524	2.737
10.175	3.925
3.073	3.977
2.324	3.667
1.343	3.151
59.319	6.611
4.08	1.446
124.552	5.681
0.491	6.766
2.531	3.409
5.217	11.931
2.376	1.834
6.146	2.247
5.965	1.963
26.961	3.719
103.608	6.069
3.176	9.658
2.944	1.24
4.468	1.162
3.409	3.151
41.422	3.951
16.037	5.759
18.18	7.437
9.142	2.712
10.02	1.782
37.523	0.052
1.808	8.729
3.874	2.763
6.12	7.567
9.71	6.379
7.618	6.818
5.371	11.389
7.05	7.747
2.996	1.704
2.169	3.874
50.797	2.195
12.215	1.963
9.348	4.029
125.559	6.895
1.524	2.892
1.498	10.381
3.021	7.902
4.597	1.782
6.12	5.604
48.163	10.536
37.6	28.459
28.872	1.627
4.932	3.641
2.505	1.679
12.138	2.014
0.93	5.062
9.142	5.501
13.016	8.755
4.7	4.855
1.963	12.964
1.859	3.693
1.653	11.853
2.324	4.493
31.79	8.548
4.855	6.766
12.473	6.818
48.059	7.386
57.485	9.168
4.493	2.273
4.803	5.526
4.106	9.658
3.021	7.876
5.397	3.176
2.996	7.437
8.935	9.426
5.707	4.623
2.273	6.637
2.118	3.667
15.495	5.526
53.534	5.062
39.098	2.686
43.566	5.604
2.712	2.221
0.465	22.906
0.878	8.083
46.458	3.125
4.984	7.386
2.634	5.139
2.737	9.787
37.342	5.32
11.931	15.753
84.73	6.895
5.371	17.896
4.054	7.747
9.529	1.782
8.625	1.679
23.888	5.914
3.77	6.947
5.862	14.488
2.815	6.585
7.541	2.092
3.383	2.066
44.444	2.479
1.343	8.987
12.654	5.475
37.936	5.681
3.099	2.841
27.271	3.486
1.808	2.273
3.874	16.037
45.632	11.647
2.118	27.348
71.792	28.071
60.145	10.846
12.37	7.799
10.588	1.395
8.574	9.09
3.306	6.818
4.545	13.48
8.574	61.307
15.366	27.426
4.571	25.747
6.534	1.73
4.39	12.499
4.003	17.664
23.423	31.325
1.73	19.627
3.254	1.653
4.468	4.287
6.766	0.981
1.808	24.662
35.715	73.961
5.836	2.35
7.928	8.78
2.35	7.463
32.022	0.62
4.493	15.624
10.562	4.261
26.264	1.472
19.782	1.963
7.618	0.904
66.343	2.479
31.196	3.331
2.686	9.658
24.611	1.704
37.316	29.982
14.049	37.678
7.153	26.961
2.428	8.729
3.202	5.991
7.153	0.981
5.552	11.414
2.634	1.369
12.551	1.188
27.658	3.357
40.054	10.485
1.627	36.309
38.685	4.339
7.205	24.017
5.32	16.347
10.717	3.538
2.479	1.395
59.448	104.486
0.103	2.531
4.054	1.059
11.905	4.054
15.391	4.39
6.637	5.733
6.043	0.723
7.128	4.158
4.08	3.641
3.745	5.371
2.841	42.74
10.562	6.017
7.592	1.214
4.054	85.247
68.667	4.158
29.259	5.656
6.353	21.667
12.577	49.506
8.006	7.541
19.782	28.923
0.026	2.169
4.468	1.188
2.402	7.334
54.464	1.575
7.153	23.087
4.493	4.158
1.704	8.806
204.814	79.204
20.479	4.132
8.651	5.01
8.47	1.162
86.357	5.785
0.981	1.911
6.534	97.772
3.874	10.511
3.047	2.841
2.376	35.38
9.555	17.69
8.264	24.12
15.624	86.073
10.097	2.737
6.766	134.881
52.759	11.544
2.582	50.28
3.125	6.25
0.801	2.944
5.242	185.704
15.495	5.759
2.092	9.736
14.152	1.007
22.906	14.358
2.118	8.651
5.991	3.59
4.442	43.953
4.571	4.339
13.119	20.892
83.155	5.785
2.35	0.542
5.862	36.309
4.597	2.608
6.508	13.3
4.571	14.384
10.02	1.007
15.83	1.808
8.264	1.808
4.209	56.504
3.254	18.8
15.882	17.819
4.932	8.264
24.404	4.261
7.153	8.548
9.581	11.001
3.357	45.322
6.534	88.991
139.323	13.532
4.313	2.428
70.527	0.258
3.59	4.158
14.229	9.942
10.872	34.811
8.6	7.954
18.878	11.724
10.666	8.6
22.906	21.228
2.892	4.545
90.696	2.918
9.478	56.866
3.822	31.377
2.247	2.582
8.496	7.489
22.287	9.865
8.651	30.989
10.872	3.331
26.083	1.214
16.373	223.795
33.494	26.109
9.607	3.512
15.985	1.885
2.97	17.277
3.047	21.538
51.856	1.524
13.584	3.383
2.479	42.249
3.202	9.503
3.667	3.46
2.118	9.762
12.499	0.594
24.249	4.674
4.468	4.209
11.234	28.252
25.205	11.027
10.846	7.179
37.523	3.512
9.116	18.18
1.136	24.817
5.217	0.155
18.258	6.146
10.82	4.287
2.815	0.336
8.186	51.184
2.221	84.679
7.618	31.919
8.031	6.611
7.205	8.78
21.822	13.455
7.722	5.294
11.802	54.18
5.94	5.914
1.007	2.582
1.549	10.795
5.965	6.43
7.102	13.687
4.416	56.039
1.834	6.998
6.172	50.823
2.169	1.549
2.247	14.074
2.324	6.198
0.852	40.725
2.35	10.175
1.265	13.687
1.24	6.508
1.24	4.752
0.568	17.122
0.155	4.106
	4.752
18.103	29.182
136.043	7.334
3.538	10.407
12.706	2.428
16.915	3.977
12.835	13.713
9.142	0.387
5.113	5.475
1.136	6.456
3.073	2.428
36.128	3.925
6.508	4.339
3.228	5.501
3.125	4.029
2.841	3.28
1.007	3.306
12.267	2.324
18.49	3.125
2.867	1.42
7.644	1.369
3.693	2.221
14.023	1.549
10.924	0.31
12.706	1.007
6.43	1.885
2.582	1.369
29.466	0.336
2.531	0.413
3.925	0.801
15.856
21.331	0.336
3.486	33.004
2.014	24.817
0.801	0.826
15.391	3.306
0.594	29.75
23.165	85.143
3.021	6.275
2.867	5.811
8.161	2.221
25.954	34.088
15.185	15.288
1.782	64.432
1.808	2.066
16.218	1.808
3.228	2.996
20.143	1.575
2.118	2.763
15.753	71.276
12.473	16.528
5.268	6.611
3.176	19.523
16.269	43.618
22.157	20.53
2.97	13.713
2.531	3.383
1.601	0.594
9.787	66.911
2.789	16.993
2.324	61.875
6.353	30.628
47.31	13.713
8.832	23.526
1.524	2.273
13.713	99.812
2.453	40.415
7.128	24.869
4.287	7.825
2.634	17.638
11.698	5.113
7.902	5.604
13.455	16.089
20.04	20.505
7.205	22.132
48.963	16.476
7.205	20.35
11.776	32.151
33.365	11.156
56.711	6.689
12.654	3.486
2.97	11.079
4.132	3.486
5.733	21.383
6.456	33.314
5.397	36.49
18.594	16.244
4.7	4.313
8.29	8.367
1.911	6.069
3.641	34.786
69.804	7.515
3.151	5.63
1.446	21.563
9.4	3.693
[truncated: 10,380 more rows]

## Sheet: Fig1G
Comparative overrepresentation analysis of wD15 and bD15 DEGs clusters from 1F using GO, Reactome and Hallmark gene sets from MSigDb
Cluster	ID	Description	GeneRatio	BgRatio	pvalue	p.adjust	qvalue	geneID	Count
1	w1	REACTOME_SRP_DEPENDENT_COTRANSLATIONAL_PROTEIN_TARGETING_TO_MEMBRANE	REACTOME_SRP_DEPENDENT_COTRANSLATIONAL_PROTEIN_TARGETING_TO_MEMBRANE	22/450	113/19717	9.97912e-15	5.96153e-11	5.49587e-11	RPL22L1/RPS25/RPS11/RPS24/RPS3/RPL21/RPL32/RPS27A/RPS27/SSR2/RPL9/RPL37/RPL39/RPL38/RPL30/RPL31/RPL37A/RPL41/SRP19/RPL34/RPS29/SEC61G	22
1	w1	REACTOME_SELENOAMINO_ACID_METABOLISM	REACTOME_SELENOAMINO_ACID_METABOLISM	22/450	118/19717	2.57154e-14	7.6812e-11	7.08121e-11	GSR/PAPSS1/RPL22L1/NNMT/RPS25/RPS11/RPS24/RPS3/RPL21/RPL32/RPS27A/RPS27/RPL9/RPL37/RPL39/RPL38/RPL30/RPL31/RPL37A/RPL41/RPL34/RPS29	22
1	w1	KEGG_RIBOSOME	KEGG_RIBOSOME	19/450	88/19717	9.24899e-14	1.84178e-10	1.69792e-10	RPL22L1/RPS25/RPS11/RPS24/RPS3/RPL21/RPL32/RPS27A/RPS27/RPL9/RPL37/RPL39/RPL38/RPL30/RPL31/RPL37A/RPL41/RPL34/RPS29	19
1	w1	KEGG_MEDICUS_REFERENCE_TRANSLATION_INITIATION	KEGG_MEDICUS_REFERENCE_TRANSLATION_INITIATION	18/450	81/19717	2.45414e-13	3.66525e-10	3.37896e-10	RPS25/RPS11/RPS24/RPS3/RPL21/RPL32/RPS27A/RPS27/RPL9/RPL37/RPL39/RPL38/RPL30/RPL31/RPL37A/RPL41/RPL34/RPS29	18
1	w1	REACTOME_EUKARYOTIC_TRANSLATION_ELONGATION	REACTOME_EUKARYOTIC_TRANSLATION_ELONGATION	19/450	94/19717	3.29733e-13	3.93965e-10	3.63192e-10	RPL22L1/RPS25/RPS11/RPS24/RPS3/RPL21/RPL32/RPS27A/RPS27/RPL9/RPL37/RPL39/RPL38/RPL30/RPL31/RPL37A/RPL41/RPL34/RPS29	19
1	w1	WP_CYTOPLASMIC_RIBOSOMAL_PROTEINS	WP_CYTOPLASMIC_RIBOSOMAL_PROTEINS	18/450	88/19717	1.12217e-12	1.11731e-09	1.03004e-09	RPS25/RPS11/RPS24/RPS3/RPL21/RPL32/RPS27A/RPS27/RPL9/RPL37/RPL39/RPL38/RPL30/RPL31/RPL37A/RPL41/RPL34/RPS29	18
1	w1	REACTOME_RESPONSE_OF_EIF2AK4_GCN2_TO_AMINO_ACID_DEFICIENCY	REACTOME_RESPONSE_OF_EIF2AK4_GCN2_TO_AMINO_ACID_DEFICIENCY	19/450	102/19717	1.54986e-12	1.3227e-09	1.21938e-09	RPL22L1/RPS25/RPS11/RPS24/RPS3/RPL21/RPL32/RPS27A/RPS27/RPL9/RPL37/RPL39/RPL38/RPL30/RPL31/RPL37A/RPL41/RPL34/RPS29	19
1	w1	REACTOME_NONSENSE_MEDIATED_DECAY_NMD	REACTOME_NONSENSE_MEDIATED_DECAY_NMD	20/450	116/19717	1.81051e-12	1.352e-09	1.24639e-09	RPL22L1/RPS25/RPS11/RPS24/RPS3/RPL21/RPL32/RPS27A/RPS27/RPL9/RPL37/RPL39/RPL38/RPL30/MAGOH/RPL31/RPL37A/RPL41/RPL34/RPS29	20
1	w1	REACTOME_EUKARYOTIC_TRANSLATION_INITIATION	REACTOME_EUKARYOTIC_TRANSLATION_INITIATION	19/450	120/19717	3.09378e-11	2.05359e-08	1.89318e-08	RPL22L1/RPS25/RPS11/RPS24/RPS3/RPL21/RPL32/RPS27A/RPS27/RPL9/RPL37/RPL39/RPL38/RPL30/RPL31/RPL37A/RPL41/RPL34/RPS29	19
1	w1	REACTOME_RRNA_PROCESSING	REACTOME_RRNA_PROCESSING	24/450	205/19717	5.82863e-11	3.48203e-08	3.21004e-08	FTSJ3/RPL22L1/RPS25/RPS11/RPS24/RPS3/RPP14/RPL21/NOL9/RPL32/RPS27A/RPS27/RPL9/RPL37/RPL39/RPL38/RPL30/EMG1/RPL31/RPL37A/RPL41/RPL34/RPS29/FCF1	24
1	w1	GOBP_CYTOPLASMIC_TRANSLATION	GOBP_CYTOPLASMIC_TRANSLATION	21/450	156/19717	6.72898e-11	3.65445e-08	3.369e-08	RPL22L1/RPS25/RPS11/HNRNPU/RPS24/RPS3/RPL21/RPL32/RPS27A/RPS27/RPL9/RPL37/RPL39/RPL38/RPL30/RPL31/RPL37A/PAIP1/RPL41/RPL34/RPS29	21
1	w1	REACTOME_INFLUENZA_INFECTION	REACTOME_INFLUENZA_INFECTION	21/450	157/19717	7.60654e-11	3.78679e-08	3.491e-08	RPL22L1/RPS25/RPS11/RPS24/RPS3/RPL21/RPL32/RPS27A/RPS27/RPL9/NUP43/RPL37/RPL39/RPL38/RPL30/RPL31/PABPN1/RPL37A/RPL41/RPL34/RPS29	21
1	w1	GOCC_CYTOSOLIC_RIBOSOME	GOCC_CYTOSOLIC_RIBOSOME	18/450	118/19717	1.93942e-10	8.91237e-08	8.21622e-08	RPS25/RPS11/RPS24/RPS3/RPL21/RPL32/RPS27A/RPS27/RPL9/RPL37/RPL39/RPL38/RPL30/RPL31/RPL37A/RPL41/RPL34/RPS29	18
1	w1	REACTOME_REGULATION_OF_EXPRESSION_OF_SLITS_AND_ROBOS	REACTOME_REGULATION_OF_EXPRESSION_OF_SLITS_AND_ROBOS	21/450	172/19717	4.2843e-10	1.82817e-07	1.68537e-07	RPL22L1/RPS25/RPS11/RPS24/RPS3/RPL21/RPL32/RPS27A/RPS27/RPL9/RPL37/RPL39/RPL38/RPL30/MAGOH/RPL31/RPL37A/RPL41/RPL34/RPS29/SEM1	21
1	w1	REACTOME_CELLULAR_RESPONSE_TO_STARVATION	REACTOME_CELLULAR_RESPONSE_TO_STARVATION	20/450	157/19717	5.23497e-10	2.08492e-07	1.92206e-07	RPL22L1/RPS25/RPS11/RPS24/RPS3/RPL21/CASTOR2/RPL32/RPS27A/RPS27/RPL9/RPL37/RPL39/RPL38/RPL30/RPL31/RPL37A/RPL41/RPL34/RPS29	20
1	w1	GOMF_STRUCTURAL_CONSTITUENT_OF_RIBOSOME	GOMF_STRUCTURAL_CONSTITUENT_OF_RIBOSOME	20/450	169/19717	1.94927e-09	7.27808e-07	6.70959e-07	RPL22L1/RPS25/RPS11/RPS24/RPS3/RPL21/RPL32/RPS27A/RPS27/RPL9/RPL37/RPL39/RPL38/RPL30/RPL31/RPL37A/RPL41/RPL34/RPS29/MRPS21	20
1	w1	GOCC_RIBOSOMAL_SUBUNIT	GOCC_RIBOSOMAL_SUBUNIT	20/450	188/19717	1.24575e-08	4.37771e-06	4.03577e-06	NSUN3/RPS25/RPS11/RPS24/RPS3/RPL21/RPL32/RPS27A/RPS27/RPL9/RPL37/RPL39/RPL38/RPL30/RPL31/RPL37A/RPL41/RPL34/RPS29/MRPS21	20
1	w1	REACTOME_SIGNALING_BY_ROBO_RECEPTORS	REACTOME_SIGNALING_BY_ROBO_RECEPTORS	21/450	218/19717	3.12212e-08	1.0362e-05	9.5526e-06	RPL22L1/RPS25/RPS11/RPS24/RPS3/RPL21/RPL32/RPS27A/RPS27/RPL9/RPL37/RPL39/RPL38/RPL30/MAGOH/RPL31/RPL37A/RPL41/RPL34/RPS29/SEM1	21
1	w1	REACTOME_METABOLISM_OF_AMINO_ACIDS_AND_DERIVATIVES	REACTOME_METABOLISM_OF_AMINO_ACIDS_AND_DERIVATIVES	28/450	374/19717	4.20543e-08	1.32228e-05	1.21899e-05	SLC44A1/GSR/PAPSS1/RPL22L1/SLC25A12/NNMT/RPS25/MRI1/RPS11/RPS24/RPS3/RPL21/RPL32/RPS27A/RPS27/RPL9/RPL37/RPL39/RPL38/SERINC3/RPL30/RPL31/RPL37A/RPL41/RPL34/RPS29/SEM1/NQO1	28
1	w1	GOCC_CYTOSOLIC_LARGE_RIBOSOMAL_SUBUNIT	GOCC_CYTOSOLIC_LARGE_RIBOSOMAL_SUBUNIT	11/450	60/19717	9.70015e-08	2.89743e-05	2.67111e-05	RPL21/RPL32/RPL9/RPL37/RPL39/RPL38/RPL30/RPL31/RPL37A/RPL41/RPL34	11
1	w1	GOCC_RIBOSOME	GOCC_RIBOSOME	21/450	239/19717	1.51688e-07	4.31516e-05	3.9781e-05	RPL22L1/NSUN3/RPS25/RPS11/RPS24/RPS3/RPL21/RPL32/RPS27A/RPS27/RPL9/RPL37/RPL39/RPL38/RPL30/RPL31/RPL37A/RPL41/RPL34/RPS29/MRPS21	21
1	w1	REACTOME_TRANSLATION	REACTOME_TRANSLATION	23/450	295/19717	3.37928e-07	9.17628e-05	8.45952e-05	RPL22L1/RPS25/RPS11/RPS24/RPS3/RPL21/RPL32/RPS27A/RPS27/SSR2/RPL9/RPL37/RPL39/RPL38/RPL30/RPL31/RPL37A/RPL41/SRP19/RPL34/RPS29/SEC61G/MRPS21	23
1	w1	REACTOME_SARS_COV_1_INFECTION	REACTOME_SARS_COV_1_INFECTION	15/450	143/19717	9.98453e-07	0.000259337	0.00023908	RPS25/GANAB/RPS11/SMAD4/RPS24/RPS3/MAVS/VHL/RPS27A/RPS27/PPIH/SUMO1/PCBP2/RPS29/UBE2I	15
1	w1	GOCC_SPLICEOSOMAL_COMPLEX	GOCC_SPLICEOSOMAL_COMPLEX	18/450	204/19717	1.10448e-06	0.000274924	0.00025345	HNRNPA1L2/LSM8/HNRNPH1/LSM6/HNRNPU/HNRNPA2B1/LUC7L2/CRIPT/PPIH/CWF19L1/TRA2A/SNRPD2/HNRNPA3/MAGOH/PRPF19/SNIP1/SMU1/SNRPE	18
1	w1	GOBP_RNA_SPLICING	GOBP_RNA_SPLICING	29/450	475/19717	1.72415e-06	0.000412004	0.000379822	HNRNPA1L2/CLK1/LSM8/PIK3R1/HNRNPH1/LSM6/HNRNPU/HNRNPA2B1/SFPQ/LUC7L2/CRIPT/THRAP3/ENY2/NONO/SRSF3/PPIH/CWF19L1/TRA2A/SNRPD2/HNRNPLL/HNRNPA3/MAGOH/TAF15/PRPF19/SNIP1/SMU1/ZBTB8OS/FUS/SNRPE	29
1	w1	REACTOME_SARS_COV_2_MODULATES_HOST_TRANSLATION_MACHINERY	REACTOME_SARS_COV_2_MODULATES_HOST_TRANSLATION_MACHINERY	9/450	51/19717	2.0165e-06	0.00046333	0.000427139	RPS25/RPS11/RPS24/RPS3/RPS27A/RPS27/SNRPD2/RPS29/SNRPE	9
1	w1	REACTOME_SARS_COV_1_HOST_INTERACTIONS	REACTOME_SARS_COV_1_HOST_INTERACTIONS	12/450	98/19717	2.37696e-06	0.000525925	0.000484845	RPS25/RPS11/SMAD4/RPS24/RPS3/MAVS/RPS27A/RPS27/PPIH/PCBP2/RPS29/UBE2I	12
1	w1	HALLMARK_EPITHELIAL_MESENCHYMAL_TRANSITION	HALLMARK_EPITHELIAL_MESENCHYMAL_TRANSITION	17/450	200/19717	3.64865e-06	0.000778466	0.000717659	LUM/DCN/LAMA2/MMP2/DKK1/GJA1/LAMC1/SFRP1/GAS1/MMP14/NNMT/IL15/SGCB/COPA/TIMP1/QSOX1/SDC4	17
1	w1	REACTOME_SUMOYLATION_OF_TRANSCRIPTION_FACTORS	REACTOME_SUMOYLATION_OF_TRANSCRIPTION_FACTORS	6/450	20/19717	4.03792e-06	0.000831811	0.000766838	SP3/PIAS2/MDM2/TP53/SUMO1/UBE2I	6
1	w1	GOCC_POLYSOMAL_RIBOSOME	GOCC_POLYSOMAL_RIBOSOME	7/450	31/19717	5.03775e-06	0.00100318	0.000924824	RPL32/RPL39/RPL38/RPL30/RPL31/RPL41/RPS29	7
1	w1	WP_MRNA_PROCESSING	WP_MRNA_PROCESSING	13/450	126/19717	6.30742e-06	0.0012155	0.00112056	CLK1/HNRNPH1/HNRNPU/HNRNPA2B1/SFPQ/HNRNPAB/NONO/SRSF3/SNRPD2/PABPN1/PCBP2/FUS/SNRPE	13
1	w1	KEGG_MEDICUS_PATHOGEN_SARS_COV_2_NSP1_TO_TRANSLATION_INITIATION	KEGG_MEDICUS_PATHOGEN_SARS_COV_2_NSP1_TO_TRANSLATION_INITIATION	7/450	34/19717	9.7143e-06	0.00181354	0.00167188	RPS25/RPS11/RPS24/RPS3/RPS27A/RPS27/RPS29	7
1	w1	GOBP_NEGATIVE_REGULATION_OF_FIBROBLAST_PROLIFERATION	GOBP_NEGATIVE_REGULATION_OF_FIBROBLAST_PROLIFERATION	7/450	35/19717	1.19059e-05	0.002058	0.00189725	FTH1/SFRP1/ING5/TP53INP1/SOD2/TP53/BAX	7
1	w1	REACTOME_NEGATIVE_REGULATORS_OF_DDX58_IFIH1_SIGNALING	REACTOME_NEGATIVE_REGULATORS_OF_DDX58_IFIH1_SIGNALING	7/450	35/19717	1.19059e-05	0.002058	0.00189725	UBE2L6/ATG12/MAVS/OTUD5/RPS27A/UBE2K/PCBP2	7
1	w1	GOCC_NUCLEAR_SPECK	GOCC_NUCLEAR_SPECK	25/450	417/19717	1.22586e-05	0.002058	0.00189725	CARMIL1/PLAG1/DYRK3/CBLL1/IL15/HNRNPU/HSPB6/GTF2H4/SFPQ/LUC7L2/RBM27/ZNF395/THRAP3/PIAS2/NUP43/ARHGAP18/NONO/SRSF3/PPIH/AAGAB/SUMO1/MAGOH/PABPN1/PRPF19/SMU1	25
1	w1	REACTOME_SARS_COV_INFECTIONS	REACTOME_SARS_COV_INFECTIONS	27/450	471/19717	1.24018e-05	0.002058	0.00189725	MAN2A1/GJA1/SAP30L/GPC6/ATP1A1/RPS25/GANAB/RPS11/SAP30/SMAD4/RPS24/RPS3/MAVS/VHL/RPS27A/STAT2/RPS27/NUP43/SDC4/PPIH/SNRPD2/SUMO1/PCBP2/MTA2/RPS29/UBE2I/SNRPE	27
1	w1	GOCC_LARGE_RIBOSOMAL_SUBUNIT	GOCC_LARGE_RIBOSOMAL_SUBUNIT	12/450	117/19717	1.51796e-05	0.0024509	0.00225946	NSUN3/RPL21/RPL32/RPL9/RPL37/RPL39/RPL38/RPL30/RPL31/RPL37A/RPL41/RPL34	12
1	w1	REACTOME_SARS_COV_1_MODULATES_HOST_TRANSLATION_MACHINERY	REACTOME_SARS_COV_1_MODULATES_HOST_TRANSLATION_MACHINERY	7/450	37/19717	1.75243e-05	0.002755	0.00253981	RPS25/RPS11/RPS24/RPS3/RPS27A/RPS27/RPS29	7
1	w1	REACTOME_SARS_COV_2_INFECTION	REACTOME_SARS_COV_2_INFECTION	20/450	299/19717	1.94352e-05	0.00297707	0.00274453	MAN2A1/GJA1/GPC6/RPS25/GANAB/RPS11/RPS24/RPS3/MAVS/VHL/RPS27A/STAT2/RPS27/NUP43/SDC4/SNRPD2/SUMO1/RPS29/UBE2I/SNRPE	20
1	w1	REACTOME_OVARIAN_TUMOR_DOMAIN_PROTEASES	REACTOME_OVARIAN_TUMOR_DOMAIN_PROTEASES	7/450	39/19717	2.51698e-05	0.00375911	0.00346548	PTEN/OTUD7B/MAVS/OTUD3/OTUD5/RPS27A/TP53	7
1	w1	GOBP_NEGATIVE_REGULATION_OF_CELLULAR_CATABOLIC_PROCESS	GOBP_NEGATIVE_REGULATION_OF_CELLULAR_CATABOLIC_PROCESS	16/450	209/19717	2.60472e-05	0.00379526	0.00349881	TENT5A/WNK1/HNRNPU/TMEM39A/TIMP1/MFSD2A/HNRNPA0/VHL/THRAP3/QSOX1/HNRNPAB/TP53/PAIP1/TAF15/MCL1/FUS	16
1	w1	REACTOME_MRNA_SPLICING	REACTOME_MRNA_SPLICING	16/450	212/19717	3.10065e-05	0.0044103	0.00406581	LSM8/HNRNPH1/LSM6/HNRNPU/HNRNPA2B1/SRSF3/PPIH/SNRPD2/HNRNPA3/MAGOH/PCBP2/PRPF19/SNIP1/SMU1/FUS/SNRPE	16
1	w1	WP_IL_24_SIGNALING_PATHWAY	WP_IL_24_SIGNALING_PATHWAY	17/450	237/19717	3.38278e-05	0.00469566	0.00432888	PTEN/MMP2/PIK3R1/AP3S1/MMP14/ABCC1/MAPK8/TWIST1/SOD2/NDRG1/PDIA3/TXN/TP53/VEGFD/BAX/MCL1/XIAP	17
1	w1	KEGG_SPLICEOSOME	KEGG_SPLICEOSOME	12/450	127/19717	3.46916e-05	0.00469566	0.00432888	HNRNPA1L2/LSM8/LSM6/HNRNPU/SRSF3/PPIH/TRA2A/SNRPD2/HNRNPA3/MAGOH/PRPF19/SNRPE	12
1	w1	GOCC_CYTOSOLIC_SMALL_RIBOSOMAL_SUBUNIT	GOCC_CYTOSOLIC_SMALL_RIBOSOMAL_SUBUNIT	7/450	41/19717	3.53707e-05	0.00469566	0.00432888	RPS25/RPS11/RPS24/RPS3/RPS27A/RPS27/RPS29	7
1	w1	WP_CKAP4_SIGNALING_PATHWAY_MAP	WP_CKAP4_SIGNALING_PATHWAY_MAP	11/450	111/19717	4.72009e-05	0.00612996	0.00565115	PTEN/ZEB1/DKK1/MMP14/SMAD4/TWIST1/FBXW7/PTCH1/MDM2/TP53/BAX	11
1	w1	WP_TGF_BETA_SIGNALING_PATHWAY	WP_TGF_BETA_SIGNALING_PATHWAY	12/450	132/19717	5.08249e-05	0.00646017	0.00595556	ZEB1/PIK3R1/APP/MAPK8/SMAD4/EID2/PIAS2/ZFYVE9/TP53/SUMO1/SNIP1/UBE2I	12
1	w1	KEGG_UBIQUITIN_MEDIATED_PROTEOLYSIS	KEGG_UBIQUITIN_MEDIATED_PROTEOLYSIS	12/450	135/19717	6.33347e-05	0.00788253	0.00726682	CBLB/UBE2L6/FBXW7/CDC26/VHL/PIAS2/MDM2/UBE2K/PRPF19/UBE2I/UBE2G1/XIAP	12
1	w1	GOBP_REGULATION_OF_RNA_SPLICING	GOBP_REGULATION_OF_RNA_SPLICING	14/450	180/19717	6.94704e-05	0.00846971	0.00780814	CLK1/PIK3R1/HNRNPH1/HNRNPU/HNRNPA2B1/THRAP3/ENY2/SRSF3/TRA2A/HNRNPLL/MAGOH/PRPF19/SMU1/FUS	14
1	w1	GOMF_AMINOACYLTRANSFERASE_ACTIVITY	GOMF_AMINOACYLTRANSFERASE_ACTIVITY	26/450	494/19717	7.52151e-05	0.00894863	0.00824965	RNF144A/CBLB/UBE2L6/RNF122/ZNF738/GGT7/CBLL1/CCNB1IP1/RNF146/FBXO30/RC3H1/MDM4/RNF115/TRIM56/RNF139/MSL2/VHL/PIAS2/MDM2/UBE2K/MEX3C/PRPF19/UBE2I/MED30/UBE2G1/XIAP	26
1	w1	WP_PLEURAL_MESOTHELIOMA	WP_PLEURAL_MESOTHELIOMA	24/450	438/19717	7.63944e-05	0.00894863	0.00824965	PTEN/IGF1R/LAMA2/HMGN1/MMP2/ANGPT1/DKK1/LAMC1/ROR2/SFRP1/MMP14/SETD5/MAPK8/CDH4/TCF7L2/MDM4/NDRG1/MDM2/TP53/VEGFD/PRKAG1/BAX/MCL1/MAX	24
1	w1	GOCC_RNA_POLYMERASE_II_TRANSCRIPTION_REGULATOR_COMPLEX	GOCC_RNA_POLYMERASE_II_TRANSCRIPTION_REGULATOR_COMPLEX	17/450	254/19717	8.02949e-05	0.00922465	0.00850411	TLE3/NFIL3/MED28/TCF7L2/GTF2H4/SFPQ/STAT6/SMAD4/CEBPD/STAT2/HNRNPAB/ENY2/TFDP2/CBX3/NONO/MED30/MAX	17
1	w1	HALLMARK_APOPTOSIS	HALLMARK_APOPTOSIS	13/450	161/19717	8.57064e-05	0.00966056	0.00890597	LUM/DCN/GSR/MMP2/HMGB2/APP/IGFBP6/EMP1/TIMP1/SOD2/BAX/MCL1/XIAP	13
1	w1	GOBP_RNA_SPLICING_VIA_TRANSESTERIFICATION_REACTIONS	GOBP_RNA_SPLICING_VIA_TRANSESTERIFICATION_REACTIONS	20/450	333/19717	8.80831e-05	0.0097446	0.00898344	HNRNPA1L2/LSM8/HNRNPH1/LSM6/HNRNPU/HNRNPA2B1/SFPQ/LUC7L2/THRAP3/SRSF3/PPIH/CWF19L1/TRA2A/SNRPD2/HNRNPA3/MAGOH/PRPF19/SNIP1/SMU1/SNRPE	20
1	w1	REACTOME_PROCESSING_OF_CAPPED_INTRON_CONTAINING_PRE_MRNA	REACTOME_PROCESSING_OF_CAPPED_INTRON_CONTAINING_PRE_MRNA	18/450	283/19717	9.59367e-05	0.0104205	0.00960652	LSM8/HNRNPH1/LSM6/HNRNPU/HNRNPA2B1/NUP43/SRSF3/PPIH/SNRPD2/HNRNPA3/MAGOH/PABPN1/PCBP2/PRPF19/SNIP1/SMU1/FUS/SNRPE	18
1	w1	GOBP_POSITIVE_REGULATION_OF_APOPTOTIC_SIGNALING_PATHWAY	GOBP_POSITIVE_REGULATION_OF_APOPTOTIC_SIGNALING_PATHWAY	12/450	145/19717	0.000126099	0.0134521	0.0124013	SRPX/PTEN/SFRP1/ING5/SFPQ/RPS3/FBXW7/PDIA3/TP53/SERINC3/BAX/MCL1	12
1	w1	GOBP_RESPONSE_TO_OXYGEN_LEVELS	GOBP_RESPONSE_TO_OXYGEN_LEVELS	20/450	343/19717	0.000131445	0.0137764	0.0127003	RORA/MMP2/NDNF/LPAR1/SFRP1/CCNA2/MMP14/MDM4/SMAD4/TWIST1/SOD2/NDRG1/SOX4/VHL/MDM2/TP53/VEGFD/NONO/ADSL/ABAT	20
1	w1	GOCC_POLYSOME	GOCC_POLYSOME	8/450	67/19717	0.000138769	0.0142932	0.0131768	RPS3/RPL32/RPL39/RPL38/RPL30/RPL31/RPL41/RPS29	8
1	w1	WP_PHOTODYNAMIC_THERAPY_INDUCED_NFE2L2_NRF2_SURVIVAL_SIGNALING	WP_PHOTODYNAMIC_THERAPY_INDUCED_NFE2L2_NRF2_SURVIVAL_SIGNALING	5/450	23/19717	0.000145064	0.0146884	0.0135411	ABCC2/ABCC3/GCLM/MAPK8/NQO1	5
1	w1	KEGG_PATHWAYS_IN_CANCER	KEGG_PATHWAYS_IN_CANCER	19/450	325/19717	0.000186075	0.0185268	0.0170797	PTEN/IGF1R/LAMA2/MMP2/CBLB/LAMC1/PIK3R1/MAPK8/TCF7L2/SMAD4/PTCH1/VHL/PIAS2/MDM2/TP53/VEGFD/BAX/XIAP/MAX	19
1	w1	GOBP_MAINTENANCE_OF_BLOOD_BRAIN_BARRIER	GOBP_MAINTENANCE_OF_BLOOD_BRAIN_BARRIER	6/450	38/19717	0.000203101	0.0195698	0.0180412	LAMA2/ANGPT1/GJA1/LAMC1/MFSD2A/SLC12A2	6
1	w1	GOBP_REGULATION_OF_DNA_DAMAGE_RESPONSE_SIGNAL_TRANSDUCTION_BY_P53_CLASS_MEDIATOR	GOBP_REGULATION_OF_DNA_DAMAGE_RESPONSE_SIGNAL_TRANSDUCTION_BY_P53_CLASS_MEDIATOR	6/450	38/19717	0.000203101	0.0195698	0.0180412	DYRK3/TWIST1/SOX4/MDM2/TP53/ING4	6
1	w1	HALLMARK_P53_PATHWAY	HALLMARK_P53_PATHWAY	14/450	200/19717	0.000212081	0.0201107	0.0185398	APP/ZMAT3/BTG1/PVT1/CCNK/FBXW7/NDRG1/TPRKB/MDM2/RAP2B/TP53/BAX/CGRRF1/ABAT	14
1	w1	GOBP_NUCLEAR_TRANSPORT	GOBP_NUCLEAR_TRANSPORT	19/450	330/19717	0.000225965	0.0208724	0.0192421	ANGPT1/CBLB/PIK3R1/WNK1/PPP3CA/HNRNPA2B1/MAVS/TXN/MDM2/NUP43/TP53/ENY2/PRKAG1/SRSF3/SUMO1/MAGOH/UFM1/PABPN1/UBE2I	19
1	w1	REACTOME_INTERLEUKIN_4_AND_INTERLEUKIN_13_SIGNALING	REACTOME_INTERLEUKIN_4_AND_INTERLEUKIN_13_SIGNALING	10/450	111/19717	0.000229223	0.0208724	0.0192421	RORA/ZEB1/MMP2/PIK3R1/STAT6/TIMP1/TWIST1/CEBPD/TP53/MCL1	10
1	w1	GOCC_CATALYTIC_STEP_2_SPLICEOSOME	GOCC_CATALYTIC_STEP_2_SPLICEOSOME	9/450	91/19717	0.000232389	0.0208724	0.0192421	HNRNPA1L2/HNRNPH1/HNRNPU/HNRNPA2B1/SNRPD2/HNRNPA3/MAGOH/PRPF19/SNRPE	9
1	w1	REACTOME_SUMOYLATION_OF_UBIQUITINYLATION_PROTEINS	REACTOME_SUMOYLATION_OF_UBIQUITINYLATION_PROTEINS	6/450	39/19717	0.000235452	0.0208724	0.0192421	VHL/PIAS2/MDM2/NUP43/SUMO1/UBE2I	6
1	w1	GOBP_NEURON_APOPTOTIC_PROCESS	GOBP_NEURON_APOPTOTIC_PROCESS	17/450	278/19717	0.000237583	0.0208724	0.0192421	ANGPT1/NDNF/DKK1/GCLM/SYNGAP1/APP/USP53/FBXW7/SOD2/TP53/NONO/BAX/MCL1/SET/XIAP/NQO1/MAX	17
1	w1	GOBP_DNA_DAMAGE_RESPONSE_SIGNAL_TRANSDUCTION_BY_P53_CLASS_MEDIATOR	GOBP_DNA_DAMAGE_RESPONSE_SIGNAL_TRANSDUCTION_BY_P53_CLASS_MEDIATOR	8/450	73/19717	0.000253899	0.0219825	0.0202654	DYRK3/MDM4/TWIST1/NDRG1/SOX4/MDM2/TP53/ING4	8
1	w1	REACTOME_CALNEXIN_CALRETICULIN_CYCLE	REACTOME_CALNEXIN_CALRETICULIN_CYCLE	5/450	26/19717	0.000268033	0.0228747	0.0210879	GANAB/RNF139/PDIA3/UGGT1/RPS27A	5
1	w1	GOBP_CELLULAR_RESPONSE_TO_OXIDATIVE_STRESS	GOBP_CELLULAR_RESPONSE_TO_OXIDATIVE_STRESS	16/450	256/19717	0.000281894	0.0237188	0.0218661	GSR/MMP2/GAS5/ZNF580/ABCC1/TP53INP1/MAPK8/STAT6/RPS3/SOD2/TXN/MDM2/TP53/OSER1/HM13/NQO1	16
1	w1	GOCC_GOLGI_ASSOCIATED_VESICLE	GOCC_GOLGI_ASSOCIATED_VESICLE	9/450	94/19717	0.000297001	0.0246429	0.022718	GOPC/RAB8B/GJA1/DIPK2A/APP/RAB12/COPA/TMED7/SPPL2A	9
1	w1	GOCC_SMALL_RIBOSOMAL_SUBUNIT	GOCC_SMALL_RIBOSOMAL_SUBUNIT	8/450	75/19717	0.000306282	0.0250648	0.023107	RPS25/RPS11/RPS24/RPS3/RPS27A/RPS27/RPS29/MRPS21	8
1	w1	REACTOME_DISEASES_ASSOCIATED_WITH_GLYCOSAMINOGLYCAN_METABOLISM	REACTOME_DISEASES_ASSOCIATED_WITH_GLYCOSAMINOGLYCAN_METABOLISM	6/450	41/19717	0.000312241	0.0252071	0.0232382	LUM/DCN/B4GALT1/GPC6/SLC26A2/SDC4	6
1	w1	GOBP_NEGATIVE_REGULATION_OF_MRNA_METABOLIC_PROCESS	GOBP_NEGATIVE_REGULATION_OF_MRNA_METABOLIC_PROCESS	9/450	98/19717	0.000405618	0.0323088	0.0297852	TENT5A/HNRNPU/HNRNPA2B1/HNRNPA0/THRAP3/HNRNPAB/PAIP1/TAF15/FUS	9
1	w1	REACTOME_ACTIVATION_OF_THE_MRNA_UPON_BINDING_OF_THE_CAP_BINDING_COMPLEX_AND_EIFS_AND_SUBSEQUENT_BINDING_TO_43S	REACTOME_ACTIVATION_OF_THE_MRNA_UPON_BINDING_OF_THE_CAP_BINDING_COMPLEX_AND_EIFS_AND_SUBSEQUENT_BINDING_TO_43S	7/450	60/19717	0.000418665	0.0329093	0.0303387	RPS25/RPS11/RPS24/RPS3/RPS27A/RPS27/RPS29	7
1	w1	GOBP_ATRIOVENTRICULAR_VALVE_DEVELOPMENT	GOBP_ATRIOVENTRICULAR_VALVE_DEVELOPMENT	5/450	29/19717	0.000457396	0.0354868	0.0327149	MDM4/SMAD4/TWIST1/SOX4/MDM2	5
1	w1	GOBP_NEGATIVE_REGULATION_OF_CATABOLIC_PROCESS	GOBP_NEGATIVE_REGULATION_OF_CATABOLIC_PROCESS	19/450	350/19717	0.000470062	0.0360019	0.0331898	TENT5A/WNK1/HNRNPU/MDM4/SMAD4/TMEM39A/TIMP1/MFSD2A/HNRNPA0/VHL/THRAP3/QSOX1/HNRNPAB/TP53/PAIP1/TAF15/MCL1/FUS/NQO1	19
1	w1	GOBP_RESPONSE_TO_HYDROGEN_PEROXIDE	GOBP_RESPONSE_TO_HYDROGEN_PEROXIDE	9/450	101/19717	0.000506951	0.0383358	0.0353414	MMP2/ZNF580/STAT6/RPS3/SOD2/TXN/MDM2/OSER1/NQO1	9
1	w1	WP_TROP2_REGULATORY_SIGNALING	WP_TROP2_REGULATORY_SIGNALING	6/450	45/19717	0.000523775	0.0391129	0.0360578	PTEN/IGF1R/PIK3R1/ABCC1/CLDN7/BAX	6
1	w1	REACTOME_DDX58_IFIH1_MEDIATED_INDUCTION_OF_INTERFERON_ALPHA_BETA	REACTOME_DDX58_IFIH1_MEDIATED_INDUCTION_OF_INTERFERON_ALPHA_BETA	8/450	82/19717	0.000563336	0.0415478	0.0383025	UBE2L6/ATG12/APP/MAVS/OTUD5/RPS27A/UBE2K/PCBP2	8
1	w1	REACTOME_SIGNALING_BY_INTERLEUKINS	REACTOME_SIGNALING_BY_INTERLEUKINS	23/450	474/19717	0.000606798	0.0442075	0.0407544	RORA/ZEB1/IL17RE/MMP2/IL1RL2/PIK3R1/APP/IL15/IRAK4/IL1RL1/MAPK8/HNRNPA2B1/STAT6/TIMP1/TWIST1/CEBPD/SOD2/RPS27A/STAT2/TP53/MCL1/SEM1/VAMP2	23
1	w1	GOBP_POSITIVE_REGULATION_OF_INTRINSIC_APOPTOTIC_SIGNALING_PATHWAY	GOBP_POSITIVE_REGULATION_OF_INTRINSIC_APOPTOTIC_SIGNALING_PATHWAY	7/450	64/19717	0.000622827	0.044511	0.0410343	SFPQ/RPS3/FBXW7/TP53/SERINC3/BAX/MCL1	7
1	w1	WP_MIRNA_REGULATION_OF_P53_PATHWAY_IN_PROSTATE_CANCER	WP_MIRNA_REGULATION_OF_P53_PATHWAY_IN_PROSTATE_CANCER	5/450	31/19717	0.000630351	0.044511	0.0410343	PTEN/ZMAT3/MDM2/TP53/BAX	5
1	w1	GOCC_ENDOPLASMIC_RETICULUM_PROTEIN_CONTAINING_COMPLEX	GOCC_ENDOPLASMIC_RETICULUM_PROTEIN_CONTAINING_COMPLEX	10/450	126/19717	0.000633317	0.044511	0.0410343	EMC1/SPTSSA/GANAB/FAF2/PIGA/RNF139/PDIA3/OSTC/SEC61G/HM13	10
1	w1	GOMF_DNA_BINDING_TRANSCRIPTION_FACTOR_BINDING	GOMF_DNA_BINDING_TRANSCRIPTION_FACTOR_BINDING	23/450	477/19717	0.00066121	0.0454808	0.0419282	PTMA/HMGB2/GATA2/SP3/CPNE1/TCF7L2/SMAD4/IKZF4/RPS3/WIPI1/TWIST1/ZNF703/VHL/ZBTB8A/THRAP3/PIAS2/TP53/COMMD6/PBX2/MTA2/GABARAPL1/MED30/MAX	23
1	w1	KEGG_SMALL_CELL_LUNG_CANCER	KEGG_SMALL_CELL_LUNG_CANCER	8/450	84/19717	0.000662341	0.0454808	0.0419282	PTEN/LAMA2/LAMC1/PIK3R1/PIAS2/TP53/XIAP/MAX	8
1	w1	GOBP_CELLULAR_RESPONSE_TO_OXYGEN_LEVELS	GOBP_CELLULAR_RESPONSE_TO_OXYGEN_LEVELS	12/450	174/19717	0.000673914	0.0457496	0.042176	RORA/NDNF/LPAR1/SFRP1/CCNA2/MDM4/TWIST1/NDRG1/VHL/MDM2/TP53/NONO	12
1	w1	HALLMARK_MYC_TARGETS_V1	HALLMARK_MYC_TARGETS_V1	13/450	200/19717	0.000713812	0.0479136	0.0441711	CCNA2/AP3S1/DUT/HNRNPU/HNRNPA2B1/RPS3/CBX3/SRSF3/SNRPD2/HNRNPA3/RPL34/ERH/SET	13
1	w1	GOMF_RRNA_BINDING	GOMF_RRNA_BINDING	7/450	66/19717	0.000750935	0.0497017	0.0458195	RPS11/NGRN/RPS3/MDM2/RPL9/RPL37/EMG1	7
1	w1	GOBP_FIBROBLAST_PROLIFERATION	GOBP_FIBROBLAST_PROLIFERATION	9/450	107/19717	0.000772143	0.0497017	0.0458195	FTH1/SFRP1/CCNA2/ING5/TP53INP1/SOD2/TP53/VEGFD/BAX	9
1	w1	GOBP_NEGATIVE_REGULATION_OF_RNA_CATABOLIC_PROCESS	GOBP_NEGATIVE_REGULATION_OF_RNA_CATABOLIC_PROCESS	8/450	86/19717	0.000774917	0.0497017	0.0458195	TENT5A/HNRNPU/HNRNPA0/THRAP3/HNRNPAB/PAIP1/TAF15/FUS	8
1	w1	REACTOME_NFE2L2_REGULATING_ANTI_OXIDANT_DETOXIFICATION_ENZYMES	REACTOME_NFE2L2_REGULATING_ANTI_OXIDANT_DETOXIFICATION_ENZYMES	4/450	19/19717	0.000790368	0.0497017	0.0458195	GSR/GCLM/TXN/NQO1	4
1	w1	REACTOME_REGULATION_OF_TP53_ACTIVITY_THROUGH_METHYLATION	REACTOME_REGULATION_OF_TP53_ACTIVITY_THROUGH_METHYLATION	4/450	19/19717	0.000790368	0.0497017	0.0458195	MDM4/RPS27A/MDM2/TP53	4
1	w1	WP_TP53_NETWORK	WP_TP53_NETWORK	4/450	19/19717	0.000790368	0.0497017	0.0458195	MDM2/TP53/SUMO1/BAX	4
2	w2	HALLMARK_EPITHELIAL_MESENCHYMAL_TRANSITION	HALLMARK_EPITHELIAL_MESENCHYMAL_TRANSITION	33/572	200/19717	4.90703e-16	3.12823e-12	2.79494e-12	COL6A3/MMP1/CXCL12/FAP/FBN1/NT5E/DPYSL3/NTM/IGFBP3/PRRX1/ECM1/CDH11/WIPF1/VCAM1/ABI3BP/FN1/TNC/LOX/DAB2/CD44/GLIPR1/FAS/VEGFC/SLIT2/CD59/FBLN1/COL8A2/CTHRC1/SERPINE2/LAMC2/BASP1/EMP3/PTX3	33
2	w2	GOBP_EXTERNAL_ENCAPSULATING_STRUCTURE_ORGANIZATION	GOBP_EXTERNAL_ENCAPSULATING_STRUCTURE_ORGANIZATION	35/572	325/19717	2.6306e-11	8.38503e-08	7.49167e-08	DPP4/COL14A1/HMCN1/MMP1/COL13A1/FLRT2/FAP/ADAMTSL1/ADAMTS6/THSD4/CTSS/CTSK/COL10A1/ADAM10/EXT1/PRICKLE1/SMAD3/ABI3BP/TGFB2/LOX/BCL3/RUNX1/LOXL4/DDR2/PDPN/RXFP1/FBLN1/CCDC80/COL8A2/MFAP4/TGFBR1/COL8A1/OLFML2A/PTX3/ANXA2	35
2	w2	GOMF_EXTRACELLULAR_MATRIX_STRUCTURAL_CONSTITUENT	GOMF_EXTRACELLULAR_MATRIX_STRUCTURAL_CONSTITUENT	24/572	166/19717	9.04007e-11	1.49597e-07	1.33658e-07	CHI3L1/COL14A1/COL6A3/HMCN1/OGN/COL13A1/FBN1/LTBP1/THSD4/COL10A1/LTBP2/ECM1/ABI3BP/FN1/TNC/ASPN/THBS3/FBLN1/COL8A2/CTHRC1/MFAP4/COL8A1/EFEMP1/LAMC2	24
2	w2	GOCC_COLLAGEN_CONTAINING_EXTRACELLULAR_MATRIX	GOCC_COLLAGEN_CONTAINING_EXTRACELLULAR_MATRIX	40/572	430/19717	9.38647e-11	1.49597e-07	1.33658e-07	COL14A1/COL6A3/HMCN1/OGN/CLU/CXCL12/COL13A1/FBN1/LTBP1/P3H2/THSD4/WNT2/CTSS/COL10A1/LTBP2/ECM1/ABI3BP/FN1/TNC/TGFB2/LOX/ASPN/PLAT/LOXL4/CTSB/CCN3/THBS3/PKM/FBLN1/CCDC80/COL8A2/CTHRC1/SERPINE2/MFAP4/COL8A1/EFEMP1/LAMC2/WNT5B/ANXA2/HDGF	40
2	w2	HALLMARK_KRAS_SIGNALING_UP	HALLMARK_KRAS_SIGNALING_UP	26/572	200/19717	1.66009e-10	2.11661e-07	1.8911e-07	PRKG2/PRDM1/CFB/F2RL1/ACE/IGFBP3/PRRX1/CTSS/ALDH1A2/ETV1/GPNMB/DCBLD2/PLAT/ADGRL4/SCG5/PDCD1LG2/CMKLR1/TRIB2/BIRC3/ETV5/PTBP2/ETS1/CAB39L/LY96/ADGRA2/SCN1B	26
2	w2	REACTOME_EXTRACELLULAR_MATRIX_ORGANIZATION	REACTOME_EXTRACELLULAR_MATRIX_ORGANIZATION	31/572	300/19717	1.0199e-09	1.08365e-06	9.68194e-07	COL14A1/COL6A3/MMP1/COL13A1/FBN1/PRKCA/LTBP1/P3H2/CTSS/CTSK/COL10A1/ADAM10/LTBP2/ITGA10/VCAM1/CD47/FN1/TNC/TGFB2/LOX/ASPN/CD44/LOXL4/CTSB/DDR2/FBLN1/COL8A2/MFAP4/COL8A1/EFEMP1/LAMC2	31
2	w2	GOBP_CARTILAGE_DEVELOPMENT	GOBP_CARTILAGE_DEVELOPMENT	24/572	206/19717	7.75834e-09	7.06563e-06	6.31284e-06	CHI3L1/PRKG2/OGN/IFT80/PRRX1/CTSK/RUNX2/EXT1/ECM1/GLG1/SMAD3/HMGA2/TRPS1/TYMS/RUNX1/CD44/MAF/CCN3/THBS3/TGFBR2/TGFBR1/SLC39A14/EFEMP1/WNT5B	24
2	w2	GOBP_CONNECTIVE_TISSUE_DEVELOPMENT	GOBP_CONNECTIVE_TISSUE_DEVELOPMENT	28/572	286/19717	2.16382e-08	1.72429e-05	1.54058e-05	CHI3L1/PRKG2/OGN/IFT80/PRRX1/CTSK/RUNX2/EXT1/ECM1/GLG1/SMAD3/HMGA2/LOX/TRPS1/TYMS/RUNX1/CD44/MAF/CCN3/SERPINB7/THBS3/RXFP1/TGFBR2/TGFBR1/TBL1XR1/SLC39A14/EFEMP1/WNT5B	28
2	w2	GOBP_CHONDROCYTE_DIFFERENTIATION	GOBP_CHONDROCYTE_DIFFERENTIATION	17/572	116/19717	4.11906e-08	2.75898e-05	2.46503e-05	PRKG2/IFT80/RUNX2/EXT1/ECM1/GLG1/SMAD3/HMGA2/TRPS1/RUNX1/MAF/CCN3/TGFBR2/TGFBR1/SLC39A14/EFEMP1/WNT5B	17
2	w2	GOBP_TAXIS	GOBP_TAXIS	37/572	470/19717	4.32782e-08	2.75898e-05	2.46503e-05	DPP4/PTN/CXCL12/F2RL1/HGF/FLRT2/FGF16/ADAM10/NRG1/ENPP2/CYP19A1/TNFAIP6/FGF7/SMAD3/VCAM1/GPNMB/TGFB2/LOX/CAMK1D/RAB13/TPBG/VEGFC/CCN3/SLIT2/CKLF/CMKLR1/SWAP70/CCL2/FOSL1/PLP2/BST1/PRKD1/NBL1/ADGRA2/PIP5K1A/STX3/CCR10	37
2	w2	GOMF_GLYCOSAMINOGLYCAN_BINDING	GOMF_GLYCOSAMINOGLYCAN_BINDING	24/572	242/19717	1.73355e-07	9.42755e-05	8.42311e-05	PTN/COL13A1/FBN1/DPYSL3/TNFAIP6/FGF7/LTBP2/LAYN/GREM2/LIPC/CCN5/GPNMB/FN1/CD44/CEMIP/CCN3/SLIT2/THBS3/JCHAIN/TGFBR2/CCDC80/SERPINE2/LAMC2/HDGF	24
2	w2	GOBP_RESPONSE_TO_TRANSFORMING_GROWTH_FACTOR_BETA	GOBP_RESPONSE_TO_TRANSFORMING_GROWTH_FACTOR_BETA	27/572	297/19717	1.7746e-07	9.42755e-05	8.42311e-05	IL17RD/FBN1/LTBP1/WNT2/SMURF2/FUT8/CTSK/SPRED2/LTBP2/DNM3OS/GLG1/SMAD3/APAF1/TGFB2/LOX/ASPN/DAB2/SKIL/LPXN/ACVR1/PPM1A/DDR2/TGFBR2/TGFBR1/VEPH1/ZBTB7A/ZFP36L2	27
2	w2	GOBP_OSSIFICATION	GOBP_OSSIFICATION	34/572	443/19717	2.79879e-07	0.000137249	0.000122626	PTN/HGF/COL13A1/IFT80/IGFBP3/CTSK/RUNX2/TNFAIP6/EXT1/PRICKLE1/ECM1/CDH11/SMAD3/VDR/TNC/LOX/ASPN/RASSF2/RUNX1/DCHS1/VEGFC/ACVR1/P2RX7/THBS3/DDR2/ATP2B1/YAP1/CBFB/CTHRC1/BCAP29/ACVR2A/IFITM1/PRKD1/NAB2	34
2	w2	KEGG_PATHWAYS_IN_CANCER	KEGG_PATHWAYS_IN_CANCER	28/572	325/19717	3.19423e-07	0.000145451	0.000129955	MMP1/HGF/MECOM/PRKCA/FGF16/WNT2/FGF7/SMAD3/FN1/TGFB2/RUNX1/FAS/VEGFC/ARNT/FGF5/RUNX1T1/FZD6/HHIP/TGFBR2/BIRC3/FGF14/TGFBR1/ETS1/FZD2/ARNT2/LAMC2/RALGDS/WNT5B	28
2	w2	REACTOME_ELASTIC_FIBRE_FORMATION	REACTOME_ELASTIC_FIBRE_FORMATION	10/572	44/19717	3.98286e-07	0.000169271	0.000151237	FBN1/LTBP1/LTBP2/FN1/TGFB2/LOX/LOXL4/FBLN1/MFAP4/EFEMP1	10
2	w2	GOBP_TRANSMEMBRANE_RECEPTOR_PROTEIN_SERINE_THREONINE_KINASE_SIGNALING_PATHWAY	GOBP_TRANSMEMBRANE_RECEPTOR_PROTEIN_SERINE_THREONINE_KINASE_SIGNALING_PATHWAY	32/572	415/19717	5.67516e-07	0.00022612	0.000202028	IL17RD/FBN1/LTBP1/SMURF2/FUT8/SPRED2/RUNX2/TNFAIP6/LTBP2/EXT1/GLG1/SMAD3/GREM2/TGFB2/LOX/ASPN/DAB2/RGMB/SKIL/FST/LPXN/CCN3/ACVR1/PPM1A/BMPER/TGFBR2/CSNK2B/TGFBR1/ACVR2A/VEPH1/ZBTB7A/NBL1	32
2	w2	GOBP_REGULATION_OF_LEUKOCYTE_CHEMOTAXIS	GOBP_REGULATION_OF_LEUKOCYTE_CHEMOTAXIS	16/572	126/19717	7.64238e-07	0.000286589	0.000256055	DPP4/PTN/CXCL12/F2RL1/ADAM10/CYP19A1/TNFAIP6/CAMK1D/VEGFC/CCN3/SLIT2/CMKLR1/SWAP70/CCL2/BST1/NBL1	16
2	w2	GOBP_CELL_CHEMOTAXIS	GOBP_CELL_CHEMOTAXIS	27/572	325/19717	1.05521e-06	0.00037372	0.000333903	DPP4/PTN/CXCL12/F2RL1/HGF/FGF16/ADAM10/CYP19A1/TNFAIP6/VCAM1/TGFB2/LOX/CAMK1D/RAB13/TPBG/VEGFC/CCN3/SLIT2/CKLF/CMKLR1/SWAP70/CCL2/BST1/PRKD1/NBL1/PIP5K1A/CCR10	27
2	w2	GOBP_REGULATION_OF_CHEMOTAXIS	GOBP_REGULATION_OF_CHEMOTAXIS	22/572	232/19717	1.20608e-06	0.000404672	0.000361557	DPP4/PTN/CXCL12/F2RL1/FGF16/ADAM10/CYP19A1/TNFAIP6/SMAD3/CAMK1D/TPBG/VEGFC/CCN3/SLIT2/CMKLR1/SWAP70/CCL2/BST1/PRKD1/NBL1/ADGRA2/STX3	22
2	w2	GOBP_AMEBOIDAL_TYPE_CELL_MIGRATION	GOBP_AMEBOIDAL_TYPE_CELL_MIGRATION	35/572	500/19717	1.6031e-06	0.000489042	0.000436938	DPP4/PTN/FAP/PRKCA/FGF16/SMURF2/FUT8/ENPP2/FGF7/RIN2/FOXP1/DOCK5/FN1/TGFB2/PLPP3/RAB13/HTR2B/TPBG/MAP4K4/LPXN/VEGFC/CCN3/SLIT2/ACVR1/DDR2/BMPER/TGFBR2/CSNK2B/PRSS3/TGFBR1/ETS1/PRKD1/PHACTR4/ADGRA2/PIP5K1A	35
2	w2	HALLMARK_INFLAMMATORY_RESPONSE	HALLMARK_INFLAMMATORY_RESPONSE	20/572	200/19717	1.61096e-06	0.000489042	0.000436938	HRH1/TNFAIP6/CD55/TNFSF10/DCBLD2/AXL/EIF2AK2/TPBG/AHR/PTGIR/P2RX7/CMKLR1/PDPN/CCL2/SLC11A2/ATP2B1/ACVR2A/IFITM1/EMP3/SCN1B	20
2	w2	WP_COMPLEMENT_SYSTEM_IN_NEURONAL_DEVELOPMENT_AND_PLASTICITY	WP_COMPLEMENT_SYSTEM_IN_NEURONAL_DEVELOPMENT_AND_PLASTICITY	14/572	106/19717	2.32379e-06	0.000651773	0.000582331	CLU/CFB/MASP1/C1S/APAF1/ATP8B1/CD55/TGFB2/DLGAP5/AXL/MBP/FAS/ATP8B2/CD59	14
2	w2	GOBP_REGULATION_OF_TRANSMEMBRANE_RECEPTOR_PROTEIN_SERINE_THREONINE_KINASE_SIGNALING_PATHWAY	GOBP_REGULATION_OF_TRANSMEMBRANE_RECEPTOR_PROTEIN_SERINE_THREONINE_KINASE_SIGNALING_PATHWAY	25/572	299/19717	2.35149e-06	0.000651773	0.000582331	IL17RD/FBN1/LTBP1/SMURF2/SPRED2/TNFAIP6/GLG1/SMAD3/GREM2/LOX/ASPN/DAB2/SKIL/FST/CCN3/ACVR1/PPM1A/BMPER/TGFBR2/CSNK2B/TGFBR1/ACVR2A/VEPH1/ZBTB7A/NBL1	25
2	w2	GOMF_INTEGRIN_BINDING	GOMF_INTEGRIN_BINDING	17/572	154/19717	2.52222e-06	0.000659146	0.000588918	PTN/CXCL12/FAP/FBN1/PRKCA/ADAM10/NRG1/ITGA10/VCAM1/CCN5/GPNMB/FN1/PLPP3/ESM1/CCN3/FBLN1/S1PR2	17
2	w2	GOBP_NEGATIVE_REGULATION_OF_LEUKOCYTE_CHEMOTAXIS	GOBP_NEGATIVE_REGULATION_OF_LEUKOCYTE_CHEMOTAXIS	7/572	23/19717	2.72756e-06	0.000659146	0.000588918	DPP4/CYP19A1/TNFAIP6/CCN3/SLIT2/CCL2/NBL1	7
2	w2	GOBP_WOUND_HEALING	GOBP_WOUND_HEALING	31/572	425/19717	2.73699e-06	0.000659146	0.000588918	F2RL1/F2RL2/FAP/PRKCA/NRG1/EXT1/ELK3/SMAD3/SYT11/RAB27A/FN1/AHNAK/TGFB2/DCBLD2/PLPP3/AXL/CD44/PLAT/CHMP3/FZD6/CD59/DDR2/PDPN/PPL/FBLN1/YAP1/SERPINE2/DGKI/TGFBR1/VKORC1/ANXA2	31
2	w2	GOBP_NEGATIVE_REGULATION_OF_VIRAL_PROCESS	GOBP_NEGATIVE_REGULATION_OF_VIRAL_PROCESS	13/572	93/19717	2.79168e-06	0.000659146	0.000588918	ZC3HAV1/IFI16/HMGA2/APOBEC3G/ZNFX1/EIF2AK2/APOBEC3F/TRIM59/APOBEC3C/OAS2/CSNK2B/IFITM1/PTX3	13
2	w2	GOBP_NEGATIVE_REGULATION_OF_VIRAL_GENOME_REPLICATION	GOBP_NEGATIVE_REGULATION_OF_VIRAL_GENOME_REPLICATION	10/572	55/19717	3.52453e-06	0.00080246	0.000716963	ZC3HAV1/IFI16/HMGA2/APOBEC3G/ZNFX1/EIF2AK2/APOBEC3F/APOBEC3C/OAS2/IFITM1	10
2	w2	GOBP_TRANSFORMING_GROWTH_FACTOR_BETA_RECEPTOR_SIGNALING_PATHWAY	GOBP_TRANSFORMING_GROWTH_FACTOR_BETA_RECEPTOR_SIGNALING_PATHWAY	21/572	233/19717	4.7075e-06	0.00101713	0.000908763	IL17RD/FBN1/LTBP1/SMURF2/FUT8/SPRED2/LTBP2/GLG1/SMAD3/TGFB2/LOX/ASPN/DAB2/SKIL/LPXN/ACVR1/PPM1A/TGFBR2/TGFBR1/VEPH1/ZBTB7A	21
2	w2	GOBP_NEGATIVE_REGULATION_OF_TRANSMEMBRANE_RECEPTOR_PROTEIN_SERINE_THREONINE_KINASE_SIGNALING_PATHWAY	GOBP_NEGATIVE_REGULATION_OF_TRANSMEMBRANE_RECEPTOR_PROTEIN_SERINE_THREONINE_KINASE_SIGNALING_PATHWAY	18/572	179/19717	4.90982e-06	0.00101713	0.000908763	IL17RD/FBN1/LTBP1/SMURF2/SPRED2/TNFAIP6/GLG1/GREM2/ASPN/SKIL/FST/CCN3/ACVR1/PPM1A/BMPER/VEPH1/ZBTB7A/NBL1	18
2	w2	WP_HYPOTHESIZED_PATHWAYS_IN_PATHOGENESIS_OF_CARDIOVASCULAR_DISEASE	WP_HYPOTHESIZED_PATHWAYS_IN_PATHOGENESIS_OF_CARDIOVASCULAR_DISEASE	7/572	25/19717	5.08486e-06	0.00101713	0.000908763	FBN1/LTBP1/RUNX2/LTBP2/SMAD3/TGFBR2/TGFBR1	7
2	w2	GOBP_POSITIVE_REGULATION_OF_CELL_ADHESION	GOBP_POSITIVE_REGULATION_OF_CELL_ADHESION	33/572	482/19717	5.1056e-06	0.00101713	0.000908763	DPP4/CXCL12/SOCS5/PRKCA/MYO10/RIN2/SMAD3/VCAM1/CD47/KIFAP3/CD55/DOCK5/TNFSF13B/ABI3BP/FN1/SIRPA/TGFB2/PLPP3/RUNX1/DAB2/CD44/MAP4K4/PDCD1LG2/PDPN/BTN2A2/TGFBR2/CCL2/CCDC80/CBFB/ETS1/COL8A1/BCL10/STX3	33
2	w2	GOBP_RESPONSE_TO_VIRUS	GOBP_RESPONSE_TO_VIRUS	31/572	439/19717	5.30691e-06	0.0010252	0.000915971	CLU/CXCL12/F2RL1/POU2F2/IFNE/ZC3HAV1/IFI16/SEC14L1/EXT1/SMAD3/HMGA2/APOBEC3G/ZNFX1/IRF9/TRIM22/BCL3/EIF2AK2/APOBEC3F/DCLK1/CHMP3/APOBEC3C/IFIT3/SLFN11/TTC4/FOSL1/OAS2/IRF2/RPS15A/IFITM1/SLFN13/NT5C2	31
2	w2	REACTOME_INTEGRIN_CELL_SURFACE_INTERACTIONS	REACTOME_INTEGRIN_CELL_SURFACE_INTERACTIONS	12/572	85/19717	6.05282e-06	0.0011349	0.00101399	COL6A3/COL13A1/FBN1/COL10A1/ITGA10/VCAM1/CD47/FN1/TNC/CD44/COL8A2/COL8A1	12
2	w2	GOMF_PROTEOGLYCAN_BINDING	GOMF_PROTEOGLYCAN_BINDING	8/572	36/19717	7.05533e-06	0.00128508	0.00114816	CTSS/CTSK/GPNMB/FN1/TNC/FST/CTSB/SLIT2	8
2	w2	GOMF_ACTIVIN_BINDING	GOMF_ACTIVIN_BINDING	5/572	11/19717	8.07068e-06	0.00142918	0.00127691	FST/ACVR1/TGFBR2/TGFBR1/ACVR2A	5
2	w2	REACTOME_MOLECULES_ASSOCIATED_WITH_ELASTIC_FIBRES	REACTOME_MOLECULES_ASSOCIATED_WITH_ELASTIC_FIBRES	8/572	37/19717	8.77459e-06	0.00151184	0.00135076	FBN1/LTBP1/LTBP2/FN1/TGFB2/FBLN1/MFAP4/EFEMP1	8
2	w2	REACTOME_ASSEMBLY_OF_COLLAGEN_FIBRILS_AND_OTHER_MULTIMERIC_STRUCTURES	REACTOME_ASSEMBLY_OF_COLLAGEN_FIBRILS_AND_OTHER_MULTIMERIC_STRUCTURES	10/572	61/19717	9.29597e-06	0.00155952	0.00139337	COL14A1/COL6A3/CTSS/COL10A1/LOX/LOXL4/CTSB/COL8A2/COL8A1/LAMC2	10
2	w2	GOBP_PROTEIN_PROCESSING	GOBP_PROTEIN_PROCESSING	21/572	246/19717	1.09145e-05	0.00176073	0.00157314	DPP4/CPXM2/ACE/DYNC2H1/PRSS12/CTSS/ADAM10/MASP1/IFI16/GLG1/RUNX1/PLAT/SCG5/P2RX7/APH1B/C1RL/SERPINE2/PRSS3/YIPF5/TMEM98/ANXA2	21
2	w2	REACTOME_COLLAGEN_FORMATION	REACTOME_COLLAGEN_FORMATION	12/572	90/19717	1.10477e-05	0.00176073	0.00157314	COL14A1/COL6A3/COL13A1/P3H2/CTSS/COL10A1/LOX/LOXL4/CTSB/COL8A2/COL8A1/LAMC2	12
2	w2	GOMF_HEPARIN_BINDING	GOMF_HEPARIN_BINDING	17/572	174/19717	1.31317e-05	0.00204182	0.00182427	PTN/COL13A1/FBN1/FGF7/LTBP2/GREM2/LIPC/CCN5/GPNMB/FN1/CCN3/SLIT2/THBS3/CCDC80/SERPINE2/LAMC2/HDGF	17
2	w2	REACTOME_DEGRADATION_OF_THE_EXTRACELLULAR_MATRIX	REACTOME_DEGRADATION_OF_THE_EXTRACELLULAR_MATRIX	15/572	140/19717	1.40161e-05	0.00210146	0.00187757	COL14A1/COL6A3/MMP1/COL13A1/FBN1/CTSS/CTSK/COL10A1/ADAM10/FN1/CD44/CTSB/COL8A2/COL8A1/LAMC2	15
2	w2	REACTOME_COLLAGEN_DEGRADATION	REACTOME_COLLAGEN_DEGRADATION	10/572	64/19717	1.44434e-05	0.00210146	0.00187757	COL14A1/COL6A3/MMP1/COL13A1/CTSK/COL10A1/ADAM10/CTSB/COL8A2/COL8A1	10
2	w2	GOBP_CELL_CELL_SIGNALING_BY_WNT	GOBP_CELL_CELL_SIGNALING_BY_WNT	31/572	462/19717	1.46502e-05	0.00210146	0.00187757	IFT80/WNT2/SMURF2/BICC1/EXT1/PRICKLE1/SMAD3/TAX1BP3/PLPP3/DAB2/TPBG/HIC1/LRRFIP2/DACT3/CSNK1G3/PPM1A/FZD6/YAP1/FOXL1/CTHRC1/TNKS2/CSNK2B/TBL1XR1/FZD2/PFDN5/ADGRA2/CTDNEP1/WNT5B/LZIC/HBP1/WLS	31
2	w2	REACTOME_SIGNALING_BY_TGFB_FAMILY_MEMBERS	REACTOME_SIGNALING_BY_TGFB_FAMILY_MEMBERS	14/572	124/19717	1.48339e-05	0.00210146	0.00187757	FBN1/LTBP1/SMURF2/LTBP2/SMAD3/GREM2/TGFB2/SKIL/FST/PPM1A/TGFBR2/TGIF1/TGFBR1/ACVR2A	14
2	w2	GOBP_STEM_CELL_PROLIFERATION	GOBP_STEM_CELL_PROLIFERATION	14/572	125/19717	1.6268e-05	0.00218327	0.00195065	MECOM/ACE/NES/PRRX1/RUNX2/HMGA2/RUNX1/EIF2AK2/VEGFC/TGFBR2/FBLN1/YAP1/TGFBR1/KAT7	14
2	w2	GOBP_BONE_DEVELOPMENT	GOBP_BONE_DEVELOPMENT	19/572	214/19717	1.63939e-05	0.00218327	0.00195065	OGN/COL13A1/FBN1/IFT80/RUNX2/EXT1/ECM1/GLG1/RAB23/FOXP1/PLS3/LOX/DCHS1/THBS3/DDR2/TGFBR2/VKORC1/NAB2/ANXA2	19
2	w2	GOBP_ORGAN_GROWTH	GOBP_ORGAN_GROWTH	17/572	177/19717	1.64387e-05	0.00218327	0.00195065	HEG1/IFT80/WNT2/CYP19A1/FGF7/EXT1/ECM1/KCNK2/FOXP1/TGFB2/RUNX1/THBS3/DDR2/TGFBR2/YAP1/TGFBR1/BASP1	17
2	w2	GOMF_SMAD_BINDING	GOMF_SMAD_BINDING	11/572	79/19717	1.68494e-05	0.00219215	0.00195859	SMURF2/SMAD3/HMGA2/DAB2/SKIL/ACVR1/PPM1A/TGFBR2/TGIF1/TGFBR1/ZBTB7A	11
2	w2	GOBP_PEPTIDYL_THREONINE_MODIFICATION	GOBP_PEPTIDYL_THREONINE_MODIFICATION	13/572	110/19717	1.81983e-05	0.00232028	0.00207307	CHI3L1/PRKCA/SPRED2/CAMK2D/CEMIP/ACVR1/CALM2/TGFBR2/CSNK2B/TGFBR1/S1PR2/DYRK1A/PRKD1	13
2	w2	GOBP_REGULATION_OF_CELLULAR_RESPONSE_TO_GROWTH_FACTOR_STIMULUS	GOBP_REGULATION_OF_CELLULAR_RESPONSE_TO_GROWTH_FACTOR_STIMULUS	26/572	358/19717	1.86971e-05	0.00233713	0.00208813	IL17RD/FBN1/LTBP1/FGF16/SMURF2/SPRED2/RUNX2/TNFAIP6/GLG1/SMAD3/GREM2/LOX/ASPN/SKIL/FST/VEGFC/ZDHHC17/ARNT/SLIT2/PPM1A/HHIP/BMPER/VEPH1/ZBTB7A/NBL1/ADGRA2	26
2	w2	HALLMARK_UV_RESPONSE_DN	HALLMARK_UV_RESPONSE_DN	15/572	144/19717	1.96649e-05	0.00241084	0.00215399	CACNA1A/PRKCA/LTBP1/SMAD3/PTGFR/PLPP3/RUNX1/DAB2/TGFBR2/ATP2B1/FZD2/DYRK1A/EFEMP1/ACVR2A/ANXA2	15
2	w2	GOMF_GROWTH_FACTOR_ACTIVITY	GOMF_GROWTH_FACTOR_ACTIVITY	16/572	162/19717	2.04901e-05	0.00246461	0.00220203	PTN/OGN/CXCL12/HGF/FGF16/NRG1/FGF7/IL11/TGFB2/HDGFL3/VEGFC/CCN3/FGF5/FGF14/EFEMP1/HDGF	16
2	w2	GOBP_REGULATION_OF_WNT_SIGNALING_PATHWAY	GOBP_REGULATION_OF_WNT_SIGNALING_PATHWAY	25/572	339/19717	2.08776e-05	0.00246471	0.00220212	IFT80/SMURF2/BICC1/PRICKLE1/SMAD3/TAX1BP3/PLPP3/DAB2/TPBG/HIC1/DACT3/CSNK1G3/PPM1A/FZD6/YAP1/FOXL1/CTHRC1/TNKS2/TBL1XR1/PFDN5/ADGRA2/CTDNEP1/WNT5B/LZIC/WLS	25
2	w2	HALLMARK_TNFA_SIGNALING_VIA_NFKB	HALLMARK_TNFA_SIGNALING_VIA_NFKB	18/572	200/19717	2.26796e-05	0.00262878	0.0023487	F2RL1/TNFAIP6/SMAD3/IER3/TNC/PLPP3/BCL3/CD44/DRAM1/SLC2A3/CCL2/FOSL1/MARCKS/ATP2B1/TGIF1/BIRC3/IER5/PTX3	18
2	w2	GOMF_COLLAGEN_BINDING	GOMF_COLLAGEN_BINDING	10/572	68/19717	2.49887e-05	0.00284469	0.00254161	COL14A1/CTSS/CTSK/ITGA10/SMAD3/FN1/LOX/CD44/CTSB/DDR2	10
2	w2	WP_TGF_BETA_SIGNALING_PATHWAY	WP_TGF_BETA_SIGNALING_PATHWAY	14/572	132/19717	3.02113e-05	0.00337889	0.0030189	MMP1/SMURF2/RUNX2/SMAD3/FN1/TNC/DAB2/SKIL/PPM1A/TGFBR2/YAP1/TGIF1/TGFBR1/ETS1	14
2	w2	GOBP_COMPLEMENT_DEPENDENT_CYTOTOXICITY	GOBP_COMPLEMENT_DEPENDENT_CYTOTOXICITY	5/572	14/19717	3.25291e-05	0.00357539	0.00319446	IL11/CD55/RAB27A/TGFB2/CD59	5
2	w2	GOBP_REGULATION_OF_LEUKOCYTE_MIGRATION	GOBP_REGULATION_OF_LEUKOCYTE_MIGRATION	19/572	230/19717	4.45707e-05	0.0048159	0.0043028	DPP4/PTN/CXCL12/F2RL1/ADAM10/CYP19A1/TNFAIP6/ECM1/CD47/CAMK1D/XG/VEGFC/CCN3/SLIT2/CMKLR1/SWAP70/CCL2/BST1/NBL1	19
2	w2	GOBP_EPITHELIAL_CELL_PROLIFERATION	GOBP_EPITHELIAL_CELL_PROLIFERATION	31/572	491/19717	4.69375e-05	0.00489755	0.00437575	PTN/CXCL12/HGF/FAP/ST8SIA1/PRKCA/IFT80/FGF16/IGFBP3/WNT2/RUNX2/FGF7/ECM1/ALDH1A2/SMAD3/VDR/TGFB2/DAB2/HTR2B/FST/VEGFC/ARNT/CCN3/BMPER/CCL2/COL8A2/YAP1/TGFBR1/COL8A1/ACVR2A/PRKD1	31
2	w2	WP_TGF_BETA_RECEPTOR_SIGNALING_IN_SKELETAL_DYSPLASIAS	WP_TGF_BETA_RECEPTOR_SIGNALING_IN_SKELETAL_DYSPLASIAS	9/572	59/19717	4.71268e-05	0.00489755	0.00437575	FBN1/LTBP1/RUNX2/SMAD3/SKIL/FST/TGFBR2/TGIF1/TGFBR1	9
2	w2	GOBP_RIBONUCLEOSIDE_MONOPHOSPHATE_CATABOLIC_PROCESS	GOBP_RIBONUCLEOSIDE_MONOPHOSPHATE_CATABOLIC_PROCESS	5/572	15/19717	4.76311e-05	0.00489755	0.00437575	NT5E/DPYD/PRTFDC1/AMPD3/NT5C2	5
2	w2	GOBP_ZYMOGEN_ACTIVATION	GOBP_ZYMOGEN_ACTIVATION	9/572	60/19717	5.40356e-05	0.00541985	0.00484241	PRSS12/MASP1/IFI16/RUNX1/PLAT/C1RL/SERPINE2/PRSS3/ANXA2	9
2	w2	GOBP_BONE_MINERALIZATION	GOBP_BONE_MINERALIZATION	13/572	122/19717	5.49358e-05	0.00541985	0.00484241	PTN/IFT80/PRICKLE1/ECM1/SMAD3/VDR/LOX/ASPN/ACVR1/P2RX7/DDR2/ATP2B1/ACVR2A	13
2	w2	REACTOME_TGF_BETA_RECEPTOR_SIGNALING_ACTIVATES_SMADS	REACTOME_TGF_BETA_RECEPTOR_SIGNALING_ACTIVATES_SMADS	8/572	47/19717	5.53823e-05	0.00541985	0.00484241	FBN1/LTBP1/SMURF2/LTBP2/SMAD3/TGFB2/TGFBR2/TGFBR1	8
2	w2	GOBP_TISSUE_MIGRATION	GOBP_TISSUE_MIGRATION	26/572	382/19717	5.61114e-05	0.00541985	0.00484241	DPP4/PTN/FAP/PRKCA/FGF16/ENPP2/FGF7/RIN2/FOXP1/DOCK5/TGFB2/PLPP3/RAB13/MAP4K4/LPXN/VEGFC/CCN3/SLIT2/BMPER/TGFBR2/CSNK2B/PRSS3/TGFBR1/ETS1/PRKD1/ADGRA2	26
2	w2	GOCC_BASEMENT_MEMBRANE	GOCC_BASEMENT_MEMBRANE	11/572	90/19717	5.82045e-05	0.00553811	0.00494806	HMCN1/FBN1/P3H2/FN1/TNC/FBLN1/CCDC80/COL8A2/COL8A1/LAMC2/ANXA2	11
2	w2	GOBP_MULTI_MULTICELLULAR_ORGANISM_PROCESS	GOBP_MULTI_MULTICELLULAR_ORGANISM_PROCESS	18/572	216/19717	6.27461e-05	0.00588245	0.00525572	PAPPA/PTN/PRDM1/ACE/SMURF2/HEXB/PTGFR/VDR/GJB2/CTSB/PSG5/RXFP1/FOSL1/FBLN1/SLC38A2/SERPINE2/ACVR2A/UBE2Q1	18
2	w2	GOBP_RENAL_SYSTEM_DEVELOPMENT	GOBP_RENAL_SYSTEM_DEVELOPMENT	23/572	325/19717	8.31115e-05	0.00767878	0.00686066	PRDM1/FBN1/ACE/ADAMTS6/DYNC2H1/CENPF/BICC1/EXT1/PRICKLE1/ALDH1A2/SMAD3/APAF1/TGFB2/DCHS1/SLIT2/SERPINB7/DCHS2/BMPER/ARL3/EMX2/YAP1/TGFBR1/BASP1	23
2	w2	GOBP_POSITIVE_REGULATION_OF_CHEMOTAXIS	GOBP_POSITIVE_REGULATION_OF_CHEMOTAXIS	14/572	145/19717	8.52538e-05	0.00776418	0.00693697	PTN/CXCL12/F2RL1/FGF16/ADAM10/SMAD3/CAMK1D/TPBG/VEGFC/SLIT2/CMKLR1/SWAP70/PRKD1/STX3	14
2	w2	REACTOME_SIGNALING_BY_TGF_BETA_RECEPTOR_COMPLEX	REACTOME_SIGNALING_BY_TGF_BETA_RECEPTOR_COMPLEX	11/572	94/19717	8.70237e-05	0.00781375	0.00698125	FBN1/LTBP1/SMURF2/LTBP2/SMAD3/TGFB2/SKIL/PPM1A/TGFBR2/TGIF1/TGFBR1	11
2	w2	WP_CANONICAL_AND_NON_CANONICAL_TGF_B_SIGNALING	WP_CANONICAL_AND_NON_CANONICAL_TGF_B_SIGNALING	5/572	17/19717	9.35326e-05	0.00826063	0.00738052	SMAD3/LOX/LOXL4/TGFBR2/TGFBR1	5
2	w2	GOBP_MESENCHYME_DEVELOPMENT	GOBP_MESENCHYME_DEVELOPMENT	23/572	328/19717	9.54195e-05	0.00826063	0.00738052	IL17RD/HGF/WNT2/NRG1/SPRED2/EXT1/PRICKLE1/ALDH1A2/SMAD3/HMGA2/FN1/TGFB2/DAB2/HTR2B/DCHS1/DACT3/ACVR1/PDPN/TGFBR2/YAP1/TGFBR1/BASP1/PHACTR4	23
2	w2	GOBP_REGULATION_OF_STEM_CELL_PROLIFERATION	GOBP_REGULATION_OF_STEM_CELL_PROLIFERATION	11/572	95/19717	9.58881e-05	0.00826063	0.00738052	ACE/PRRX1/RUNX2/HMGA2/EIF2AK2/VEGFC/TGFBR2/FBLN1/YAP1/TGFBR1/KAT7	11
2	w2	GOMF_CELL_ADHESION_MEDIATOR_ACTIVITY	GOMF_CELL_ADHESION_MEDIATOR_ACTIVITY	9/572	65/19717	0.000102758	0.00873445	0.00780386	NTNG1/ITGA10/CLSTN3/TMOD3/VCAM1/CD47/SIRPA/ROBO4/ANXA2	9
2	w2	GOBP_INTEGRIN_MEDIATED_SIGNALING_PATHWAY	GOBP_INTEGRIN_MEDIATED_SIGNALING_PATHWAY	12/572	113/19717	0.000108999	0.009143	0.00816888	PTN/FUT8/ADAM10/ITGA10/CD47/FN1/PLPP3/DAB2/FBLN1/BST1/PRKD1/PHACTR4	12
2	w2	GOBP_VIRAL_GENOME_REPLICATION	GOBP_VIRAL_GENOME_REPLICATION	13/572	131/19717	0.000114618	0.00935468	0.008358	ZC3HAV1/IFI16/DEK/HMGA2/APOBEC3G/ZNFX1/EIF2AK2/APOBEC3F/APOBEC3C/CCL2/OAS2/IFITM1/NUCKS1	13
2	w2	GOBP_STEM_CELL_DIFFERENTIATION	GOBP_STEM_CELL_DIFFERENTIATION	19/572	247/19717	0.000115704	0.00935468	0.008358	PTN/ACE/NRG1/RUNX2/EXT1/PRICKLE1/ALDH1A2/HMGA2/FN1/TGFB2/EIF2AK2/HTR2B/CHD3/ACVR1/CHD2/GATAD2B/YAP1/PHACTR4/ZFP36L2	19
2	w2	GOBP_REGULATION_OF_CHONDROCYTE_DIFFERENTIATION	GOBP_REGULATION_OF_CHONDROCYTE_DIFFERENTIATION	8/572	52/19717	0.000116711	0.00935468	0.008358	PRKG2/RUNX2/GLG1/SMAD3/TRPS1/MAF/TGFBR1/EFEMP1	8
2	w2	GOBP_REGULATION_OF_VIRAL_PROCESS	GOBP_REGULATION_OF_VIRAL_PROCESS	15/572	168/19717	0.000117392	0.00935468	0.008358	ZC3HAV1/IFI16/HMGA2/APOBEC3G/ZNFX1/AXL/TRIM22/EIF2AK2/APOBEC3F/TRIM59/APOBEC3C/OAS2/CSNK2B/IFITM1/PTX3	15
2	w2	GOCC_ENDOPLASMIC_RETICULUM_LUMEN	GOCC_ENDOPLASMIC_RETICULUM_LUMEN	22/572	312/19717	0.000124209	0.0097757	0.00873417	COL14A1/COL6A3/CLU/COL13A1/FBN1/ADAMTSL1/LTBP1/P3H2/IGFBP3/COL10A1/ADAM10/DNAJC10/TSPAN5/LIPC/FN1/TNC/APOL1/GPX8/COL8A2/COL8A1/WNT5B/ESD	22
2	w2	GOBP_CANONICAL_WNT_SIGNALING_PATHWAY	GOBP_CANONICAL_WNT_SIGNALING_PATHWAY	22/572	316/19717	0.000149102	0.0115918	0.0103568	WNT2/SMURF2/BICC1/EXT1/PRICKLE1/SMAD3/DAB2/TPBG/DACT3/CSNK1G3/PPM1A/FZD6/YAP1/CTHRC1/TNKS2/TBL1XR1/FZD2/PFDN5/ADGRA2/CTDNEP1/WNT5B/WLS	22
2	w2	HALLMARK_TGF_BETA_SIGNALING	HALLMARK_TGF_BETA_SIGNALING	8/572	54/19717	0.000153372	0.0117801	0.010525	SMURF2/LTBP2/SMAD3/SKIL/ACVR1/PPM1A/TGIF1/TGFBR1	8
2	w2	GOMF_FIBRONECTIN_BINDING	GOMF_FIBRONECTIN_BINDING	6/572	29/19717	0.000156101	0.011847	0.0105848	IGFBP3/CTSS/CTSK/TNFAIP6/FBLN1/CCDC80	6
2	w2	GOBP_NUCLEOSIDE_MONOPHOSPHATE_CATABOLIC_PROCESS	GOBP_NUCLEOSIDE_MONOPHOSPHATE_CATABOLIC_PROCESS	5/572	19/19717	0.000167504	0.0122581	0.0109521	NT5E/DPYD/PRTFDC1/AMPD3/NT5C2	5
2	w2	GOMF_TRANSMEMBRANE_RECEPTOR_PROTEIN_SERINE_THREONINE_KINASE_ACTIVITY	GOMF_TRANSMEMBRANE_RECEPTOR_PROTEIN_SERINE_THREONINE_KINASE_ACTIVITY	5/572	19/19717	0.000167504	0.0122581	0.0109521	LTBP1/ACVR1/TGFBR2/TGFBR1/ACVR2A	5
2	w2	GOBP_REGULATION_OF_VIRAL_GENOME_REPLICATION	GOBP_REGULATION_OF_VIRAL_GENOME_REPLICATION	10/572	85/19717	0.00017314	0.0122581	0.0109521	ZC3HAV1/IFI16/HMGA2/APOBEC3G/ZNFX1/EIF2AK2/APOBEC3F/APOBEC3C/OAS2/IFITM1	10
2	w2	GOBP_SMAD_PROTEIN_SIGNAL_TRANSDUCTION	GOBP_SMAD_PROTEIN_SIGNAL_TRANSDUCTION	10/572	85/19717	0.00017314	0.0122581	0.0109521	RUNX2/SMAD3/TGFB2/DAB2/CCN3/ACVR1/BMPER/TGFBR2/TGFBR1/VEPH1	10
2	w2	GOBP_BIOMINERAL_TISSUE_DEVELOPMENT	GOBP_BIOMINERAL_TISSUE_DEVELOPMENT	15/572	174/19717	0.000173445	0.0122581	0.0109521	PTN/IFT80/PRICKLE1/ECM1/FAM20A/SMAD3/VDR/LOX/ASPN/ACVR1/P2RX7/DDR2/ATP2B1/ACVR2A/WLS	15
2	w2	GOBP_NEGATIVE_REGULATION_OF_LEUKOCYTE_MIGRATION	GOBP_NEGATIVE_REGULATION_OF_LEUKOCYTE_MIGRATION	8/572	55/19717	0.000174979	0.0122581	0.0109521	DPP4/CXCL12/CYP19A1/TNFAIP6/CCN3/SLIT2/CCL2/NBL1	8
2	w2	WP_TGF_BETA_RECEPTOR_SIGNALING	WP_TGF_BETA_RECEPTOR_SIGNALING	8/572	55/19717	0.000174979	0.0122581	0.0109521	LTBP1/RUNX2/SMAD3/SKIL/FST/TGFBR2/TGIF1/TGFBR1	8
2	w2	GOCC_CELL_SUBSTRATE_JUNCTION	GOCC_CELL_SUBSTRATE_JUNCTION	27/572	434/19717	0.000181676	0.012589	0.0112477	DPP4/HMCN1/FLRT2/FAP/ALCAM/PPFIBP1/ADAM10/LAYN/MDC1/TNFSF13B/TNC/AHNAK/EPB41L2/KIF23/RPS10/DAB2/CD44/MAP4K4/LPXN/HMGA1/CD59/DDR2/MARCKS/IRF2/FZD2/PIP5K1A/ARPC1B	27
2	w2	KEGG_TGF_BETA_SIGNALING_PATHWAY	KEGG_TGF_BETA_SIGNALING_PATHWAY	10/572	86/19717	0.000190923	0.0127898	0.0114272	LTBP1/SMURF2/SMAD3/TGFB2/FST/ACVR1/THBS3/TGFBR2/TGFBR1/ACVR2A	10
2	w2	GOBP_OSTEOBLAST_DIFFERENTIATION	GOBP_OSTEOBLAST_DIFFERENTIATION	19/572	257/19717	0.00019367	0.0127898	0.0114272	HGF/IFT80/IGFBP3/RUNX2/TNFAIP6/SMAD3/TNC/LOX/RASSF2/VEGFC/ACVR1/DDR2/YAP1/CBFB/CTHRC1/BCAP29/ACVR2A/IFITM1/PRKD1	19
2	w2	GOBP_VIRAL_LIFE_CYCLE	GOBP_VIRAL_LIFE_CYCLE	22/572	322/19717	0.000194733	0.0127898	0.0114272	DPP4/ZC3HAV1/IFI16/DEK/HMGA2/CD55/APOBEC3G/ZNFX1/AXL/TRIM22/EIF2AK2/APOBEC3F/CTSB/TRIM59/CHMP3/APOBEC3C/CCL2/OAS2/CSNK2B/IFITM1/PTX3/NUCKS1	22
2	w2	GOBP_PURINE_NUCLEOSIDE_MONOPHOSPHATE_CATABOLIC_PROCESS	GOBP_PURINE_NUCLEOSIDE_MONOPHOSPHATE_CATABOLIC_PROCESS	4/572	11/19717	0.000196612	0.0127898	0.0114272	NT5E/PRTFDC1/AMPD3/NT5C2	4
2	w2	GOBP_REGULATION_OF_COMPLEMENT_DEPENDENT_CYTOTOXICITY	GOBP_REGULATION_OF_COMPLEMENT_DEPENDENT_CYTOTOXICITY	4/572	11/19717	0.000196612	0.0127898	0.0114272	IL11/CD55/TGFB2/CD59	4
2	w2	GOBP_SEQUESTERING_OF_EXTRACELLULAR_LIGAND_FROM_RECEPTOR	GOBP_SEQUESTERING_OF_EXTRACELLULAR_LIGAND_FROM_RECEPTOR	4/572	11/19717	0.000196612	0.0127898	0.0114272	FBN1/LTBP1/GREM2/NBL1	4
2	w2	GOBP_REGULATION_OF_CARTILAGE_DEVELOPMENT	GOBP_REGULATION_OF_CARTILAGE_DEVELOPMENT	9/572	71/19717	0.000205247	0.0132167	0.0118085	PRKG2/CTSK/RUNX2/GLG1/SMAD3/TRPS1/MAF/TGFBR1/EFEMP1	9
2	w2	GOBP_POSITIVE_REGULATION_OF_EPITHELIAL_CELL_MIGRATION	GOBP_POSITIVE_REGULATION_OF_EPITHELIAL_CELL_MIGRATION	15/572	177/19717	0.000209289	0.0133421	0.0119206	PRKCA/FGF16/ENPP2/FGF7/RIN2/FOXP1/DOCK5/TGFB2/PLPP3/MAP4K4/VEGFC/TGFBR2/ETS1/PRKD1/ADGRA2	15
2	w2	GOBP_CRANIAL_SKELETAL_SYSTEM_DEVELOPMENT	GOBP_CRANIAL_SKELETAL_SYSTEM_DEVELOPMENT	9/572	72/19717	0.000228634	0.0144311	0.0128936	PRRX1/RUNX2/EXT1/SMAD3/RAB23/TGFB2/CEP55/TGFBR2/TGFBR1	9
2	w2	GOBP_CELL_ADHESION_MEDIATED_BY_INTEGRIN	GOBP_CELL_ADHESION_MEDIATED_BY_INTEGRIN	10/572	88/19717	0.000231119	0.0144449	0.0129059	DPP4/FBN1/EXT1/ITGA10/TGFB2/PLPP3/LPXN/CCN3/MUC1/SWAP70	10
2	w2	GOBP_LEUKOCYTE_CHEMOTAXIS	GOBP_LEUKOCYTE_CHEMOTAXIS	18/572	240/19717	0.000237419	0.0146125	0.0130556	DPP4/PTN/CXCL12/F2RL1/ADAM10/CYP19A1/TNFAIP6/TGFB2/CAMK1D/VEGFC/CCN3/SLIT2/CKLF/CMKLR1/SWAP70/CCL2/BST1/NBL1	18
2	w2	HALLMARK_IL2_STAT5_SIGNALING	HALLMARK_IL2_STAT5_SIGNALING	16/572	199/19717	0.000238384	0.0146125	0.0130556	CDCP1/F2RL2/ALCAM/NT5E/SPRED2/ECM1/SYT11/TNFSF10/AHNAK/CD44/AHR/MUC1/SLC2A3/SWAP70/NOP2/WLS	16
2	w2	GOBP_POSITIVE_REGULATION_OF_BONE_MINERALIZATION	GOBP_POSITIVE_REGULATION_OF_BONE_MINERALIZATION	7/572	44/19717	0.000251456	0.0152618	0.0136358	PTN/SMAD3/VDR/ACVR1/P2RX7/ATP2B1/ACVR2A	7
2	w2	GOBP_POSITIVE_REGULATION_OF_OSTEOBLAST_DIFFERENTIATION	GOBP_POSITIVE_REGULATION_OF_OSTEOBLAST_DIFFERENTIATION	9/572	73/19717	0.00025419	0.0152618	0.0136358	HGF/RUNX2/ACVR1/DDR2/YAP1/CTHRC1/ACVR2A/IFITM1/PRKD1	9
2	w2	GOBP_COLLAGEN_METABOLIC_PROCESS	GOBP_COLLAGEN_METABOLIC_PROCESS	11/572	106/19717	0.000256401	0.0152618	0.0136358	MMP1/FAP/P3H2/CTSS/CTSK/RUNX1/CTSB/P2RX7/SERPINB7/DDR2/MFAP4	11
2	w2	WP_EPITHELIAL_TO_MESENCHYMAL_TRANSITION_IN_COLORECTAL_CANCER	WP_EPITHELIAL_TO_MESENCHYMAL_TRANSITION_IN_COLORECTAL_CANCER	14/572	161/19717	0.000258553	0.0152618	0.0136358	WNT2/CLDN11/SMAD3/MAPK13/FN1/TGFB2/EIF5A2/TUSC3/FMNL2/FZD6/TGFBR2/TGFBR1/FZD2/WNT5B	14
2	w2	GOBP_MYELOID_LEUKOCYTE_MIGRATION	GOBP_MYELOID_LEUKOCYTE_MIGRATION	18/572	242/19717	0.000262812	0.0153709	0.0137332	DPP4/CXCL12/CYP19A1/TNFAIP6/CD47/SIRPA/TGFB2/CAMK1D/XG/VEGFC/CCN3/SLIT2/CKLF/CMKLR1/SWAP70/CCL2/BST1/NBL1	18
2	w2	GOBP_MESENCHYMAL_CELL_DIFFERENTIATION	GOBP_MESENCHYMAL_CELL_DIFFERENTIATION	19/572	264/19717	0.000272682	0.0157905	0.0141081	IL17RD/HGF/WNT2/NRG1/SPRED2/EXT1/ALDH1A2/SMAD3/HMGA2/FN1/TGFB2/DAB2/HTR2B/DACT3/ACVR1/PDPN/TGFBR2/TGFBR1/PHACTR4	19
2	w2	GOBP_BONE_GROWTH	GOBP_BONE_GROWTH	6/572	32/19717	0.000276598	0.0157905	0.0141081	IFT80/EXT1/ECM1/THBS3/DDR2/TGFBR2	6
2	w2	GOBP_ENDOTHELIAL_CELL_MIGRATION	GOBP_ENDOTHELIAL_CELL_MIGRATION	20/572	286/19717	0.000277417	0.0157905	0.0141081	DPP4/PTN/FAP/PRKCA/FGF16/RIN2/FOXP1/PLPP3/RAB13/LPXN/VEGFC/CCN3/SLIT2/BMPER/CSNK2B/PRSS3/TGFBR1/ETS1/PRKD1/ADGRA2	20
2	w2	GOBP_REGULATION_OF_CARDIAC_EPITHELIAL_TO_MESENCHYMAL_TRANSITION	GOBP_REGULATION_OF_CARDIAC_EPITHELIAL_TO_MESENCHYMAL_TRANSITION	4/572	12/19717	0.000288166	0.0162571	0.0145251	TGFB2/ACVR1/TGFBR2/TGFBR1	4
2	w2	WP_BURN_WOUND_HEALING	WP_BURN_WOUND_HEALING	9/572	75/19717	0.00031243	0.0174714	0.01561	MMP1/CXCL12/HGF/FBN1/SMAD3/TNC/TGFB2/FST/CCL2	9
2	w2	WP_T_CELL_MODULATION_IN_PANCREATIC_CANCER	WP_T_CELL_MODULATION_IN_PANCREATIC_CANCER	7/572	46/19717	0.000334084	0.0185199	0.0165467	CXCL12/FAP/NT5E/TGFB2/FAS/VEGFC/PDCD1LG2	7
2	w2	GOBP_NEGATIVE_REGULATION_OF_TRANSFORMING_GROWTH_FACTOR_BETA_RECEPTOR_SIGNALING_PATHWAY	GOBP_NEGATIVE_REGULATION_OF_TRANSFORMING_GROWTH_FACTOR_BETA_RECEPTOR_SIGNALING_PATHWAY	11/572	111/19717	0.000383316	0.0210658	0.0188214	IL17RD/FBN1/LTBP1/SMURF2/SPRED2/GLG1/ASPN/SKIL/PPM1A/VEPH1/ZBTB7A	11
2	w2	GOBP_EXTRACELLULAR_REGULATION_OF_SIGNAL_TRANSDUCTION	GOBP_EXTRACELLULAR_REGULATION_OF_SIGNAL_TRANSDUCTION	4/572	13/19717	0.000406718	0.0217885	0.0194671	FBN1/LTBP1/GREM2/NBL1	4
2	w2	GOCC_MICROFIBRIL	GOCC_MICROFIBRIL	4/572	13/19717	0.000406718	0.0217885	0.0194671	FBN1/LTBP1/THSD4/MFAP4	4
2	w2	GOMF_TRANSFORMING_GROWTH_FACTOR_BETA_RECEPTOR_ACTIVITY	GOMF_TRANSFORMING_GROWTH_FACTOR_BETA_RECEPTOR_ACTIVITY	4/572	13/19717	0.000406718	0.0217885	0.0194671	LTBP1/ACVR1/TGFBR2/TGFBR1	4
2	w2	GOBP_REGULATION_OF_OSTEOBLAST_DIFFERENTIATION	GOBP_REGULATION_OF_OSTEOBLAST_DIFFERENTIATION	13/572	149/19717	0.000411223	0.0218462	0.0195186	HGF/RUNX2/TNFAIP6/SMAD3/RASSF2/VEGFC/ACVR1/DDR2/YAP1/CTHRC1/ACVR2A/IFITM1/PRKD1	13
2	w2	GOBP_RIBONUCLEOSIDE_METABOLIC_PROCESS	GOBP_RIBONUCLEOSIDE_METABOLIC_PROCESS	6/572	35/19717	0.000460235	0.0242479	0.0216645	NT5E/PRTFDC1/APOBEC3G/APOBEC3F/APOBEC3C/NT5C2	6
2	w2	GOMF_SULFUR_COMPOUND_BINDING	GOMF_SULFUR_COMPOUND_BINDING	19/572	277/19717	0.000495997	0.0259179	0.0231565	PTN/COL13A1/FBN1/DPYSL3/FGF7/LTBP2/GREM2/LIPC/CCN5/GPNMB/FN1/FST/CCN3/SLIT2/THBS3/CCDC80/SERPINE2/LAMC2/HDGF	19
2	w2	GOBP_EXTRACELLULAR_MATRIX_DISASSEMBLY	GOBP_EXTRACELLULAR_MATRIX_DISASSEMBLY	8/572	64/19717	0.000506376	0.0260974	0.0233169	DPP4/MMP1/FAP/CTSS/CTSK/ADAM10/DDR2/PDPN	8
2	w2	GOBP_REGULATION_OF_BONE_MINERALIZATION	GOBP_REGULATION_OF_BONE_MINERALIZATION	9/572	80/19717	0.00050762	0.0260974	0.0233169	PTN/ECM1/SMAD3/VDR/ACVR1/P2RX7/DDR2/ATP2B1/ACVR2A	9
2	w2	REACTOME_RUNX2_REGULATES_OSTEOBLAST_DIFFERENTIATION	REACTOME_RUNX2_REGULATES_OSTEOBLAST_DIFFERENTIATION	5/572	24/19717	0.000543063	0.0276654	0.0247179	ZNF521/RUNX2/MAF/YAP1/CBFB	5
2	w2	GOBP_VENTRICULAR_TRABECULA_MYOCARDIUM_MORPHOGENESIS	GOBP_VENTRICULAR_TRABECULA_MYOCARDIUM_MORPHOGENESIS	4/572	14/19717	0.000556394	0.0276654	0.0247179	HEG1/NRG1/TGFB2/TGFBR1	4
2	w2	GOCC_PHOSPHOLIPID_TRANSLOCATING_ATPASE_COMPLEX	GOCC_PHOSPHOLIPID_TRANSLOCATING_ATPASE_COMPLEX	4/572	14/19717	0.000556394	0.0276654	0.0247179	ATP8B1/ATP8B2/ATP10D/ATP8B4	4
2	w2	GOMF_TRANSMEMBRANE_RECEPTOR_PROTEIN_KINASE_ACTIVITY	GOMF_TRANSMEMBRANE_RECEPTOR_PROTEIN_KINASE_ACTIVITY	9/572	81/19717	0.000556665	0.0276654	0.0247179	LTBP1/PDGFRL/AXL/ACVR1/DDR2/TGFBR2/TGFBR1/EFEMP1/ACVR2A	9
2	w2	GOBP_COLLAGEN_FIBRIL_ORGANIZATION	GOBP_COLLAGEN_FIBRIL_ORGANIZATION	8/572	65/19717	0.000563024	0.0276654	0.0247179	COL14A1/EXT1/TGFB2/LOX/LOXL4/DDR2/TGFBR1/ANXA2	8
2	w2	GOBP_ACTIVIN_RECEPTOR_SIGNALING_PATHWAY	GOBP_ACTIVIN_RECEPTOR_SIGNALING_PATHWAY	7/572	50/19717	0.000564158	0.0276654	0.0247179	SMAD3/FST/ACVR1/TGFBR2/CSNK2B/TGFBR1/ACVR2A	7
2	w2	GOBP_CELL_CELL_ADHESION_VIA_PLASMA_MEMBRANE_ADHESION_MOLECULES	GOBP_CELL_CELL_ADHESION_VIA_PLASMA_MEMBRANE_ADHESION_MOLECULES	19/572	281/19717	0.000590827	0.0286033	0.0255558	HMCN1/NTNG1/ALCAM/CDH11/CLDN11/CLSTN3/VCAM1/KIFAP3/TGFB2/FXYD5/MBP/PCDHGB1/DCHS1/ACVR1/DCHS2/PSG5/ROBO4/TGFBR2/PCDHB16	19
2	w2	GOBP_LEUKOCYTE_MIGRATION	GOBP_LEUKOCYTE_MIGRATION	24/572	396/19717	0.000592256	0.0286033	0.0255558	DPP4/PTN/CXCL12/F2RL1/ADAM10/CYP19A1/TNFAIP6/EXT1/ECM1/VCAM1/CD47/SIRPA/TGFB2/CAMK1D/XG/VEGFC/CCN3/SLIT2/CKLF/CMKLR1/SWAP70/CCL2/BST1/NBL1	24
2	w2	GOBP_POSITIVE_REGULATION_OF_CANONICAL_NF_KAPPAB_SIGNAL_TRANSDUCTION	GOBP_POSITIVE_REGULATION_OF_CANONICAL_NF_KAPPAB_SIGNAL_TRANSDUCTION	15/572	196/19717	0.000621304	0.0297805	0.0266076	F2RL1/TNFRSF19/ECM1/TNFSF10/TRIM22/EDA2R/HTR2B/TAB2/ZDHHC17/PPM1A/PELI2/BIRC3/PRKD1/BCL10/WLS	15
2	w2	GOBP_POSITIVE_REGULATION_OF_ENDOCYTOSIS	GOBP_POSITIVE_REGULATION_OF_ENDOCYTOSIS	13/572	156/19717	0.000637391	0.0303236	0.0270929	CLU/F2RL1/CD47/RAB27A/SIRPA/AXL/CAMK1D/DAB2/EEF2K/SGIP1/CCL2/PTX3/ANXA2	13
2	w2	GOCC_APICAL_PART_OF_CELL	GOCC_APICAL_PART_OF_CELL	27/572	471/19717	0.000651997	0.0307888	0.0275084	DPP4/PRKG2/MYO1B/F2RL2/FAP/DYNC2H1/CTSK/SLC4A7/KCNK2/VCAM1/ATP8B1/RAB27A/FN1/CD44/PLAT/DCHS1/CTSB/ACVR1/FZD6/MUC1/DDR2/PDPN/CYBRD1/SLC11A2/SLC39A14/SLC6A6/STX3	27
2	w2	GOBP_STRESS_ACTIVATED_PROTEIN_KINASE_SIGNALING_CASCADE	GOBP_STRESS_ACTIVATED_PROTEIN_KINASE_SIGNALING_CASCADE	17/572	240/19717	0.000673118	0.0315428	0.0281822	F2RL1/HGF/MECOM/TNFRSF19/SMAD3/MAPK13/SIRPA/TGFB2/RASSF2/EDA2R/DAXX/EIF2AK2/FAS/MAP4K4/SH3RF1/PBK/KAT7	17
2	w2	GOBP_REGULATION_OF_CANONICAL_WNT_SIGNALING_PATHWAY	GOBP_REGULATION_OF_CANONICAL_WNT_SIGNALING_PATHWAY	18/572	262/19717	0.000677861	0.0315428	0.0281822	SMURF2/BICC1/PRICKLE1/SMAD3/DAB2/TPBG/DACT3/CSNK1G3/PPM1A/FZD6/YAP1/CTHRC1/TNKS2/TBL1XR1/PFDN5/ADGRA2/CTDNEP1/WLS	18
2	w2	GOBP_NEGATIVE_REGULATION_OF_PHOSPHORUS_METABOLIC_PROCESS	GOBP_NEGATIVE_REGULATION_OF_PHOSPHORUS_METABOLIC_PROCESS	23/572	377/19717	0.00069876	0.0322691	0.0288311	BDKRB2/HGF/SOCS5/HEG1/PARP14/IGFBP3/SPRED2/DNAJC10/SIRPA/TGFB2/PLPP3/RASSF2/SLIT2/TRIB2/PPP4R4/PBK/CALM2/SWAP70/FBLN1/CAMK2N1/PTPRB/PTPRQ/ATG14	23
2	w2	GOBP_REGULATION_OF_BIOMINERAL_TISSUE_DEVELOPMENT	GOBP_REGULATION_OF_BIOMINERAL_TISSUE_DEVELOPMENT	10/572	101/19717	0.000703594	0.0322691	0.0288311	PTN/ECM1/SMAD3/VDR/ASPN/ACVR1/P2RX7/DDR2/ATP2B1/ACVR2A	10
2	w2	GOMF_CELL_CELL_ADHESION_MEDIATOR_ACTIVITY	GOMF_CELL_CELL_ADHESION_MEDIATOR_ACTIVITY	7/572	52/19717	0.000718852	0.0327335	0.0292459	NTNG1/CLSTN3/TMOD3/CD47/SIRPA/ROBO4/ANXA2	7
2	w2	GOBP_REGULATION_OF_INTRINSIC_APOPTOTIC_SIGNALING_PATHWAY_IN_RESPONSE_TO_DNA_DAMAGE	GOBP_REGULATION_OF_INTRINSIC_APOPTOTIC_SIGNALING_PATHWAY_IN_RESPONSE_TO_DNA_DAMAGE	6/572	38/19717	0.000727242	0.0328806	0.0293774	CLU/CXCL12/CD44/SKIL/MUC1/RPL26	6
2	w2	GOBP_RESPONSE_TO_BMP	GOBP_RESPONSE_TO_BMP	14/572	179/19717	0.000753809	0.0329761	0.0294627	FBN1/SMURF2/RUNX2/TNFAIP6/EXT1/GREM2/RGMB/SKIL/FST/ACVR1/PPM1A/BMPER/ACVR2A/NBL1	14
2	w2	GOBP_INTRINSIC_APOPTOTIC_SIGNALING_PATHWAY_IN_RESPONSE_TO_DNA_DAMAGE	GOBP_INTRINSIC_APOPTOTIC_SIGNALING_PATHWAY_IN_RESPONSE_TO_DNA_DAMAGE	10/572	102/19717	0.000760253	0.0329761	0.0294627	CLU/CXCL12/IFI16/IER3/BCL3/CD44/SKIL/HIC1/MUC1/RPL26	10
2	w2	GOBP_COMPLEMENT_ACTIVATION	GOBP_COMPLEMENT_ACTIVATION	8/572	68/19717	0.000764354	0.0329761	0.0294627	CLU/CFB/MASP1/C1S/CD55/CD59/C1RL/SVEP1	8
2	w2	GOBP_NON_CANONICAL_WNT_SIGNALING_PATHWAY	GOBP_NON_CANONICAL_WNT_SIGNALING_PATHWAY	8/572	68/19717	0.000764354	0.0329761	0.0294627	IFT80/SMURF2/PRICKLE1/DAB2/FZD6/CTHRC1/FZD2/WNT5B	8
2	w2	GOBP_CELL_SUBSTRATE_ADHESION	GOBP_CELL_SUBSTRATE_ADHESION	22/572	356/19717	0.000765133	0.0329761	0.0294627	COL13A1/ITGA10/CDH11/RIN2/SMAD3/VCAM1/DOCK5/ABI3BP/FN1/AXL/DAB2/CD44/MAP4K4/ATXN3/LPXN/THBS3/PDPN/FBLN1/CCDC80/COL8A1/BST1/PIP5K1A	22
2	w2	HALLMARK_COMPLEMENT	HALLMARK_COMPLEMENT	15/572	200/19717	0.000765563	0.0329761	0.0294627	DPP4/CLU/CFB/CTSS/C1S/CD55/APOBEC3G/FN1/PLAT/APOBEC3F/PDP1/CTSB/CD59/IRF2/PRSS3	15
2	w2	HALLMARK_INTERFERON_GAMMA_RESPONSE	HALLMARK_INTERFERON_GAMMA_RESPONSE	15/572	200/19717	0.000765563	0.0329761	0.0294627	CFB/PARP14/TNFAIP6/C1S/VCAM1/ZNFX1/TNFSF10/IRF9/EIF2AK2/FAS/IFIT3/CMKLR1/CCL2/OAS2/IRF2	15
2	w2	KEGG_CYTOKINE_CYTOKINE_RECEPTOR_INTERACTION	KEGG_CYTOKINE_CYTOKINE_RECEPTOR_INTERACTION	18/572	265/19717	0.000773581	0.0330978	0.0295715	CXCL12/HGF/IFNE/TNFRSF19/IL11/TNFSF13B/TNFSF10/TGFB2/EDA2R/FAS/VEGFC/ACVR1/TGFBR2/CCL2/TGFBR1/ACVR2A/CTF1/CCR10	18
2	w2	GOBP_POSITIVE_REGULATION_OF_PROTEIN_AUTOPHOSPHORYLATION	GOBP_POSITIVE_REGULATION_OF_PROTEIN_AUTOPHOSPHORYLATION	5/572	26/19717	0.000801178	0.0334418	0.0298788	ACE/GPNMB/RASSF2/VEGFC/CALM2	5
2	w2	REACTOME_ENDOGENOUS_STEROLS	REACTOME_ENDOGENOUS_STEROLS	5/572	26/19717	0.000801178	0.0334418	0.0298788	CYP19A1/PTGIS/AHR/ARNT/ARNT2	5
2	w2	GOBP_EPITHELIAL_TUBE_MORPHOGENESIS	GOBP_EPITHELIAL_TUBE_MORPHOGENESIS	21/572	334/19717	0.000803013	0.0334418	0.0298788	WNT2/EXT1/PRICKLE1/SMAD3/APAF1/FOXP1/VDR/TNC/TGFB2/DCHS1/SLIT2/ACVR1/FZD6/HHIP/TGFBR2/YAP1/CTHRC1/CSNK2B/FZD2/PHACTR4/BCL10	21
2	w2	GOCC_LAMELLIPODIUM	GOCC_LAMELLIPODIUM	15/572	201/19717	0.000805771	0.0334418	0.0298788	DPP4/FAP/DPYSL3/MYO10/CD44/RAB13/SH3RF1/SPATA13/PDPN/SWAP70/STX2/PHACTR4/PIP5K1A/RAPH1/STX3	15
2	w2	GOBP_POSITIVE_REGULATION_OF_OSSIFICATION	GOBP_POSITIVE_REGULATION_OF_OSSIFICATION	7/572	53/19717	0.00080785	0.0334418	0.0298788	PTN/SMAD3/VDR/ACVR1/P2RX7/ATP2B1/ACVR2A	7
2	w2	KEGG_MAPK_SIGNALING_PATHWAY	KEGG_MAPK_SIGNALING_PATHWAY	18/572	267/19717	0.000843644	0.0346983	0.0310014	CACNA1A/MECOM/PRKCA/FGF16/FGF7/ELK4/MAPK13/TGFB2/DAXX/TAB2/FAS/MAP4K4/FGF5/PPM1A/TGFBR2/CACNA2D1/FGF14/TGFBR1	18
2	w2	GOBP_LUNG_MORPHOGENESIS	GOBP_LUNG_MORPHOGENESIS	7/572	54/19717	0.000905325	0.0367608	0.0328442	WNT2/FGF7/EXT1/TNC/HHIP/TGFBR2/YAP1	7
2	w2	GOBP_POSITIVE_REGULATION_OF_BIOMINERAL_TISSUE_DEVELOPMENT	GOBP_POSITIVE_REGULATION_OF_BIOMINERAL_TISSUE_DEVELOPMENT	7/572	54/19717	0.000905325	0.0367608	0.0328442	PTN/SMAD3/VDR/ACVR1/P2RX7/ATP2B1/ACVR2A	7
2	w2	GOBP_RESPONSE_TO_FIBROBLAST_GROWTH_FACTOR	GOBP_RESPONSE_TO_FIBROBLAST_GROWTH_FACTOR	11/572	123/19717	0.000914531	0.0368996	0.0329682	FLRT2/FGF16/RUNX2/FGF7/EXT1/TNC/CD44/FGF5/HHIP/CCL2/ZFP36L2	11
2	w2	WP_MAPK_SIGNALING_PATHWAY	WP_MAPK_SIGNALING_PATHWAY	17/572	247/19717	0.000926897	0.0369735	0.0330342	CACNA1A/PRKCA/FGF16/FGF7/ELK4/MAPK13/TGFB2/DAXX/TAB2/FAS/MAP4K4/FGF5/PPM1A/TGFBR2/CACNA2D1/FGF14/TGFBR1	17
2	w2	GOBP_NEGATIVE_REGULATION_OF_BMP_SIGNALING_PATHWAY	GOBP_NEGATIVE_REGULATION_OF_BMP_SIGNALING_PATHWAY	8/572	70/19717	0.000928088	0.0369735	0.0330342	FBN1/SMURF2/TNFAIP6/GREM2/SKIL/PPM1A/BMPER/NBL1	8
2	w2	GOBP_DEFENSE_RESPONSE_TO_SYMBIONT	GOBP_DEFENSE_RESPONSE_TO_SYMBIONT	21/572	338/19717	0.000933762	0.0369735	0.0330342	F2RL1/IFNE/ZC3HAV1/IFI16/SEC14L1/APOBEC3G/ZNFX1/IRF9/TRIM22/EIF2AK2/APOBEC3F/CHMP3/APOBEC3C/IFIT3/SLFN11/TTC4/OAS2/IRF2/IFITM1/SLFN13/NT5C2	21
2	w2	GOBP_NEGATIVE_REGULATION_OF_RESPONSE_TO_EXTERNAL_STIMULUS	GOBP_NEGATIVE_REGULATION_OF_RESPONSE_TO_EXTERNAL_STIMULUS	27/572	483/19717	0.000949064	0.0373222	0.0333458	DPP4/F2RL1/HGF/FAP/SOCS5/NT5E/PARP14/IFI16/CYP19A1/TNFAIP6/SEC14L1/SMAD3/PTGIS/IER3/SYT11/SIRPA/PLAT/AHR/ARNT/CCN3/SLIT2/PBK/CCL2/SERPINE2/NBL1/NT5C2/ANXA2	27
2	w2	GOBP_NEGATIVE_REGULATION_OF_SINGLE_STRANDED_VIRAL_RNA_REPLICATION_VIA_DOUBLE_STRANDED_DNA_INTERMEDIATE	GOBP_NEGATIVE_REGULATION_OF_SINGLE_STRANDED_VIRAL_RNA_REPLICATION_VIA_DOUBLE_STRANDED_DNA_INTERMEDIATE	4/572	16/19717	0.000965987	0.0373222	0.0333458	HMGA2/APOBEC3G/APOBEC3F/APOBEC3C	4
2	w2	GOBP_PYRIMIDINE_NUCLEOSIDE_CATABOLIC_PROCESS	GOBP_PYRIMIDINE_NUCLEOSIDE_CATABOLIC_PROCESS	4/572	16/19717	0.000965987	0.0373222	0.0333458	DPYD/APOBEC3G/APOBEC3F/APOBEC3C	4
2	w2	GOBP_REGULATION_OF_EXTRACELLULAR_MATRIX_DISASSEMBLY	GOBP_REGULATION_OF_EXTRACELLULAR_MATRIX_DISASSEMBLY	4/572	16/19717	0.000965987	0.0373222	0.0333458	DPP4/FAP/DDR2/PDPN	4
2	w2	GOBP_NUCLEOSIDE_METABOLIC_PROCESS	GOBP_NUCLEOSIDE_METABOLIC_PROCESS	7/572	55/19717	0.00101183	0.0387955	0.0346621	NT5E/DPYD/PRTFDC1/APOBEC3G/APOBEC3F/APOBEC3C/NT5C2	7
2	w2	GOBP_REGULATION_OF_CELLULAR_RESPONSE_TO_TRANSFORMING_GROWTH_FACTOR_BETA_STIMULUS	GOBP_REGULATION_OF_CELLULAR_RESPONSE_TO_TRANSFORMING_GROWTH_FACTOR_BETA_STIMULUS	13/572	164/19717	0.00101629	0.0387955	0.0346621	IL17RD/FBN1/LTBP1/SMURF2/SPRED2/GLG1/SMAD3/LOX/ASPN/SKIL/PPM1A/VEPH1/ZBTB7A	13
2	w2	GOBP_TISSUE_REMODELING	GOBP_TISSUE_REMODELING	14/572	185/19717	0.00103947	0.0394443	0.0352417	PTN/ACE/PRKCA/CTSK/EXT1/GPNMB/DOCK5/VDR/RASSF2/AXL/RUNX1/P2RX7/DDR2/CTHRC1	14
2	w2	GOBP_REGULATION_OF_EPITHELIAL_CELL_MIGRATION	GOBP_REGULATION_OF_EPITHELIAL_CELL_MIGRATION	19/572	296/19717	0.00109914	0.0412654	0.0368688	PTN/PRKCA/FGF16/ENPP2/FGF7/RIN2/FOXP1/DOCK5/TGFB2/PLPP3/MAP4K4/VEGFC/SLIT2/BMPER/TGFBR2/CSNK2B/ETS1/PRKD1/ADGRA2	19
2	w2	GOBP_REGULATION_OF_PROTEIN_AUTOPHOSPHORYLATION	GOBP_REGULATION_OF_PROTEIN_AUTOPHOSPHORYLATION	6/572	41/19717	0.00110059	0.0412654	0.0368688	ACE/GPNMB/RASSF2/VEGFC/EEF2K/CALM2	6
2	w2	GOBP_EXTRINSIC_APOPTOTIC_SIGNALING_PATHWAY	GOBP_EXTRINSIC_APOPTOTIC_SIGNALING_PATHWAY	16/572	229/19717	0.00110688	0.0412654	0.0368688	HGF/FAIM2/SMAD3/TNFSF10/TGFB2/DAXX/MLLT11/FAS/SKIL/ACVR1/P2RX7/SH3RF1/YAP1/TGFBR1/GABARAP/BCL10	16
2	w2	GOBP_RESPONSE_TO_OXYGEN_LEVELS	GOBP_RESPONSE_TO_OXYGEN_LEVELS	21/572	343/19717	0.00112265	0.0416099	0.0371767	DPP4/KCND2/CXCL12/ACE/KCNK2/SMAD3/APAF1/PTGIS/VCAM1/TGFB2/FMN2/PLAT/FAS/VEGFC/ARNT/EEF2K/DDR2/PDPN/SLC11A2/ARNT2/BNIP2	21
2	w2	GOBP_RESPONSE_TO_KETONE	GOBP_RESPONSE_TO_KETONE	15/572	208/19717	0.00114057	0.041793	0.0373403	PAPPA/ACE/PTGFR/FOXP1/TNC/TGFB2/TYMS/GJB2/AHR/SLIT2/SH3RF1/FIBIN/FOSL1/YAP1/PRKD1	15
2	w2	GOBP_POSITIVE_REGULATION_OF_EXTRACELLULAR_MATRIX_ORGANIZATION	GOBP_POSITIVE_REGULATION_OF_EXTRACELLULAR_MATRIX_ORGANIZATION	5/572	28/19717	0.00114116	0.041793	0.0373403	SMAD3/RUNX1/DDR2/PDPN/TGFBR1	5
2	w2	GOBP_POSITIVE_REGULATION_OF_WNT_SIGNALING_PATHWAY	GOBP_POSITIVE_REGULATION_OF_WNT_SIGNALING_PATHWAY	12/572	146/19717	0.00114726	0.041793	0.0373403	SMURF2/SMAD3/DAB2/CSNK1G3/PPM1A/YAP1/TNKS2/TBL1XR1/ADGRA2/CTDNEP1/WNT5B/WLS	12
2	w2	GOBP_ENDOTHELIAL_CELL_PROLIFERATION	GOBP_ENDOTHELIAL_CELL_PROLIFERATION	15/572	209/19717	0.00119682	0.0433507	0.038732	CXCL12/PRKCA/FGF16/FGF7/ECM1/ALDH1A2/HTR2B/VEGFC/ARNT/BMPER/CCL2/COL8A2/TGFBR1/COL8A1/PRKD1	15
2	w2	GOBP_POSITIVE_REGULATION_OF_CELL_CELL_ADHESION	GOBP_POSITIVE_REGULATION_OF_CELL_CELL_ADHESION	20/572	322/19717	0.00122781	0.0442108	0.0395005	DPP4/SOCS5/MYO10/VCAM1/CD47/KIFAP3/CD55/TNFSF13B/SIRPA/PLPP3/RUNX1/CD44/PDCD1LG2/PDPN/BTN2A2/TGFBR2/CCL2/CBFB/ETS1/BCL10	20
2	w2	WP_TGF_BETA_SIGNALING_IN_THYROID_CELLS_FOR_EPITHELIAL_MESENCHYMAL_TRANSITION	WP_TGF_BETA_SIGNALING_IN_THYROID_CELLS_FOR_EPITHELIAL_MESENCHYMAL_TRANSITION	4/572	17/19717	0.00123443	0.0442108	0.0395005	RUNX2/SMAD3/FN1/TNC	4
2	w2	GOBP_SMOOTHENED_SIGNALING_PATHWAY	GOBP_SMOOTHENED_SIGNALING_PATHWAY	12/572	148/19717	0.00129056	0.0459628	0.0410658	RFX8/IFT80/DYNC2H1/PRRX1/RUNX2/EXT1/RAB34/TCTN2/HHIP/TGFBR2/ARL3/SERPINE2	12
2	w2	GOBP_CELLULAR_EXTRAVASATION	GOBP_CELLULAR_EXTRAVASATION	8/572	74/19717	0.00133951	0.0471789	0.0421524	CXCL12/EXT1/VCAM1/CD47/SIRPA/XG/CCL2/BST1	8
2	w2	GOBP_VENTRICULAR_SEPTUM_DEVELOPMENT	GOBP_VENTRICULAR_SEPTUM_DEVELOPMENT	8/572	74/19717	0.00133951	0.0471789	0.0421524	PRDM1/HEG1/TGFB2/SLIT2/ACVR1/TGFBR2/TGFBR1/FZD2	8
2	w2	GOBP_REGULATION_OF_CELL_CELL_ADHESION	GOBP_REGULATION_OF_CELL_CELL_ADHESION	27/572	495/19717	0.00135763	0.0474731	0.0424152	DPP4/CXCL12/SOCS5/PRKCA/MYO10/VCAM1/CD47/KIFAP3/CD55/GPNMB/TNFSF13B/SIRPA/PLPP3/FXYD5/MBP/RUNX1/CD44/PDCD1LG2/PDPN/SWAP70/BTN2A2/TGFBR2/CCL2/CBFB/SERPINE2/ETS1/BCL10	27
2	w2	GOBP_POSITIVE_REGULATION_OF_CANONICAL_WNT_SIGNALING_PATHWAY	GOBP_POSITIVE_REGULATION_OF_CANONICAL_WNT_SIGNALING_PATHWAY	10/572	110/19717	0.00136276	0.0474731	0.0424152	SMURF2/SMAD3/CSNK1G3/PPM1A/YAP1/TNKS2/TBL1XR1/ADGRA2/CTDNEP1/WLS	10
2	w2	GOBP_VENTRICULAR_SEPTUM_MORPHOGENESIS	GOBP_VENTRICULAR_SEPTUM_MORPHOGENESIS	6/572	43/19717	0.00142104	0.0492343	0.0439887	TGFB2/SLIT2/ACVR1/TGFBR2/TGFBR1/FZD2	6
2	w2	GOBP_RESPONSE_TO_MECHANICAL_STIMULUS	GOBP_RESPONSE_TO_MECHANICAL_STIMULUS	15/572	213/19717	0.00144574	0.0498194	0.0445115	PTN/CHI3L1/CXCL12/KCNK2/ETV1/TNC/FAS/P2RX7/DDR2/PPL/FOSL1/SLC38A2/TRPA1/SERPINE2/BCL10	15
3	w3	WP_ELECTRON_TRANSPORT_CHAIN_OXPHOS_SYSTEM_IN_MITOCHONDRIA	WP_ELECTRON_TRANSPORT_CHAIN_OXPHOS_SYSTEM_IN_MITOCHONDRIA	17/260	105/19717	3.79915e-14	1.81068e-10	1.65123e-10	COX7A1/COX7A2/ATP5MF/COX7B/COX6C/COX6B1/NDUFB1/MT-CYB/MT-CO1/NDUFA1/MT-CO3/MT-ND1/MT-ND6/MT-CO2/MT-ND4/MT-ND3/MT-ATP8	17
3	w3	KEGG_OXIDATIVE_PHOSPHORYLATION	KEGG_OXIDATIVE_PHOSPHORYLATION	18/260	132/19717	1.44865e-13	3.45214e-10	3.14815e-10	COX7A1/ATP6V0E1/COX7A2/ATP5MF/COX7B/COX6C/COX6B1/NDUFB1/MT-CYB/MT-CO1/NDUFA1/MT-CO3/MT-ND1/MT-ND6/MT-CO2/MT-ND4/MT-ND3/MT-ATP8	18
3	w3	GOCC_INNER_MITOCHONDRIAL_MEMBRANE_PROTEIN_COMPLEX	GOCC_INNER_MITOCHONDRIAL_MEMBRANE_PROTEIN_COMPLEX	19/260	158/19717	3.06825e-13	4.328e-10	3.94689e-10	COX7A1/COX7A2/ATP5MF/COX7B/COX6C/COX6B1/APOOL/NDUFB1/MT-CYB/MT-CO1/NDUFA1/MT-CO3/MT-ND1/MT-ND6/MT-CO2/MT-ND4/MT-ND3/MICOS10/MT-ATP8	19
3	w3	GOCC_RESPIRASOME	GOCC_RESPIRASOME	16/260	102/19717	3.6324e-13	4.328e-10	3.94689e-10	COX7A1/COX7A2/COX7B/COX6C/COX6B1/NDUFB1/MT-CYB/MT-CO1/NDUFA1/MT-CO3/MT-ND1/MT-ND6/MT-CO2/MT-ND4/RAB5IF/MT-ND3	16
3	w3	GOCC_MITOCHONDRIAL_PROTEIN_CONTAINING_COMPLEX	GOCC_MITOCHONDRIAL_PROTEIN_CONTAINING_COMPLEX	24/260	300/19717	1.85787e-12	1.77092e-09	1.61498e-09	TOMM5/COX7A1/COX7A2/ATP5MF/COX7B/COX6C/COX6B1/APOOL/NDUFB1/MRPL51/MT-CYB/MT-CO1/NDUFA1/MT-CO3/MT-ND1/MT-ND6/MT-CO2/MT-ND4/TOMM7/MT-ND3/BCKDHA/MICOS10/MT-ATP8/MRPL33	24
3	w3	GOMF_OXIDOREDUCTION_DRIVEN_ACTIVE_TRANSMEMBRANE_TRANSPORTER_ACTIVITY	GOMF_OXIDOREDUCTION_DRIVEN_ACTIVE_TRANSMEMBRANE_TRANSPORTER_ACTIVITY	13/260	68/19717	4.44583e-12	3.53147e-09	3.2205e-09	COX7A1/COX7B/COX6B1/NDUFB1/MT-CYB/MT-CO1/NDUFA1/MT-CO3/MT-ND1/MT-ND6/MT-CO2/MT-ND4/MT-ND3	13
3	w3	GOBP_ATP_SYNTHESIS_COUPLED_ELECTRON_TRANSPORT	GOBP_ATP_SYNTHESIS_COUPLED_ELECTRON_TRANSPORT	15/260	102/19717	5.31006e-12	3.61539e-09	3.29703e-09	COX7A1/COX7A2/COX7B/COX6C/COX6B1/NDUFB1/MT-CYB/MT-CO1/NDUFA1/MT-CO3/MT-ND1/MT-ND6/MT-CO2/MT-ND4/MT-ND3	15
3	w3	GOBP_OXIDATIVE_PHOSPHORYLATION	GOBP_OXIDATIVE_PHOSPHORYLATION	17/260	148/19717	1.18744e-11	7.07416e-09	6.45122e-09	COX7A1/COX7A2/ATP5MF/COX7B/COX6C/COX6B1/NDUFB1/MT-CYB/MT-CO1/NDUFA1/MT-CO3/MT-ND1/MT-ND6/MT-CO2/MT-ND4/MT-ND3/MT-ATP8	17
3	w3	KEGG_PARKINSONS_DISEASE	KEGG_PARKINSONS_DISEASE	16/260	130/19717	1.67565e-11	8.87348e-09	8.0921e-09	COX7A1/COX7A2/COX7B/COX6C/COX6B1/NDUFB1/MT-CYB/MT-CO1/NDUFA1/MT-CO3/MT-ND1/MT-ND6/MT-CO2/MT-ND4/MT-ND3/MT-ATP8	16
3	w3	KEGG_MEDICUS_REFERENCE_ELECTRON_TRANSFER_IN_COMPLEX_IV	KEGG_MEDICUS_REFERENCE_ELECTRON_TRANSFER_IN_COMPLEX_IV	8/260	19/19717	5.47381e-11	2.60882e-08	2.37909e-08	COX7A1/COX7A2/COX7B/COX6C/COX6B1/MT-CO1/MT-CO3/MT-CO2	8
3	w3	KEGG_MEDICUS_VARIANT_MUTATION_CAUSED_ABERRANT_ABETA_TO_ELECTRON_TRANSFER_IN_COMPLEX_IV	KEGG_MEDICUS_VARIANT_MUTATION_CAUSED_ABERRANT_ABETA_TO_ELECTRON_TRANSFER_IN_COMPLEX_IV	8/260	20/19717	9.01945e-11	3.72638e-08	3.39825e-08	COX7A1/COX7A2/COX7B/COX6C/COX6B1/MT-CO1/MT-CO3/MT-CO2	8
3	w3	GOBP_RESPIRATORY_ELECTRON_TRANSPORT_CHAIN	GOBP_RESPIRATORY_ELECTRON_TRANSPORT_CHAIN	15/260	124/19717	9.38242e-11	3.72638e-08	3.39825e-08	COX7A1/COX7A2/COX7B/COX6C/COX6B1/NDUFB1/MT-CYB/MT-CO1/NDUFA1/MT-CO3/MT-ND1/MT-ND6/MT-CO2/MT-ND4/MT-ND3	15
3	w3	REACTOME_RESPIRATORY_ELECTRON_TRANSPORT_ATP_SYNTHESIS_BY_CHEMIOSMOTIC_COUPLING_AND_HEAT_PRODUCTION_BY_UNCOUPLING_PROTEINS	REACTOME_RESPIRATORY_ELECTRON_TRANSPORT_ATP_SYNTHESIS_BY_CHEMIOSMOTIC_COUPLING_AND_HEAT_PRODUCTION_BY_UNCOUPLING_PROTEINS	15/260	127/19717	1.32492e-10	4.85737e-08	4.42964e-08	ATP5MF/COX7B/COX6C/COX6B1/NDUFB1/MT-CYB/MT-CO1/NDUFA1/MT-CO3/MT-ND1/MT-ND6/MT-CO2/MT-ND4/MT-ND3/MT-ATP8	15
3	w3	KEGG_MEDICUS_ENV_FACTOR_ARSENIC_TO_ELECTRON_TRANSFER_IN_COMPLEX_IV	KEGG_MEDICUS_ENV_FACTOR_ARSENIC_TO_ELECTRON_TRANSFER_IN_COMPLEX_IV	8/260	21/19717	1.44045e-10	4.9037e-08	4.47189e-08	COX7A1/COX7A2/COX7B/COX6C/COX6B1/MT-CO1/MT-CO3/MT-CO2	8
3	w3	GOBP_ELECTRON_TRANSPORT_CHAIN	GOBP_ELECTRON_TRANSPORT_CHAIN	17/260	176/19717	1.9029e-10	6.04614e-08	5.51373e-08	CYB561/COX7A1/NOX4/COX7A2/COX7B/COX6C/COX6B1/NDUFB1/MT-CYB/MT-CO1/NDUFA1/MT-CO3/MT-ND1/MT-ND6/MT-CO2/MT-ND4/MT-ND3	17
3	w3	GOMF_ELECTRON_TRANSFER_ACTIVITY	GOMF_ELECTRON_TRANSFER_ACTIVITY	14/260	117/19717	4.65211e-10	1.38575e-07	1.26372e-07	COX7A1/NOX4/COX7B/COX6B1/NDUFB1/MT-CYB/MT-CO1/NDUFA1/MT-CO3/MT-ND1/MT-ND6/MT-CO2/MT-ND4/MT-ND3	14
3	w3	KEGG_CARDIAC_MUSCLE_CONTRACTION	KEGG_CARDIAC_MUSCLE_CONTRACTION	12/260	79/19717	5.02059e-10	1.40754e-07	1.28359e-07	CACNB4/COX7A1/COX7A2/ATP1A2/COX7B/COX6C/COX6B1/ATP1B1/MT-CYB/MT-CO1/MT-CO3/MT-CO2	12
3	w3	KEGG_ALZHEIMERS_DISEASE	KEGG_ALZHEIMERS_DISEASE	16/260	166/19717	6.80874e-10	1.8028e-07	1.64405e-07	COX7A1/COX7A2/COX7B/COX6C/COX6B1/NDUFB1/MT-CYB/MT-CO1/NDUFA1/MT-CO3/PPP3R1/FADD/MT-CO2/APH1A/MT-ATP8/PSENEN	16
3	w3	GOBP_MITOCHONDRIAL_ELECTRON_TRANSPORT_CYTOCHROME_C_TO_OXYGEN	GOBP_MITOCHONDRIAL_ELECTRON_TRANSPORT_CYTOCHROME_C_TO_OXYGEN	8/260	25/19717	7.31448e-10	1.83478e-07	1.67321e-07	COX7A1/COX7A2/COX7B/COX6C/COX6B1/MT-CO1/MT-CO3/MT-CO2	8
3	w3	REACTOME_RESPIRATORY_ELECTRON_TRANSPORT	REACTOME_RESPIRATORY_ELECTRON_TRANSPORT	13/260	103/19717	1.0075e-09	2.40087e-07	2.18946e-07	COX7B/COX6C/COX6B1/NDUFB1/MT-CYB/MT-CO1/NDUFA1/MT-CO3/MT-ND1/MT-ND6/MT-CO2/MT-ND4/MT-ND3	13
3	w3	GOBP_AEROBIC_RESPIRATION	GOBP_AEROBIC_RESPIRATION	17/260	197/19717	1.10323e-09	2.5038e-07	2.28332e-07	COX7A1/COX7A2/ATP5MF/COX7B/COX6C/COX6B1/NDUFB1/MT-CYB/MT-CO1/NDUFA1/MT-CO3/MT-ND1/MT-ND6/MT-CO2/MT-ND4/MT-ND3/MT-ATP8	17
3	w3	REACTOME_THE_CITRIC_ACID_TCA_CYCLE_AND_RESPIRATORY_ELECTRON_TRANSPORT	REACTOME_THE_CITRIC_ACID_TCA_CYCLE_AND_RESPIRATORY_ELECTRON_TRANSPORT	16/260	178/19717	1.90309e-09	4.12279e-07	3.75975e-07	ATP5MF/COX7B/COX6C/COX6B1/NDUFB1/LDHB/MT-CYB/MT-CO1/NDUFA1/MT-CO3/MT-ND1/MT-ND6/MT-CO2/MT-ND4/MT-ND3/MT-ATP8	16
3	w3	GOCC_RESPIRATORY_CHAIN_COMPLEX_IV	GOCC_RESPIRATORY_CHAIN_COMPLEX_IV	8/260	28/19717	2.03122e-09	4.20904e-07	3.8384e-07	COX7A1/COX7A2/COX7B/COX6C/COX6B1/MT-CO1/MT-CO3/MT-CO2	8
3	w3	GOCC_CYTOCHROME_COMPLEX	GOCC_CYTOCHROME_COMPLEX	9/260	42/19717	3.20175e-09	6.35814e-07	5.79825e-07	COX7A1/COX7A2/COX7B/COX6C/COX6B1/MT-CYB/MT-CO1/MT-CO3/MT-CO2	9
3	w3	GOMF_PRIMARY_ACTIVE_TRANSMEMBRANE_TRANSPORTER_ACTIVITY	GOMF_PRIMARY_ACTIVE_TRANSMEMBRANE_TRANSPORTER_ACTIVITY	15/260	164/19717	4.85701e-09	9.2594e-07	8.44404e-07	COX7A1/ATP6V0E1/ATP1A2/COX7B/COX6B1/NDUFB1/MT-CYB/MT-CO1/NDUFA1/MT-CO3/MT-ND1/MT-ND6/MT-CO2/MT-ND4/MT-ND3	15
3	w3	KEGG_HUNTINGTONS_DISEASE	KEGG_HUNTINGTONS_DISEASE	15/260	182/19717	2.00593e-08	3.67703e-06	3.35324e-06	PPARG/COX7A1/COX7A2/COX7B/COX6C/COX6B1/CLTA/POLR2K/NDUFB1/MT-CYB/MT-CO1/NDUFA1/MT-CO3/MT-CO2/MT-ATP8	15
3	w3	GOBP_CELLULAR_RESPIRATION	GOBP_CELLULAR_RESPIRATION	17/260	243/19717	2.61483e-08	4.61567e-06	4.20922e-06	COX7A1/COX7A2/ATP5MF/COX7B/COX6C/COX6B1/NDUFB1/MT-CYB/MT-CO1/NDUFA1/MT-CO3/MT-ND1/MT-ND6/MT-CO2/MT-ND4/MT-ND3/MT-ATP8	17
3	w3	GOBP_PROTON_TRANSMEMBRANE_TRANSPORT	GOBP_PROTON_TRANSMEMBRANE_TRANSPORT	14/260	160/19717	2.81472e-08	4.79106e-06	4.36917e-06	COX7A1/ATP6V0E1/ATP5MF/ATP1A2/COX7B/COX6B1/ATP1B1/MT-CYB/MT-CO1/MT-CO3/MT-CO2/MT-ND4/TMSB4X/MT-ATP8	14
3	w3	GOMF_OXIDOREDUCTASE_ACTIVITY_ACTING_ON_A_HEME_GROUP_OF_DONORS	GOMF_OXIDOREDUCTASE_ACTIVITY_ACTING_ON_A_HEME_GROUP_OF_DONORS	6/260	16/19717	3.55812e-08	5.84759e-06	5.33266e-06	COX7A1/COX7B/COX6B1/MT-CO1/MT-CO3/MT-CO2	6
3	w3	WP_NONALCOHOLIC_FATTY_LIVER_DISEASE	WP_NONALCOHOLIC_FATTY_LIVER_DISEASE	13/260	154/19717	1.35598e-07	2.15421e-05	1.96451e-05	COX7A1/IL6/COX7A2/COX7B/COX6C/COX6B1/NDUFB1/CDC42/MT-CYB/MT-CO1/NDUFA1/MT-CO3/MT-CO2	13
3	w3	WP_MITOCHONDRIAL_COMPLEX_IV_ASSEMBLY	WP_MITOCHONDRIAL_COMPLEX_IV_ASSEMBLY	7/260	34/19717	2.53841e-07	3.9026e-05	3.55894e-05	COX7A2/COX7B/COX6C/COX6B1/MT-CO1/MT-CO3/MT-CO2	7
3	w3	GOBP_ATP_METABOLIC_PROCESS	GOBP_ATP_METABOLIC_PROCESS	12/260	137/19717	2.77234e-07	4.12906e-05	3.76546e-05	ATP5MF/ATP1A2/ENPP1/ATP1B1/NDUFB1/NDUFA1/MT-ND1/MT-ND6/MT-ND4/TMSB4X/MT-ND3/MT-ATP8	12
3	w3	GOBP_ENERGY_DERIVATION_BY_OXIDATION_OF_ORGANIC_COMPOUNDS	GOBP_ENERGY_DERIVATION_BY_OXIDATION_OF_ORGANIC_COMPOUNDS	18/260	337/19717	5.88805e-07	8.50377e-05	7.75495e-05	COX7A1/COX7A2/ATP5MF/COX7B/ENPP1/COX6C/COX6B1/NDUFB1/MT-CYB/MT-CO1/NDUFA1/MT-CO3/MT-ND1/MT-ND6/MT-CO2/MT-ND4/MT-ND3/MT-ATP8	18
3	w3	GOCC_OXIDOREDUCTASE_COMPLEX	GOCC_OXIDOREDUCTASE_COMPLEX	11/260	128/19717	1.05971e-06	0.000148547	0.000135466	NOX4/NDUFB1/LDHB/MT-CYB/MT-CO1/NDUFA1/MT-ND1/MT-ND6/MT-ND4/MT-ND3/BCKDHA	11
3	w3	GOBP_NUCLEOSIDE_TRIPHOSPHATE_METABOLIC_PROCESS	GOBP_NUCLEOSIDE_TRIPHOSPHATE_METABOLIC_PROCESS	12/260	184/19717	6.29278e-06	0.000856897	0.00078144	ATP5MF/ATP1A2/ENPP1/ATP1B1/NDUFB1/NDUFA1/MT-ND1/MT-ND6/MT-ND4/TMSB4X/MT-ND3/MT-ATP8	12
3	w3	GOBP_PROTON_MOTIVE_FORCE_DRIVEN_ATP_SYNTHESIS	GOBP_PROTON_MOTIVE_FORCE_DRIVEN_ATP_SYNTHESIS	8/260	76/19717	7.13716e-06	0.00094488	0.000861676	ATP5MF/NDUFB1/NDUFA1/MT-ND1/MT-ND6/MT-ND4/MT-ND3/MT-ATP8	8
3	w3	GOBP_ATP_BIOSYNTHETIC_PROCESS	GOBP_ATP_BIOSYNTHETIC_PROCESS	9/260	102/19717	8.26335e-06	0.00106441	0.000970679	ATP5MF/NDUFB1/NDUFA1/MT-ND1/MT-ND6/MT-ND4/TMSB4X/MT-ND3/MT-ATP8	9
3	w3	GOBP_PURINE_CONTAINING_COMPOUND_METABOLIC_PROCESS	GOBP_PURINE_CONTAINING_COMPOUND_METABOLIC_PROCESS	20/260	493/19717	9.45106e-06	0.00118536	0.00108098	SLC25A16/CACNB4/SULT1A2/ATP5MF/ATP1A2/ENPP1/RPIA/NMNAT2/ATP1B1/GLYAT/NDUFB1/LDHB/TDO2/NDUFA1/MT-ND1/MT-ND6/MT-ND4/TMSB4X/MT-ND3/MT-ATP8	20
3	w3	GOMF_PROTON_TRANSMEMBRANE_TRANSPORTER_ACTIVITY	GOMF_PROTON_TRANSMEMBRANE_TRANSPORTER_ACTIVITY	10/260	143/19717	2.05419e-05	0.00245034	0.00223457	COX7A1/ATP6V0E1/ATP5MF/COX7B/COX6B1/MT-CYB/MT-CO1/MT-CO3/MT-CO2/MT-ATP8	10
3	w3	GOBP_RIBOSE_PHOSPHATE_METABOLIC_PROCESS	GOBP_RIBOSE_PHOSPHATE_METABOLIC_PROCESS	17/260	394/19717	2.05652e-05	0.00245034	0.00223457	SLC25A16/CACNB4/SULT1A2/ATP5MF/ATP1A2/ENPP1/ATP1B1/GLYAT/NDUFB1/TDO2/NDUFA1/MT-ND1/MT-ND6/MT-ND4/TMSB4X/MT-ND3/MT-ATP8	17
3	w3	KEGG_MEDICUS_REFERENCE_ELECTRON_TRANSFER_IN_COMPLEX_I	KEGG_MEDICUS_REFERENCE_ELECTRON_TRANSFER_IN_COMPLEX_I	6/260	44/19717	2.30147e-05	0.00267532	0.00243973	NDUFB1/NDUFA1/MT-ND1/MT-ND6/MT-ND4/MT-ND3	6
3	w3	GOMF_NAD_P_H_DEHYDROGENASE_QUINONE_ACTIVITY	GOMF_NAD_P_H_DEHYDROGENASE_QUINONE_ACTIVITY	6/260	45/19717	2.62643e-05	0.00278168	0.00253673	NDUFB1/NDUFA1/MT-ND1/MT-ND6/MT-ND4/MT-ND3	6
3	w3	KEGG_MEDICUS_VARIANT_MUTATION_CAUSED_ABERRANT_SNCA_TO_ELECTRON_TRANSFER_IN_COMPLEX_I	KEGG_MEDICUS_VARIANT_MUTATION_CAUSED_ABERRANT_SNCA_TO_ELECTRON_TRANSFER_IN_COMPLEX_I	6/260	45/19717	2.62643e-05	0.00278168	0.00253673	NDUFB1/NDUFA1/MT-ND1/MT-ND6/MT-ND4/MT-ND3	6
3	w3	KEGG_MEDICUS_VARIANT_MUTATION_CAUSED_ABERRANT_TDP43_TO_ELECTRON_TRANSFER_IN_COMPLEX_I	KEGG_MEDICUS_VARIANT_MUTATION_CAUSED_ABERRANT_TDP43_TO_ELECTRON_TRANSFER_IN_COMPLEX_I	6/260	45/19717	2.62643e-05	0.00278168	0.00253673	NDUFB1/NDUFA1/MT-ND1/MT-ND6/MT-ND4/MT-ND3	6
3	w3	KEGG_MEDICUS_VARIANT_MUTATION_INACTIVATED_PINK1_TO_ELECTRON_TRANSFER_IN_COMPLEX_I	KEGG_MEDICUS_VARIANT_MUTATION_INACTIVATED_PINK1_TO_ELECTRON_TRANSFER_IN_COMPLEX_I	6/260	45/19717	2.62643e-05	0.00278168	0.00253673	NDUFB1/NDUFA1/MT-ND1/MT-ND6/MT-ND4/MT-ND3	6
3	w3	GOMF_ENDOPEPTIDASE_ACTIVATOR_ACTIVITY	GOMF_ENDOPEPTIDASE_ACTIVATOR_ACTIVITY	4/260	15/19717	3.59697e-05	0.00372677	0.0033986	SFRP2/APH1A/PSME2/PSENEN	4
3	w3	GOMF_ACTIVE_TRANSMEMBRANE_TRANSPORTER_ACTIVITY	GOMF_ACTIVE_TRANSMEMBRANE_TRANSPORTER_ACTIVITY	18/260	456/19717	3.8077e-05	0.00386117	0.00352116	SLC25A16/COX7A1/ATP6V0E1/ATP1A2/COX7B/COX6B1/SLC24A3/SLC44A2/NDUFB1/MT-CYB/MT-CO1/NDUFA1/MT-CO3/MT-ND1/MT-ND6/MT-CO2/MT-ND4/MT-ND3	18
3	w3	GOCC_NADH_DEHYDROGENASE_COMPLEX	GOCC_NADH_DEHYDROGENASE_COMPLEX	6/260	49/19717	4.31479e-05	0.00428423	0.00390697	NDUFB1/NDUFA1/MT-ND1/MT-ND6/MT-ND4/MT-ND3	6
3	w3	GOCC_TRANSPORTER_COMPLEX	GOCC_TRANSPORTER_COMPLEX	17/260	421/19717	4.73111e-05	0.00458022	0.00417689	PTPA/CACNB4/ATP1A2/CLIC1/PKD2L1/LRRC8C/ATP1B1/GRIA1/LRRC8D/NDUFB1/MT-CYB/MT-CO1/NDUFA1/MT-ND1/MT-ND6/MT-ND4/MT-ND3	17
3	w3	GOBP_NUCLEOSIDE_TRIPHOSPHATE_BIOSYNTHETIC_PROCESS	GOBP_NUCLEOSIDE_TRIPHOSPHATE_BIOSYNTHETIC_PROCESS	9/260	127/19717	4.80509e-05	0.00458022	0.00417689	ATP5MF/NDUFB1/NDUFA1/MT-ND1/MT-ND6/MT-ND4/TMSB4X/MT-ND3/MT-ATP8	9
3	w3	GOBP_MITOCHONDRIAL_ELECTRON_TRANSPORT_NADH_TO_UBIQUINONE	GOBP_MITOCHONDRIAL_ELECTRON_TRANSPORT_NADH_TO_UBIQUINONE	6/260	51/19717	5.4359e-05	0.00498221	0.00454349	NDUFB1/NDUFA1/MT-ND1/MT-ND6/MT-ND4/MT-ND3	6
3	w3	KEGG_MEDICUS_VARIANT_MUTATION_CAUSED_ABERRANT_ABETA_TO_ELECTRON_TRANSFER_IN_COMPLEX_I	KEGG_MEDICUS_VARIANT_MUTATION_CAUSED_ABERRANT_ABETA_TO_ELECTRON_TRANSFER_IN_COMPLEX_I	6/260	51/19717	5.4359e-05	0.00498221	0.00454349	NDUFB1/NDUFA1/MT-ND1/MT-ND6/MT-ND4/MT-ND3	6
3	w3	GOCC_COLLAGEN_CONTAINING_EXTRACELLULAR_MATRIX	GOCC_COLLAGEN_CONTAINING_EXTRACELLULAR_MATRIX	17/260	430/19717	6.14263e-05	0.00552373	0.00503732	MXRA7/GPC4/SERPINB9/MMP28/COL15A1/EGFL6/COL11A1/SFRP2/FMOD/MGP/EFNA5/ANXA2P2/DPT/GPC3/S100A4/MMP8/LGALS9	17
3	w3	HALLMARK_OXIDATIVE_PHOSPHORYLATION	HALLMARK_OXIDATIVE_PHOSPHORYLATION	11/260	200/19717	7.34368e-05	0.00648148	0.00591073	ATP6V0E1/COX7A2/ATP5MF/COX7B/COX6C/COX6B1/ATP1B1/NDUFB1/LDHB/NDUFA1/BCKDHA	11
3	w3	REACTOME_GOLGI_ASSOCIATED_VESICLE_BIOGENESIS	REACTOME_GOLGI_ASSOCIATED_VESICLE_BIOGENESIS	6/260	56/19717	9.27563e-05	0.00803776	0.00732997	FTL/CLTA/AP1S1/BLOC1S3/AP1S3/RAB5C	6
3	w3	GOMF_OXIDOREDUCTASE_ACTIVITY_ACTING_ON_NAD_P_H_QUINONE_OR_SIMILAR_COMPOUND_AS_ACCEPTOR	GOMF_OXIDOREDUCTASE_ACTIVITY_ACTING_ON_NAD_P_H_QUINONE_OR_SIMILAR_COMPOUND_AS_ACCEPTOR	6/260	57/19717	0.000102535	0.00857339	0.00781844	NDUFB1/NDUFA1/MT-ND1/MT-ND6/MT-ND4/MT-ND3	6
3	w3	REACTOME_COMPLEX_I_BIOGENESIS	REACTOME_COMPLEX_I_BIOGENESIS	6/260	57/19717	0.000102535	0.00857339	0.00781844	NDUFB1/NDUFA1/MT-ND1/MT-ND6/MT-ND4/MT-ND3	6
3	w3	REACTOME_CELLULAR_RESPONSE_TO_CHEMICAL_STRESS	REACTOME_CELLULAR_RESPONSE_TO_CHEMICAL_STRESS	11/260	214/19717	0.000133998	0.0110109	0.0100413	NOX4/COX7B/COX6C/COX6B1/RBX1/MT-CO1/MT-CO3/PSMA6/MT-CO2/PSME2/CDKN2A	11
3	w3	WP_OXIDATIVE_PHOSPHORYLATION	WP_OXIDATIVE_PHOSPHORYLATION	6/260	60/19717	0.000136872	0.0110565	0.0100829	ATP5MF/NDUFB1/MT-ND1/MT-ND6/MT-ND4/MT-ND3	6
3	w3	GOMF_OXIDOREDUCTASE_ACTIVITY_ACTING_ON_NAD_P_H	GOMF_OXIDOREDUCTASE_ACTIVITY_ACTING_ON_NAD_P_H	7/260	87/19717	0.000152237	0.0120927	0.0110278	NOX4/NDUFB1/NDUFA1/MT-ND1/MT-ND6/MT-ND4/MT-ND3	7
3	w3	REACTOME_CYTOPROTECTION_BY_HMOX1	REACTOME_CYTOPROTECTION_BY_HMOX1	6/260	64/19717	0.000196168	0.0153268	0.0139772	COX7B/COX6C/COX6B1/MT-CO1/MT-CO3/MT-CO2	6
3	w3	GOBP_CELL_AGGREGATION	GOBP_CELL_AGGREGATION	4/260	23/19717	0.000214744	0.0162456	0.014815	BMPR1B/COL11A1/MGP/LTF	4
3	w3	GOCC_OUTER_MITOCHONDRIAL_MEMBRANE_PROTEIN_COMPLEX	GOCC_OUTER_MITOCHONDRIAL_MEMBRANE_PROTEIN_COMPLEX	4/260	23/19717	0.000214744	0.0162456	0.014815	TOMM5/APOOL/TOMM7/MICOS10	4
3	w3	GOBP_CELLULAR_RESPONSE_TO_ACID_CHEMICAL	GOBP_CELLULAR_RESPONSE_TO_ACID_CHEMICAL	7/260	94/19717	0.000246649	0.0183677	0.0167502	PDGFC/KLF2/BCL2L2/RBX1/GRIA1/PDGFD/BMT2	7
3	w3	KEGG_MEDICUS_REFERENCE_P16_CELL_CYCLE_G1_S	KEGG_MEDICUS_REFERENCE_P16_CELL_CYCLE_G1_S	3/260	10/19717	0.000253982	0.0186228	0.0169829	CCND1/CCND2/CDKN2A	3
3	w3	GOBP_REGULATION_OF_PEPTIDASE_ACTIVITY	GOBP_REGULATION_OF_PEPTIDASE_ACTIVITY	13/260	312/19717	0.000272741	0.0196952	0.0179609	SERPINB9/PPARG/AQP1/TIMP4/LTF/FADD/LGALS9/FNIP1/CSTA/APH1A/PSME2/RPS27L/PSENEN	13
3	w3	GOBP_MITOCHONDRIAL_RESPIRASOME_ASSEMBLY	GOBP_MITOCHONDRIAL_RESPIRASOME_ASSEMBLY	3/260	11/19717	0.000345826	0.0246001	0.0224339	COX7A1/COX7A2/RAB5IF	3
3	w3	REACTOME_TRANS_GOLGI_NETWORK_VESICLE_BUDDING	REACTOME_TRANS_GOLGI_NETWORK_VESICLE_BUDDING	6/260	72/19717	0.000374459	0.0262452	0.0239341	FTL/CLTA/AP1S1/BLOC1S3/AP1S3/RAB5C	6
3	w3	GOBP_POSITIVE_REGULATION_OF_OSTEOBLAST_DIFFERENTIATION	GOBP_POSITIVE_REGULATION_OF_OSTEOBLAST_DIFFERENTIATION	6/260	73/19717	0.000403548	0.027874	0.0254195	BMPR1B/IL6/CLIC1/SFRP2/JUND/LTF	6
3	w3	REACTOME_MITOCHONDRIAL_RNA_DEGRADATION	REACTOME_MITOCHONDRIAL_RNA_DEGRADATION	3/260	12/19717	0.000456616	0.031089	0.0283514	MT-RNR1/SLIRP/MT-RNR2	3
3	w3	GOBP_RESPONSE_TO_ACID_CHEMICAL	GOBP_RESPONSE_TO_ACID_CHEMICAL	8/260	141/19717	0.000574829	0.038378	0.0349985	PDGFC/KLF2/BCL2L2/PKD2L1/RBX1/GRIA1/PDGFD/BMT2	8
3	w3	KEGG_MEDICUS_REFERENCE_MDM2_P21_CELL_CYCLE_G1_S_N00066	KEGG_MEDICUS_REFERENCE_MDM2_P21_CELL_CYCLE_G1_S_N00066	3/260	13/19717	0.000587829	0.038378	0.0349985	CCND1/CCND2/CDKN2A	3
3	w3	KEGG_MEDICUS_VARIANT_AMPLIFIED_MYC_TO_P15_CELL_CYCLE_G1_S	KEGG_MEDICUS_VARIANT_AMPLIFIED_MYC_TO_P15_CELL_CYCLE_G1_S	3/260	13/19717	0.000587829	0.038378	0.0349985	CDKN2B/CCND1/CCND2	3
3	w3	GOMF_PEPTIDASE_ACTIVATOR_ACTIVITY	GOMF_PEPTIDASE_ACTIVATOR_ACTIVITY	5/260	52/19717	0.000601273	0.0387252	0.0353152	SFRP2/APH1A/PSME2/RPS27L/PSENEN	5
3	w3	GOBP_POSITIVE_REGULATION_OF_FIBROBLAST_PROLIFERATION	GOBP_POSITIVE_REGULATION_OF_FIBROBLAST_PROLIFERATION	5/260	53/19717	0.000656845	0.0417403	0.0380647	PDGFC/AQP1/BRK1/PDGFD/CDC6	5
3	w3	WP_5Q35_COPY_NUMBER_VARIATION	WP_5Q35_COPY_NUMBER_VARIATION	7/260	111/19717	0.000677349	0.0424769	0.0387365	COX7A1/COX7B/COX6C/COX6B1/MT-CO1/MT-CO3/MT-CO2	7
3	w3	GOBP_NEGATIVE_REGULATION_OF_CATALYTIC_ACTIVITY	GOBP_NEGATIVE_REGULATION_OF_CATALYTIC_ACTIVITY	16/260	481/19717	0.000689478	0.042676	0.0389181	PTPA/SERPINB9/PPARG/ADARB1/AQP1/PTPN22/PIK3IP1/PKIB/TIMP4/GABBR2/LTF/FNIP1/CLN3/CSTA/MIDN/CDKN2A	16
3	w3	REACTOME_CRISTAE_FORMATION	REACTOME_CRISTAE_FORMATION	4/260	31/19717	0.000702442	0.042921	0.0391415	ATP5MF/APOOL/MICOS10/MT-ATP8	4
3	w3	REACTOME_SIGNALING_BY_NOTCH4	REACTOME_SIGNALING_BY_NOTCH4	6/260	82/19717	0.000752244	0.0453822	0.0413859	MAMLD1/RBX1/PSMA6/APH1A/PSME2/PSENEN	6
3	w3	GOCC_VACUOLAR_MEMBRANE	GOCC_VACUOLAR_MEMBRANE	16/260	486/19717	0.000769452	0.0458401	0.0418035	CYB561/ATP6V0E1/ENPP1/CLTA/AP1S1/RAB3D/IFITM2/SLC44A2/BRI3/RNF167/TSPAN1/AP1S3/FNIP1/CLN3/RAB5C/VPS33A	16
3	w3	HALLMARK_NOTCH_SIGNALING	HALLMARK_NOTCH_SIGNALING	4/260	32/19717	0.000794543	0.0467505	0.0426337	RBX1/CCND1/APH1A/PSENEN	4
3	w3	WP_VITAMIN_D_RECEPTOR_PATHWAY	WP_VITAMIN_D_RECEPTOR_PATHWAY	9/260	185/19717	0.000804585	0.0467641	0.0426461	CD9/CDKN2B/S100A2/TNFRSF11B/CCND1/EFNA5/S100A4/LGALS9/CDKN2A	9
3	w3	REACTOME_MITOTIC_G1_PHASE_AND_G1_S_TRANSITION	REACTOME_MITOTIC_G1_PHASE_AND_G1_S_TRANSITION	8/260	149/19717	0.000826065	0.047434	0.0432571	CDKN2B/CCND1/CCND2/PSMA6/CDC6/PSME2/CDKN2A/LIN37	8
3	w3	WP_MITOCHONDRIAL_COMPLEX_I_ASSEMBLY_MODEL_OXPHOS_SYSTEM	WP_MITOCHONDRIAL_COMPLEX_I_ASSEMBLY_MODEL_OXPHOS_SYSTEM	5/260	56/19717	0.000846737	0.0480422	0.0438117	NDUFB1/NDUFA1/MT-ND1/MT-ND6/MT-ND4	5
4	b1	GOBP_COLLAGEN_FIBRIL_ORGANIZATION	GOBP_COLLAGEN_FIBRIL_ORGANIZATION	6/139	65/19717	6.46505e-06	0.0180763	0.0172038	TLL2/COL18A1/BMP1/LOXL2/COL5A1/PLOD3	6
5	b2	GOCC_MITOCHONDRIAL_MATRIX	GOCC_MITOCHONDRIAL_MATRIX	29/368	487/19717	4.36158e-08	0.000217512	0.000201413	ACSM3/ACADVL/MTERF2/ISCA1/HSPD1/MRPL10/GRPEL1/PDP2/PCCA/MRPL3/ME2/MRPS14/ALAS1/ABHD10/MRPL17/TRMT61B/POLG/CS/GLRX5/MRPS25/SIRT3/GUF1/OXA1L/FLAD1/MRPS31/LRPPRC/MRPS27/DHTKD1/MRPS35	29
5	b2	GOMF_RIBONUCLEOPROTEIN_COMPLEX_BINDING	GOMF_RIBONUCLEOPROTEIN_COMPLEX_BINDING	15/368	168/19717	6.33986e-07	0.00129853	0.00120242	EEF2/EEFSEC/PRMT7/UHMK1/PRPF31/GCN1/GUF1/MTOR/OXA1L/STRAP/LETMD1/MRPS27/PRPF6/RACK1/EIF3C	15
5	b2	REACTOME_TRANSLATION	REACTOME_TRANSLATION	20/368	295/19717	7.81148e-07	0.00129853	0.00120242	EEF2/PPA1/AARS2/RPL13A/RPL18A/MRPL10/EEF1D/MRPL3/RPL8/MRPS14/MRPL17/RPS2/EIF3G/MRPS25/RPL3/OXA1L/MRPS31/MRPS27/EIF3C/MRPS35	20
5	b2	GOBP_SULFUR_COMPOUND_METABOLIC_PROCESS	GOBP_SULFUR_COMPOUND_METABOLIC_PROCESS	20/368	317/19717	2.37514e-06	0.0029612	0.00274203	ACSM3/ACSL5/GPC1/ACACB/SLC5A6/NDOR1/ST3GAL4/HMGCS1/CSAD/ABCD1/ISCA1/MTHFD1/STAT5A/HSD17B4/GLRX5/THTPA/APIP/HACD2/ELOVL1/STAT5B	20
5	b2	GOBP_LIPID_STORAGE	GOBP_LIPID_STORAGE	10/368	94/19717	1.02062e-05	0.0101796	0.00942621	HILPDA/PLIN5/ACACB/ABHD5/PNPLA2/MOSPD2/LIPA/SQLE/AUP1/STAT5B	10
5	b2	GOCC_RIBOSOMAL_SUBUNIT	GOCC_RIBOSOMAL_SUBUNIT	14/368	188/19717	1.24775e-05	0.0103708	0.00960326	RPL13A/RPL18A/MRPL10/MRPL3/RPL8/MRPS14/MRPL17/RPS2/MRPS25/RPL3/MRPS31/MRPS27/RACK1/MRPS35	14
5	b2	WP_APOPTOSIS_MODULATION_BY_HSP70	WP_APOPTOSIS_MODULATION_BY_HSP70	5/368	19/19717	2.06601e-05	0.0147189	0.0136295	HSPA1A/CASP7/CYCS/MAP3K1/BID	5
5	b2	GOCC_RIBOSOME	GOCC_RIBOSOME	15/368	239/19717	4.61606e-05	0.0287754	0.0266456	RPL13A/RPL18A/MRPL10/MRPL3/RPL8/MRPS14/MRPL17/RPS2/MRPS25/GCN1/RPL3/MRPS31/MRPS27/RACK1/MRPS35	15
5	b2	GOBP_MITOCHONDRIAL_GENE_EXPRESSION	GOBP_MITOCHONDRIAL_GENE_EXPRESSION	12/368	163/19717	5.79837e-05	0.0290829	0.0269304	MTERF2/AARS2/MRPL10/MRPL3/MRPS14/MRPL17/TRMT61B/MRPS25/MRPS31/LRPPRC/MRPS27/MRPS35	12
5	b2	GOBP_PURINE_CONTAINING_COMPOUND_METABOLIC_PROCESS	GOBP_PURINE_CONTAINING_COMPOUND_METABOLIC_PROCESS	23/368	493/19717	5.83414e-05	0.0290829	0.0269304	ACSM3/HSPA1B/ACSL5/HSPA1A/ACACB/PANK1/NPR1/G6PD/HMGCR/HMGCS1/GCKR/ABCD1/MTHFD1/LIPA/DCXR/ME2/HSD17B4/PDE8A/MTOR/HACD2/PGD/ELOVL1/MPP1	23
5	b2	GOBP_LIPID_CATABOLIC_PROCESS	GOBP_LIPID_CATABOLIC_PROCESS	18/368	335/19717	6.41491e-05	0.0290829	0.0269304	PDE3B/PLIN5/ACACB/ACADVL/ABHD5/PNPLA2/ABHD6/ABHD15/ABCD1/ACOX1/LIPA/PCCA/PRDX6/PLA2G12A/HSD17B4/PLIN1/SRD5A3/LDLR	18
5	b2	REACTOME_ALPHA_LINOLENIC_OMEGA3_AND_LINOLEIC_OMEGA6_ACID_METABOLISM	REACTOME_ALPHA_LINOLENIC_OMEGA3_AND_LINOLEIC_OMEGA6_ACID_METABOLISM	4/368	13/19717	7.47018e-05	0.0292844	0.027117	ABCD1/ACOX1/HSD17B4/ELOVL1	4
5	b2	REACTOME_MITOCHONDRIAL_TRANSLATION	REACTOME_MITOCHONDRIAL_TRANSLATION	9/368	96/19717	7.74352e-05	0.0292844	0.027117	MRPL10/MRPL3/MRPS14/MRPL17/MRPS25/OXA1L/MRPS31/MRPS27/MRPS35	9
5	b2	GOMF_STRUCTURAL_CONSTITUENT_OF_RIBOSOME	GOMF_STRUCTURAL_CONSTITUENT_OF_RIBOSOME	12/368	169/19717	8.22101e-05	0.0292844	0.027117	RPL13A/RPL18A/MRPL10/MRPL3/RPL8/MRPS14/MRPL17/RPS2/MRPS25/RPL3/MRPS31/MRPS35	12
5	b2	GOMF_UNFOLDED_PROTEIN_BINDING	GOMF_UNFOLDED_PROTEIN_BINDING	10/368	122/19717	9.81058e-05	0.0322249	0.0298398	HSPA1B/HSPA1A/HSPD1/SCAP/NUDCD2/GRPEL1/TCP1/AFG3L2/DNAJA2/CDC37	10
5	b2	HALLMARK_ADIPOGENESIS	HALLMARK_ADIPOGENESIS	13/368	200/19717	0.000103388	0.0322249	0.0298398	SLC5A6/COL4A1/POR/STOM/ACOX1/SAMM50/LPCAT3/GBE1/GRPEL1/STAT5A/RREB1/CS/BCL2L13	13
5	b2	GOBP_NUCLEOSIDE_BISPHOSPHATE_METABOLIC_PROCESS	GOBP_NUCLEOSIDE_BISPHOSPHATE_METABOLIC_PROCESS	10/368	125/19717	0.000120182	0.0335968	0.0311102	ACSM3/ACSL5/ACACB/PANK1/HMGCR/HMGCS1/ABCD1/HSD17B4/HACD2/ELOVL1	10
5	b2	REACTOME_FATTY_ACID_METABOLISM	REACTOME_FATTY_ACID_METABOLISM	12/368	177/19717	0.000127724	0.0335968	0.0311102	ACSM3/ACSL5/SLC27A3/ACACB/ACADVL/ABCD1/ACOX1/PCCA/HSD17B4/PCTP/HACD2/ELOVL1	12
5	b2	GOBP_REGULATION_OF_LIPID_CATABOLIC_PROCESS	GOBP_REGULATION_OF_LIPID_CATABOLIC_PROCESS	7/368	61/19717	0.000136695	0.0335968	0.0311102	PDE3B/PLIN5/ACACB/ABHD5/PNPLA2/ABCD1/LDLR	7
5	b2	GOBP_PROTEIN_DEGLYCOSYLATION	GOBP_PROTEIN_DEGLYCOSYLATION	4/368	15/19717	0.000138454	0.0335968	0.0311102	EDEM2/ENGASE/MAN2B1/MAN2A2	4
5	b2	GOCC_LIPID_DROPLET	GOCC_LIPID_DROPLET	9/368	104/19717	0.000144016	0.0335968	0.0311102	HILPDA/PLIN5/ABHD5/PNPLA2/AQP7/TMEM135/PLIN1/AUP1/SIGMAR1	9
5	b2	GOBP_STEROL_METABOLIC_PROCESS	GOBP_STEROL_METABOLIC_PROCESS	11/368	155/19717	0.000162475	0.0335968	0.0311102	TSKU/ACADVL/G6PD/HMGCR/HMGCS1/LIPA/SCAP/LPCAT3/SQLE/PCSK9/LDLR	11
5	b2	GOBP_MITOCHONDRIAL_TRANSLATION	GOBP_MITOCHONDRIAL_TRANSLATION	10/368	130/19717	0.000166281	0.0335968	0.0311102	AARS2/MRPL10/MRPL3/MRPS14/MRPL17/MRPS25/MRPS31/LRPPRC/MRPS27/MRPS35	10
5	b2	GOBP_RIBOSE_PHOSPHATE_METABOLIC_PROCESS	GOBP_RIBOSE_PHOSPHATE_METABOLIC_PROCESS	19/368	394/19717	0.00016744	0.0335968	0.0311102	ACSM3/HSPA1B/ACSL5/HSPA1A/ACACB/PANK1/NPR1/G6PD/HMGCR/HMGCS1/ABCD1/MTHFD1/LIPA/DHODH/HSD17B4/PDE8A/HACD2/ELOVL1/MPP1	19
5	b2	WP_LIPID_METABOLISM_PATHWAY	WP_LIPID_METABOLISM_PATHWAY	5/368	29/19717	0.000180982	0.0335968	0.0311102	HILPDA/ABHD5/PNPLA2/PRKAR2B/PLIN1	5
5	b2	KEGG_GLYOXYLATE_AND_DICARBOXYLATE_METABOLISM	KEGG_GLYOXYLATE_AND_DICARBOXYLATE_METABOLISM	4/368	16/19717	0.000181896	0.0335968	0.0311102	ACO1/MTHFD1/CS/PGP	4
5	b2	WP_SREBF_AND_MIR33_IN_CHOLESTEROL_AND_LIPID_HOMEOSTASIS	WP_SREBF_AND_MIR33_IN_CHOLESTEROL_AND_LIPID_HOMEOSTASIS	4/368	16/19717	0.000181896	0.0335968	0.0311102	HMGCR/HMGCS1/MTOR/LDLR	4
5	b2	HALLMARK_FATTY_ACID_METABOLISM	HALLMARK_FATTY_ACID_METABOLISM	11/368	158/19717	0.000192271	0.0342449	0.0317103	ACSM3/ACSL5/ACADVL/HMGCS1/AQP7/ACOX1/PRDX6/AOC3/HSD17B4/UROS/HCCS	11
5	b2	GOMF_RIBOSOME_BINDING	GOMF_RIBOSOME_BINDING	9/368	109/19717	0.000205994	0.0354238	0.032802	EEF2/GCN1/GUF1/MTOR/OXA1L/LETMD1/MRPS27/RACK1/EIF3C	9
5	b2	GOBP_ENERGY_DERIVATION_BY_OXIDATION_OF_ORGANIC_COMPOUNDS	GOBP_ENERGY_DERIVATION_BY_OXIDATION_OF_ORGANIC_COMPOUNDS	17/368	337/19717	0.000216629	0.0360109	0.0333456	SLC25A18/ACADVL/ABCD1/BNIP3/ACO1/PIK3CA/MYBBP1A/GBE1/CYCS/CS/TMEM135/BID/SIRT3/MTOR/OXA1L/PPP1CC/DHTKD1	17
5	b2	GOCC_ORGANELLAR_RIBOSOME	GOCC_ORGANELLAR_RIBOSOME	8/368	89/19717	0.000258603	0.0416017	0.0385226	MRPL10/MRPL3/MRPS14/MRPL17/MRPS25/MRPS31/MRPS27/MRPS35	8
5	b2	GOBP_STEROL_BIOSYNTHETIC_PROCESS	GOBP_STEROL_BIOSYNTHETIC_PROCESS	7/368	68/19717	0.000271689	0.0423411	0.0392073	G6PD/HMGCR/HMGCS1/LIPA/SCAP/LPCAT3/SQLE	7
5	b2	GOCC_MITOCHONDRIAL_SMALL_RIBOSOMAL_SUBUNIT	GOCC_MITOCHONDRIAL_SMALL_RIBOSOMAL_SUBUNIT	5/368	32/19717	0.000293127	0.0436493	0.0404186	MRPS14/MRPS25/MRPS31/MRPS27/MRPS35	5
5	b2	WP_STEROL_REGULATORY_ELEMENT_BINDING_PROTEINS_SREBP_SIGNALING	WP_STEROL_REGULATORY_ELEMENT_BINDING_PROTEINS_SREBP_SIGNALING	7/368	69/19717	0.000297589	0.0436493	0.0404186	HMGCR/HMGCS1/PIK3CA/SCAP/SQLE/MTOR/LDLR	7
5	b2	GOBP_CELLULAR_LIPID_CATABOLIC_PROCESS	GOBP_CELLULAR_LIPID_CATABOLIC_PROCESS	13/368	224/19717	0.000315905	0.0450119	0.0416804	PLIN5/ACACB/ACADVL/ABHD5/PNPLA2/ABHD6/ABCD1/ACOX1/PCCA/PRDX6/HSD17B4/SRD5A3/LDLR	13
6	b3	GOCC_MITOCHONDRIAL_MATRIX	GOCC_MITOCHONDRIAL_MATRIX	187/1804	487/19717	9.32462e-71	8.07512e-67	7.16131e-67	NDUFS7/MRPL46/TST/ACADS/MRPL12/NDUFS8/SCO2/NMNAT3/MRPS11/MLYCD/CHPF/HADH/ECI1/GPX1/ACAA2/MMAB/ECHS1/LONP1/ATAD3A/ALDH5A1/SARS2/ETFB/ARL2/MPG/TXNRD2/MRM3/MRPL55/ATP5F1D/ALDH1B1/ETFA/ETFDH/PDK1/MRPL28/MRPL41/FDXR/ME3/MRPL57/MRPL43/ACADM/MPST/LACTB2/D2HGDH/CLPP/MECR/MRPL23/TRAP1/MRPL4/IDH3G/PC/ACO2/GCDH/SARDH/FASTK/TIMM44/MRPS12/HADHB/GPT2/POLRMT/ACAD8/MTG2/TBRG4/PDHB/MTHFS/MRPS18A/YARS2/DDX28/MRPS2…	187
6	b3	HALLMARK_ADIPOGENESIS	HALLMARK_ADIPOGENESIS	93/1804	200/19717	1.00017e-43	4.33073e-40	3.84065e-40	CIDEA/PEMT/REEP6/ANGPTL4/TST/ACADS/ITIH5/MRAP/LIPE/ECH1/SLC19A1/UCP2/SLC25A1/NDUFB7/HADH/ADIPOQ/FABP4/LPL/ACAA2/DHCR7/ECHS1/GPX4/ACLY/ETFB/ACADM/PFKL/SLC25A10/IDH3G/ACO2/CPT2/HSPB8/TALDO1/APOE/PGM1/RMDN3/ESRRA/CRAT/PFKFB3/COX8A/PHYH/DGAT1/SLC27A1/TKT/ESYT1/ABCB8/SOWAHC/MYLK/PREB/MGLL/MIGA2/SDHB/PEX14/MDH2/DECR1/COX6A1/ARAF/SCARB1/ITGA7/ME1/CYC1/ELMOD3/UQCRC1/CAT/PIM3/AGPAT3/COQ9/ALDOA/DHRS7B/HIBC…	93
6	b3	HALLMARK_OXIDATIVE_PHOSPHORYLATION	HALLMARK_OXIDATIVE_PHOSPHORYLATION	86/1804	200/19717	3.04945e-37	8.80276e-34	7.8066e-34	NDUFS7/ATP6V0C/ECH1/NDUFS8/MRPS11/NDUFB7/ECI1/ACAA2/ECHS1/GPX4/RHOT2/NDUFV1/ETFB/TIMM13/ATP5F1D/ETFA/ETFDH/SLC25A20/ACADM/NDUFS6/IDH3G/ACO2/SLC25A6/MRPS12/HADHB/PDHB/COX8A/PHYH/TCIRG1/COX5B/ATP6V0B/PDHA1/ACAA1/SLC25A4/MRPS22/NQO2/SDHB/IDH2/MDH2/HADHA/DECR1/SUCLA2/COX6A1/PDHX/CYC1/HSD17B10/SLC25A5/UQCRC1/MRPL34/MRPS15/CYB5R3/PMPCA/SLC25A11/ATP5F1B/NDUFB2/IDH3B/NDUFA2/UQCRQ/NDUFS2/MDH1/SUCLG1/OGDH/…	86
6	b3	GOCC_MITOCHONDRIAL_PROTEIN_CONTAINING_COMPLEX	GOCC_MITOCHONDRIAL_PROTEIN_CONTAINING_COMPLEX	101/1804	300/19717	1.22505e-32	2.65224e-29	2.3521e-29	NDUFS7/MRPL46/MRPL12/NDUFS8/MRPS11/NDUFB7/NDUFV1/TIMM13/MRPL55/ATP5F1D/PDK1/MRPL28/MRPL41/MRPL57/NDUFB11/MRPL43/NDUFS6/CHCHD6/MRPL23/MRPL4/IDH3G/SLC25A6/TIMM44/MRPS12/HADHB/POLRMT/MPC2/PDHB/MRPS18A/MRPS2/COX8A/SMDT1/COX5B/MICOS13/PDHA1/SLC25A4/MRPS22/SDHB/PDK2/BCKDK/HADHA/COX6A1/MRPS28/NDUFA11/PDHX/CYC1/HSD17B10/SLC25A5/UQCRC1/MRPL16/MRPL34/MRPS15/CHCHD1/AURKAIP1/MRPL44/PMPCA/ATP5F1B/MCUB/MRPS34/…	101
6	b3	HALLMARK_FATTY_ACID_METABOLISM	HALLMARK_FATTY_ACID_METABOLISM	66/1804	158/19717	5.85092e-28	1.01338e-24	8.98702e-25	CIDEA/REEP6/ACADS/G0S2/ECH1/HPGD/FASN/MLYCD/HADH/ECI1/ACAA2/ECHS1/NTHL1/SLC22A5/ACSL4/MIF/ETFDH/ACADM/D2HGDH/IDH3G/BPHL/ACO2/GCDH/ACOT8/CPT2/HSDL2/HADHB/IDI1/PDHB/CRAT/PCBD1/HSD17B7/NCAPH2/GRHPR/PDHA1/ACAA1/GPD1/ACAT2/MGLL/ALDH9A1/NSDHL/MDH2/DECR1/SUCLA2/ME1/HSD17B10/GSTZ1/IDH3B/ALDOA/HIBCH/ADIPOR2/MDH1/SUCLG1/ACSL1/ACADL/ACOT2/EHHADH/HMGCL/RETSAT/BLVRA/SUCLG2/BCKDHB/CD36/IDH1/FH/CBR1	66
6	b3	GOBP_MITOCHONDRIAL_TRANSLATION	GOBP_MITOCHONDRIAL_TRANSLATION	57/1804	130/19717	1.25879e-25	1.81685e-22	1.61125e-22	MRPL46/MRPL12/MRPS11/SARS2/MRPL55/MRPL28/MRPL41/MRPL57/MRPL43/MRPL23/MRPL4/MRPS12/COA3/MTG2/MRPS18A/YARS2/MRPS2/MRPS22/RCC1L/TUFM/GATB/MRPS28/DARS2/MRPL16/MRPL34/MRPS15/GFM2/CHCHD1/AURKAIP1/MRPL44/RPUSD4/PTCD1/MRPS34/MRPS7/MALSU1/MRPL20/MRPL58/MRPL19/GFM1/ALKBH1/IARS2/LARS2/MRPS9/TARS2/MRPL2/RMND1/MRPL9/EARS2/GADD45GIP1/MRPL40/MRPL18/MRPL32/MRPL37/MRPL39/PTCD3/MRPL15/MRPS18B	57
6	b3	GOBP_MITOCHONDRIAL_GENE_EXPRESSION	GOBP_MITOCHONDRIAL_GENE_EXPRESSION	64/1804	163/19717	2.42429e-25	2.99919e-22	2.65979e-22	MRPL46/MRPL12/MRPS11/SARS2/MRPL55/MRPL28/MRPL41/MRPL57/MRPL43/MRPL23/MRPL4/FASTK/MRPS12/POLRMT/COA3/MTG2/TBRG4/MRPS18A/YARS2/MRPS2/MRPS22/RCC1L/TUFM/GATB/MRPS28/DARS2/HSD17B10/MRPL16/MRPL34/MRPS15/GFM2/CHCHD1/AURKAIP1/MRPL44/RPUSD4/PTCD1/MRPS34/MRPS7/MALSU1/MRPL20/MRPL58/MRPL19/GFM1/ALKBH1/IARS2/LARS2/MRPS9/TARS2/MRPL2/RMND1/MRPL9/EARS2/GADD45GIP1/MRPL40/MRPL18/TFB2M/MRPL32/THAP11/MRPL37/MRPL39/P…	64
6	b3	REACTOME_THE_CITRIC_ACID_TCA_CYCLE_AND_RESPIRATORY_ELECTRON_TRANSPORT	REACTOME_THE_CITRIC_ACID_TCA_CYCLE_AND_RESPIRATORY_ELECTRON_TRANSPORT	66/1804	178/19717	1.99321e-24	2.15765e-21	1.91348e-21	PM20D1/UCP1/NDUFS7/NDUFS8/UCP2/SCO2/NDUFB7/ECSIT/BSG/L2HGDH/NDUFAF3/NDUFV1/ETFB/ATP5F1D/ETFA/ETFDH/PDK1/ME3/NDUFB11/NDUFS6/D2HGDH/TRAP1/IDH3G/ACO2/MPC2/PDHB/COX8A/FAHD1/COX5B/PDHA1/HAGH/SDHB/PDK2/IDH2/MDH2/SUCLA2/COX6A1/NDUFA11/PDHX/TIMMDC1/ME1/CYC1/UQCRC1/ATP5F1B/GSTZ1/NDUFB2/IDH3B/NDUFA2/ACAD9/UQCRQ/NDUFS2/NDUFB10/SUCLG1/OGDH/ATP5MC3/NDUFA10/ATP5F1A/NDUFC1/NUBPL/SUCLG2/PPARD/NDUFS3/COX4I1/NDUFB…	66
6	b3	GOBP_SMALL_MOLECULE_CATABOLIC_PROCESS	GOBP_SMALL_MOLECULE_CATABOLIC_PROCESS	99/1804	378/19717	1.58879e-22	1.52877e-19	1.35577e-19	GLYCTK/AGXT/PGAM2/TST/ACADS/PCK1/ECH1/LDHD/CYP4F12/ILVBL/LRP5/GK/MLYCD/HADH/ADIPOQ/ECI1/ACAA2/ABHD1/ECHS1/GALK1/ACAD11/ALDH5A1/ETFB/FAAH/ALDH1B1/ETFA/ETFDH/NUDT8/ACADM/MPST/ALDH3B2/PFKL/ALDH1L1/DDO/GCDH/TKFC/SARDH/DECR2/ACOT8/CPT2/HADHB/APOE/GPT2/GPT/ACAD8/MTHFS/ALDH4A1/CRAT/BAD/GALE/ACSF3/PHYH/SHMT1/SLC27A4/PCCB/ACAA1/HAGH/ACOX3/ACAT2/NQO2/PFKP/SDSL/BCKDK/HADHA/DECR1/SCARB1/HSD17B10/ADA/PGAM1/GS…	99
6	b3	GOBP_ORGANIC_ACID_CATABOLIC_PROCESS	GOBP_ORGANIC_ACID_CATABOLIC_PROCESS	77/1804	253/19717	4.6948e-22	4.0657e-19	3.60561e-19	AGXT/TST/ACADS/PCK1/ECH1/LDHD/CYP4F12/ILVBL/MLYCD/HADH/ADIPOQ/ECI1/ACAA2/ABHD1/ECHS1/ACAD11/ALDH5A1/ETFB/FAAH/ETFA/ETFDH/NUDT8/ACADM/MPST/ALDH1L1/DDO/GCDH/SARDH/DECR2/ACOT8/CPT2/HADHB/GPT2/GPT/ACAD8/MTHFS/ALDH4A1/CRAT/ACSF3/PHYH/SHMT1/SLC27A4/PCCB/ACAA1/ACOX3/ACAT2/SDSL/BCKDK/HADHA/DECR1/HSD17B10/GSTZ1/AKT1/TYSND1/ECHDC1/PLA2G15/IVD/AIG1/HIBCH/MCCC1/ACOX2/AKT2/GLUD2/ACADL/EHHADH/CYP26B1/ACAT1/QDP…	77
6	b3	GOBP_FATTY_ACID_CATABOLIC_PROCESS	GOBP_FATTY_ACID_CATABOLIC_PROCESS	47/1804	106/19717	1.27634e-21	1.00483e-18	8.9112e-19	ACADS/PCK1/ECH1/CYP4F12/ILVBL/MLYCD/HADH/ADIPOQ/ECI1/ACAA2/ABHD1/ECHS1/ACAD11/ETFB/FAAH/ETFA/ETFDH/NUDT8/ACADM/GCDH/DECR2/ACOT8/CPT2/HADHB/CRAT/PHYH/SLC27A4/PCCB/ACAA1/ACOX3/ACAT2/HADHA/DECR1/HSD17B10/AKT1/TYSND1/ECHDC1/PLA2G15/IVD/AIG1/ACOX2/AKT2/ACADL/EHHADH/ACAT1/ACAD10/PPARD	47
6	b3	GOBP_PURINE_CONTAINING_COMPOUND_METABOLIC_PROCESS	GOBP_PURINE_CONTAINING_COMPOUND_METABOLIC_PROCESS	115/1804	493/19717	1.74442e-21	1.25889e-18	1.11643e-18	FAR2/NAPRT/SLC22A12/NDUFS7/ATP6V0C/MVD/NDUFS8/NMNAT3/NME3/MLYCD/SLC25A1/NDUFB7/APRT/TSPO/ACLY/ANTKMT/NDUFV1/ACSL4/PARP10/ATP5F1D/IMPDH1/GUK1/MLST8/TECR/PDK1/NDUFB11/NUDT8/ADCY2/NDUFS6/UQCC3/ABCC6/PC/ALDH1L1/GCDH/ACOT8/TALDO1/MPC2/PDHB/PANK4/DNPH1/BAD/ACSF3/DGAT1/ATP5IF1/RPTOR/MVK/SHMT1/NUDT17/TKT/PDHA1/FHIT/GPD1/ACOT7/ACSF2/MACROD1/NADK/SDHB/PDK2/IDH2/MDH2/SUCLA2/CTNS/NDUFA11/HSD17B12/PDHX/ME1/GM…	115
6	b3	GOBP_MONOCARBOXYLIC_ACID_CATABOLIC_PROCESS	GOBP_MONOCARBOXYLIC_ACID_CATABOLIC_PROCESS	51/1804	131/19717	2.83233e-20	1.88677e-17	1.67326e-17	AGXT/ACADS/PCK1/ECH1/LDHD/CYP4F12/ILVBL/MLYCD/HADH/ADIPOQ/ECI1/ACAA2/ABHD1/ECHS1/ACAD11/ETFB/FAAH/ETFA/ETFDH/NUDT8/ACADM/GCDH/DECR2/ACOT8/CPT2/HADHB/CRAT/PHYH/SLC27A4/PCCB/ACAA1/ACOX3/ACAT2/HADHA/DECR1/HSD17B10/AKT1/TYSND1/ECHDC1/PLA2G15/IVD/AIG1/ACOX2/AKT2/ACADL/EHHADH/CYP26B1/ACAT1/ACAD10/PPARD/FAH	51
6	b3	GOBP_FATTY_ACID_METABOLIC_PROCESS	GOBP_FATTY_ACID_METABOLIC_PROCESS	98/1804	401/19717	5.60624e-20	3.46786e-17	3.07542e-17	PM20D1/FABP3/ACADS/IL1B/PCK1/ECH1/HPGD/CYP4F12/KLHL25/ILVBL/NR1H3/FASN/MLYCD/HADH/ADIPOQ/ECI1/LPL/GPX1/ACAA2/ABHD1/ECHS1/GPX4/ACAD11/ACLY/ACSL4/CYP1A2/ETFB/MIF/FAAH/ETFA/TECR/ETFDH/PDK1/NUDT8/ACADM/CES2/ASAH1/MECR/ACBD4/GCDH/PTGES2/DECR2/ACOT8/INSIG1/CPT2/AKR1B1/HADHB/PECR/CRAT/MID1IP1/ACSF3/PHYH/SLC27A1/SLC27A4/PCCB/ACAA1/ACOT7/ACSF2/NR1H2/ACOX3/ACAT2/MGLL/PDK2/GSTP1/HADHA/ALKBH7/DECR1/LYPLA2/HS…	98
6	b3	GOBP_CELLULAR_LIPID_CATABOLIC_PROCESS	GOBP_CELLULAR_LIPID_CATABOLIC_PROCESS	68/1804	224/19717	1.46133e-19	8.43674e-17	7.48201e-17	ABHD12B/ACADS/PCK1/LIPE/ECH1/CYP4F12/ILVBL/MLYCD/HADH/ADIPOQ/ECI1/LPL/ACAA2/ABHD1/ECHS1/SORL1/ACAD11/PNPLA6/ETFB/PNPLA7/FAAH/ETFA/ETFDH/NUDT8/ACADM/ASAH1/GPLD1/GCDH/DECR2/ACOT8/CPT2/HADHB/ACER2/CRAT/PHYH/PLBD1/SLC27A4/PCCB/ACAA1/ACOX3/ACAT2/MGLL/HADHA/DECR1/LYPLA2/SCARB1/HSD17B10/FUCA1/SIRT2/AKT1/TYSND1/ECHDC1/PLA2G15/IVD/AIG1/ACOX2/AKT2/ACADL/SMPD4/EHHADH/CYP26B1/ACAT1/GDE1/ACAD10/PPARD/DDHD2/AB…	68
6	b3	REACTOME_MITOCHONDRIAL_TRANSLATION	REACTOME_MITOCHONDRIAL_TRANSLATION	42/1804	96/19717	3.37099e-19	1.82455e-16	1.61808e-16	MRPL46/MRPL12/MRPS11/MRPL55/MRPL28/MRPL41/MRPL57/MRPL43/MRPL23/MRPL4/MRPS12/MRPS18A/MRPS2/MRPS22/TUFM/MRPS28/MRPL16/MRPL34/MRPS15/GFM2/CHCHD1/AURKAIP1/MRPL44/MRPS34/MRPS7/MRPL20/MRPL58/MRPL19/GFM1/MRPS9/MRPL2/MRPL9/GADD45GIP1/MRPL40/MRPL18/MRPL32/MRPL37/MRPL39/PTCD3/MRPL15/ERAL1/MRPS18B	42
6	b3	GOBP_CELLULAR_RESPIRATION	GOBP_CELLULAR_RESPIRATION	70/1804	243/19717	1.04746e-18	5.33591e-16	4.73208e-16	NDUFS7/SLC25A22/NDUFS8/NOP53/SCO2/NDUFB7/ACLY/ANTKMT/NDUFV1/CYP1A2/ETFB/ARL2/ATP5F1D/ETFA/ETFDH/ME3/NDUFB11/NDUFS6/UQCC3/TRAP1/IDH3G/ACO2/PDHB/COX8A/COX5B/CHCHD5/PDHA1/GPD1/CHCHD2/AIFM2/SDHB/IDH2/MDH2/SUCLA2/COX6A1/NDUFA11/CYC1/UQCRC1/AK4/CAT/COA6/ATP5F1B/NDUFB2/SLC25A25/IDH3B/NDUFA2/COQ9/UQCRQ/AFG1L/NDUFS2/NDUFB10/MDH1/SUCLG1/OGDH/PINK1/NDUFA10/ATP5F1A/NDUFC1/SUCLG2/ETFRF1/COX10/NDUFS3/SLC25A13/…	70
6	b3	GOBP_FATTY_ACID_BETA_OXIDATION	GOBP_FATTY_ACID_BETA_OXIDATION	36/1804	76/19717	4.74956e-18	2.28507e-15	2.02648e-15	ACADS/ECH1/MLYCD/HADH/ADIPOQ/ECI1/ACAA2/ECHS1/ACAD11/ETFB/ETFA/ETFDH/ACADM/GCDH/DECR2/ACOT8/CPT2/HADHB/CRAT/ACAA1/ACOX3/ACAT2/HADHA/DECR1/HSD17B10/AKT1/TYSND1/ECHDC1/IVD/ACOX2/AKT2/ACADL/EHHADH/ACAT1/ACAD10/PPARD	36
6	b3	GOCC_ORGANELLAR_RIBOSOME	GOCC_ORGANELLAR_RIBOSOME	39/1804	89/19717	5.88437e-18	2.68204e-15	2.37853e-15	MRPL46/MRPL12/MRPS11/MRPL55/MRPL28/MRPL41/MRPL57/MRPL43/MRPL23/MRPL4/MRPS12/MTG2/MRPS18A/MRPS2/MRPS22/MRPS28/MRPL16/MRPL34/MRPS15/CHCHD1/AURKAIP1/MRPL44/MRPS34/MRPS7/MRPL20/MRPL58/MRPL19/MRPS9/MRPL2/MRPL9/GADD45GIP1/MRPL40/MRPL18/MRPL32/MRPL37/MRPL39/PTCD3/MRPL15/MRPS18B	39
6	b3	GOCC_MICROBODY	GOCC_MICROBODY	51/1804	146/19717	6.89373e-18	2.98498e-15	2.64719e-15	FAR2/AGXT/MVD/ECH1/MLYCD/MGAT4A/ACAD11/ACSL4/PEX16/DDO/DECR2/ACOT8/HSDL2/PECR/MIEF2/IDI1/CRAT/ISOC1/PHYH/MVK/MIEF1/NUDT17/GRHPR/TKT/PRDX5/ACAA1/PEX19/DHRS4/PEX11A/ACOX3/PLAAT3/PEX14/IDH2/CAT/PEX10/TYSND1/MUL1/DHRS7B/ACOX2/MAP2K2/PMVK/ACSL1/ACOT2/EHHADH/VWA8/SOD1/ACBD5/HMGCL/FIS1/IDH1/GNPAT	51
6	b3	GOBP_ENERGY_DERIVATION_BY_OXIDATION_OF_ORGANIC_COMPOUNDS	GOBP_ENERGY_DERIVATION_BY_OXIDATION_OF_ORGANIC_COMPOUNDS	84/1804	337/19717	7.40807e-18	3.05495e-15	2.70924e-15	STBD1/NDUFS7/POMC/PPP1R1A/SLC25A22/NDUFS8/NOP53/SCO2/PHLDA2/NDUFB7/ACLY/ANTKMT/NDUFV1/CYP1A2/ETFB/ARL2/ATP5F1D/ETFA/ETFDH/ME3/NDUFB11/ACADM/NDUFS6/UQCC3/TRAP1/IDH3G/LEPR/ACO2/KL/PDHB/COX8A/COX5B/GAA/CHCHD5/PDHA1/GPD1/CHCHD2/AIFM2/SDHB/IDH2/MDH2/SUCLA2/COX6A1/NDUFA11/CYC1/UQCRC1/AK4/CAT/COA6/ATP5F1B/AKT1/NDUFB2/SLC25A25/IDH3B/NDUFA2/COQ9/UQCRQ/AKT2/AFG1L/NDUFS2/NDUFB10/MDH1/SUCLG1/OGDH/PINK1/NDUFA…	84
6	b3	GOBP_LIPID_CATABOLIC_PROCESS	GOBP_LIPID_CATABOLIC_PROCESS	83/1804	335/19717	1.72415e-17	6.78688e-15	6.01885e-15	CIDEA/ABHD12B/ACADS/IL1B/PCK1/LIPE/ECH1/HPGD/CYP4F12/ILVBL/MLYCD/HADH/ADIPOQ/ECI1/LPL/ACAA2/ABHD1/ECHS1/SORL1/ACAD11/PNPLA6/CYP1A2/ETFB/PNPLA7/ADRA2A/PLCD1/FAAH/ETFA/ETFDH/NUDT8/ACADM/SIRT6/ASAH1/GPLD1/GCDH/DECR2/CIDEC/ACOT8/CPT2/HADHB/APOE/ACER2/CRAT/PHYH/PLBD1/SLC27A4/PCCB/ACAA1/ACOT7/ACOX3/PLAAT3/ACAT2/MGLL/HADHA/DECR1/LYPLA2/SCARB1/HSD17B10/HCAR2/FUCA1/SIRT2/AKT1/TYSND1/ECHDC1/PLA2G15/IVD/AIG…	83
6	b3	GOMF_OXIDOREDUCTASE_ACTIVITY_ACTING_ON_THE_CH_CH_GROUP_OF_DONORS	GOMF_OXIDOREDUCTASE_ACTIVITY_ACTING_ON_THE_CH_CH_GROUP_OF_DONORS	31/1804	60/19717	4.07934e-17	1.53596e-14	1.36215e-14	ACADS/BLVRB/DUS1L/FASN/TM7SF2/DHCR7/ACAD11/TECR/ACADM/MECR/GCDH/PTGES2/DECR2/PECR/ACAD8/CRAT/DUS3L/ACAA1/ACOX3/SDHB/DECR1/DUS2/IVD/ACAD9/ACOX2/ACADL/RETSAT/BLVRA/ACAD10/ACADSB/SRD5A1	31
6	b3	KEGG_VALINE_LEUCINE_AND_ISOLEUCINE_DEGRADATION	KEGG_VALINE_LEUCINE_AND_ISOLEUCINE_DEGRADATION	26/1804	44/19717	1.68625e-16	6.08455e-14	5.396e-14	ACADS/HADH/ACAA2/ECHS1/ALDH1B1/ACADM/HADHB/ACAD8/PCCB/ACAA1/ACAT2/ALDH9A1/HADHA/HSD17B10/IVD/HIBCH/MCCC1/EHHADH/ACAT1/HMGCL/BCKDHB/ACADSB/MMUT/MCCC2/ALDH2/HIBADH	26
6	b3	GOBP_RIBOSE_PHOSPHATE_METABOLIC_PROCESS	GOBP_RIBOSE_PHOSPHATE_METABOLIC_PROCESS	90/1804	394/19717	1.86031e-16	6.44412e-14	5.71488e-14	FAR2/NDUFS7/ATP6V0C/MVD/NDUFS8/NME3/MLYCD/SLC25A1/NDUFB7/APRT/NUDT14/TSPO/ACLY/ANTKMT/NDUFV1/ACSL4/ATP5F1D/IMPDH1/GUK1/TECR/PDK1/NDUFB11/NUDT8/ADCY2/NDUFS6/UQCC3/ABCC6/GCDH/ACOT8/MPC2/PDHB/PANK4/BAD/ACSF3/DGAT1/ATP5IF1/MVK/PDHA1/ACOT7/ACSF2/UCKL1/NADK/SDHB/PDK2/SUCLA2/CTNS/NDUFA11/HSD17B12/PDHX/AK4/ADA/ACOT1/ATP5F1B/NME4/PPCDC/COASY/NDUFB2/TPST2/SLC25A25/NDUFA2/ALDOA/NDUFS2/NDUFB10/PMVK/SUCLG1/AC…	90
6	b3	REACTOME_PROTEIN_LOCALIZATION	REACTOME_PROTEIN_LOCALIZATION	52/1804	164/19717	3.65027e-16	1.21582e-13	1.07823e-13	AGXT/ECH1/LDHD/CMC4/MLYCD/TIMM13/PEX16/OTOF/IDH3G/DDO/ACO2/DECR2/ACOT8/SGTA/SLC25A6/TIMM44/PECR/CRAT/PHYH/CHCHD5/ACAA1/CHCHD2/SLC25A4/PEX19/DHRS4/ACOX3/PEX14/CYC1/CAT/PMPCA/COA6/ATP5F1B/PEX10/TYSND1/ACOX2/ACOT2/COA4/EHHADH/ATP5F1A/UBE2J2/MTX2/ACBD5/CHCHD3/HMGCL/HSCB/FIS1/SLC25A13/IDH1/PMPCB/COQ2/GNPAT/COX17	52
6	b3	GOBP_AEROBIC_RESPIRATION	GOBP_AEROBIC_RESPIRATION	57/1804	197/19717	1.40397e-15	4.50309e-13	3.9935e-13	NDUFS7/NDUFS8/NOP53/NDUFB7/ACLY/ANTKMT/NDUFV1/ARL2/ATP5F1D/ME3/NDUFB11/NDUFS6/UQCC3/IDH3G/ACO2/PDHB/COX8A/COX5B/PDHA1/CHCHD2/SDHB/IDH2/MDH2/SUCLA2/COX6A1/NDUFA11/CYC1/UQCRC1/AK4/CAT/COA6/ATP5F1B/NDUFB2/IDH3B/NDUFA2/COQ9/UQCRQ/AFG1L/NDUFS2/NDUFB10/MDH1/SUCLG1/OGDH/PINK1/NDUFA10/ATP5F1A/NDUFC1/SUCLG2/COX10/NDUFS3/STOML2/IDH1/COX4I1/NDUFB6/FH/NDUFB5/GHITM	57
6	b3	GOBP_NUCLEOSIDE_PHOSPHATE_BIOSYNTHETIC_PROCESS	GOBP_NUCLEOSIDE_PHOSPHATE_BIOSYNTHETIC_PROCESS	73/1804	297/19717	2.41344e-15	7.46441e-13	6.61971e-13	NAPRT/NDUFS7/ATP6V0C/NDUFS8/NMNAT3/NME3/MLYCD/SLC25A1/NDUFB7/APRT/ACLY/ANTKMT/NDUFV1/ACSL4/PARP10/ATP5F1D/IMPDH1/GUK1/TECR/PDK1/NDUFB11/ADCY2/NDUFS6/UQCC3/GCDH/MPC2/PDHB/PANK4/ACSF3/SHMT1/PDHA1/ACOT7/UCKL1/NADK/FCSK/SDHB/PDK2/DTYMK/NDUFA11/HSD17B12/PDHX/ME1/AK4/ADA/ATP5F1B/NME4/PPCDC/COASY/NDUFB2/NDUFA2/ALDOA/NMRK1/NDUFS2/NDUFB10/ACSL1/UCK1/ATP5MC3/PINK1/SPHK2/NDUFA10/ATP5F1A/AK3/HPRT1/NDUFC1/ACA…	73
6	b3	GOBP_RIBOSE_PHOSPHATE_BIOSYNTHETIC_PROCESS	GOBP_RIBOSE_PHOSPHATE_BIOSYNTHETIC_PROCESS	63/1804	235/19717	2.5508e-15	7.61722e-13	6.75522e-13	NDUFS7/ATP6V0C/NDUFS8/NME3/MLYCD/SLC25A1/NDUFB7/APRT/ACLY/ANTKMT/NDUFV1/ACSL4/ATP5F1D/IMPDH1/TECR/PDK1/NDUFB11/ADCY2/NDUFS6/UQCC3/GCDH/MPC2/PDHB/PANK4/ACSF3/PDHA1/ACOT7/UCKL1/SDHB/PDK2/NDUFA11/HSD17B12/PDHX/AK4/ADA/ATP5F1B/NME4/PPCDC/COASY/NDUFB2/NDUFA2/ALDOA/NDUFS2/NDUFB10/ACSL1/UCK1/ATP5MC3/PINK1/SPHK2/NDUFA10/ATP5F1A/AK3/HPRT1/NDUFC1/ACAT1/AMPD2/NDUFS3/SLC25A13/STOML2/NDUFB6/MMUT/PPCS/NDUFB5	63
6	b3	GOBP_LIPID_OXIDATION	GOBP_LIPID_OXIDATION	41/1804	114/19717	3.68495e-15	1.06372e-12	9.43348e-13	FABP3/ACADS/ECH1/KLHL25/ILVBL/MLYCD/HADH/ADIPOQ/ECI1/ACAA2/ECHS1/ACAD11/ETFB/ETFA/ETFDH/ACADM/GCDH/DECR2/ACOT8/CPT2/HADHB/CRAT/PHYH/ACAA1/ACOX3/ACAT2/HADHA/DECR1/HSD17B10/AKT1/TYSND1/ECHDC1/IVD/ACOX2/ADIPOR2/AKT2/ACADL/EHHADH/ACAT1/ACAD10/PPARD	41
6	b3	REACTOME_FATTY_ACID_METABOLISM	REACTOME_FATTY_ACID_METABOLISM	52/1804	177/19717	1.24094e-14	3.46662e-12	3.07432e-12	ACADS/HPGD/THRSP/FASN/MLYCD/SLC25A1/HADH/ECI1/GPX1/ACAA2/ECHS1/GPX4/ACAD11/SLC22A5/ACLY/ACSL4/CYP1A2/FAAH/TECR/SLC25A20/ACADM/MECR/ACBD4/PTGES2/DECR2/ACOT8/CPT2/HADHB/PECR/CRAT/MID1IP1/ACSF3/PHYH/PCCB/ACAA1/ACOT7/ACSF2/ACOX3/HADHA/DECR1/HSD17B12/ACOT1/ACOX2/ACSL1/ACADL/ACOT2/EHHADH/ACBD5/ACAD10/PPARD/MMUT/CBR1	52
6	b3	GOBP_ALCOHOL_METABOLIC_PROCESS	GOBP_ALCOHOL_METABOLIC_PROCESS	83/1804	373/19717	1.36799e-14	3.70212e-12	3.28317e-12	CYP51A1/HSD11B2/STAR/CACNA1H/MVD/PCK1/MOGAT2/MOGAT1/LIPE/GPER1/DGKQ/LHCGR/LRP5/GK/TM7SF2/ACAA2/DHCR7/GALK1/RDH5/RBP4/ACLY/CYP1A2/PTK2B/ALDH1B1/FDXR/ITPK1/ISYNA1/ALDH3B2/ASAH1/ITPKB/IDH3G/LEPR/ACO2/TKFC/INSIG1/ALG12/PLPP2/AKR1B1/PTH1R/PECR/APOE/IDI1/ACER2/PCBD1/HSD17B7/DGAT1/MVK/ALG9/GPD1/FDFT1/DHRS4/NSDHL/IDH2/SCARB1/DPM3/EBP/ABCA2/SC5D/CAT/CYB5R3/DHFR/IDH3B/PPIP5K1/CEBPA/ABCG1/AKR7A2/LSS/PMVK/AC…	83
6	b3	GOBP_ELECTRON_TRANSPORT_CHAIN	GOBP_ELECTRON_TRANSPORT_CHAIN	51/1804	176/19717	4.08779e-14	1.07274e-11	9.51341e-12	NDUFS7/SLC25A22/NDUFS8/SCO2/NDUFB7/NDUFV1/CYP1A2/ETFB/ETFA/ETFDH/NDUFS6/UQCC3/AKR1B1/ALDH4A1/COX8A/COX5B/GPD1/CHCHD2/AIFM2/NQO2/SDHB/COX6A1/CYBA/ME1/CYC1/UQCRC1/COA6/NDUFB2/IDH3B/NDUFA2/COQ9/AKR7A2/UQCRQ/AFG1L/DMGDH/NDUFS2/NDUFB10/PINK1/NDUFA10/NDUFC1/QDPR/THAP11/ETFRF1/NDUFS3/SLC25A13/COX4I1/NDUFB6/SRD5A1/NDUFB5/GHITM/ALDH2	51
6	b3	REACTOME_PYRUVATE_METABOLISM_AND_CITRIC_ACID_TCA_CYCLE	REACTOME_PYRUVATE_METABOLISM_AND_CITRIC_ACID_TCA_CYCLE	26/1804	55/19717	2.14885e-13	5.47326e-11	4.85388e-11	BSG/L2HGDH/PDK1/ME3/D2HGDH/IDH3G/ACO2/MPC2/PDHB/FAHD1/PDHA1/HAGH/SDHB/PDK2/IDH2/MDH2/SUCLA2/PDHX/ME1/GSTZ1/IDH3B/SUCLG1/OGDH/SUCLG2/PPARD/FH	26
6	b3	REACTOME_RESPIRATORY_ELECTRON_TRANSPORT_ATP_SYNTHESIS_BY_CHEMIOSMOTIC_COUPLING_AND_HEAT_PRODUCTION_BY_UNCOUPLING_PROTEINS	REACTOME_RESPIRATORY_ELECTRON_TRANSPORT_ATP_SYNTHESIS_BY_CHEMIOSMOTIC_COUPLING_AND_HEAT_PRODUCTION_BY_UNCOUPLING_PROTEINS	41/1804	127/19717	2.45398e-13	6.07186e-11	5.38474e-11	PM20D1/UCP1/NDUFS7/NDUFS8/UCP2/SCO2/NDUFB7/ECSIT/NDUFAF3/NDUFV1/ETFB/ATP5F1D/ETFA/ETFDH/NDUFB11/NDUFS6/TRAP1/COX8A/COX5B/SDHB/COX6A1/NDUFA11/TIMMDC1/CYC1/UQCRC1/ATP5F1B/NDUFB2/NDUFA2/ACAD9/UQCRQ/NDUFS2/NDUFB10/ATP5MC3/NDUFA10/ATP5F1A/NDUFC1/NUBPL/NDUFS3/COX4I1/NDUFB6/NDUFB5	41
6	b3	KEGG_PEROXISOME	KEGG_PEROXISOME	31/1804	78/19717	3.68284e-13	8.85927e-11	7.85672e-11	FAR2/AGXT/ECH1/MLYCD/ACSL4/PEX16/DDO/DECR2/ACOT8/PECR/CRAT/PHYH/MVK/PRDX5/ACAA1/PEX19/DHRS4/PEX11A/ACOX3/PEX14/IDH2/CAT/PEX10/ACOX2/PMVK/ACSL1/EHHADH/SOD1/HMGCL/IDH1/GNPAT	31
6	b3	WP_MITOCHONDRIAL_FATTY_ACID_OXIDATION_DISORDERS	WP_MITOCHONDRIAL_FATTY_ACID_OXIDATION_DISORDERS	15/1804	19/19717	6.78901e-13	1.58899e-10	1.40918e-10	ACADS/HADH/ECI1/SLC22A5/ACSL4/SLC25A20/ACADM/CPT2/HADHB/PECR/ACSF2/HADHA/ACSL1/ACADL/EHHADH	15
6	b3	KEGG_FATTY_ACID_METABOLISM	KEGG_FATTY_ACID_METABOLISM	22/1804	42/19717	1.06065e-12	2.41717e-10	2.14364e-10	ACADS/HADH/ECI1/ACAA2/ECHS1/ACSL4/ALDH1B1/ACADM/GCDH/CPT2/HADHB/ACAA1/ACOX3/ACAT2/ALDH9A1/HADHA/ACSL1/ACADL/EHHADH/ACAT1/ACADSB/ALDH2	22
6	b3	GOCC_MITOCHONDRIAL_LARGE_RIBOSOMAL_SUBUNIT	GOCC_MITOCHONDRIAL_LARGE_RIBOSOMAL_SUBUNIT	25/1804	56/19717	3.11656e-12	6.79852e-10	6.02918e-10	MRPL46/MRPL12/MRPL55/MRPL28/MRPL41/MRPL57/MRPL43/MRPL23/MRPL4/MRPS18A/MRPL16/MRPL34/MRPL44/MRPL20/MRPL58/MRPL19/MRPL2/MRPL9/GADD45GIP1/MRPL40/MRPL18/MRPL32/MRPL37/MRPL39/MRPL15	25
6	b3	GOBP_NUCLEOSIDE_BISPHOSPHATE_METABOLIC_PROCESS	GOBP_NUCLEOSIDE_BISPHOSPHATE_METABOLIC_PROCESS	39/1804	125/19717	3.1402e-12	6.79852e-10	6.02918e-10	FAR2/MVD/MLYCD/SLC25A1/ACLY/ACSL4/TECR/PDK1/NUDT8/GCDH/ACOT8/MPC2/PDHB/PANK4/ACSF3/DGAT1/MVK/PDHA1/ACOT7/ACSF2/PDK2/SUCLA2/HSD17B12/PDHX/ACOT1/PPCDC/COASY/TPST2/PMVK/SUCLG1/ACSL1/OGDH/ACOT2/ACAT1/SUCLG2/MMUT/ABHD14B/PPCS/MCCC2	39
6	b3	GOCC_OXIDOREDUCTASE_COMPLEX	GOCC_OXIDOREDUCTASE_COMPLEX	39/1804	128/19717	7.17778e-12	1.51609e-09	1.34452e-09	NDUFS7/NDUFS8/NDUFB7/NDUFV1/ETFB/ETFA/PDK1/NDUFB11/NDUFS6/IDH3G/PDHB/PDHA1/GPD1/SDHB/PDK2/BCKDK/CYBA/NDUFA11/PDHX/GMPR/CYC1/UQCRC1/CAT/CYB5R3/NDUFB2/IDH3B/NDUFA2/FOXRED1/UQCRQ/NDUFS2/NDUFB10/OGDH/NDUFA10/NDUFC1/BCKDHB/GCSH/NDUFS3/NDUFB6/NDUFB5	39
6	b3	GOBP_THIOESTER_METABOLIC_PROCESS	GOBP_THIOESTER_METABOLIC_PROCESS	33/1804	96/19717	7.477e-12	1.54169e-09	1.36722e-09	FAR2/MVD/MLYCD/SLC25A1/ACLY/ACSL4/TECR/PDK1/NUDT8/GCDH/ACOT8/MPC2/PDHB/ACSF3/DGAT1/MVK/PDHA1/ACOT7/ACSF2/PDK2/SUCLA2/HSD17B12/PDHX/ACOT1/PMVK/SUCLG1/ACSL1/OGDH/ACOT2/ACAT1/SUCLG2/MMUT/PPCS	33
6	b3	WP_FATTY_ACID_BETA_OXIDATION	WP_FATTY_ACID_BETA_OXIDATION	19/1804	34/19717	8.16514e-12	1.64442e-09	1.45833e-09	ACADS/LIPE/GK/HADH/ECI1/LPL/ECHS1/ACSL4/SLC25A20/ACADM/GCDH/CPT2/HADHB/CRAT/HADHA/DECR1/ACSL1/ACADL/ACAT1	19
6	b3	GOBP_RESPIRATORY_ELECTRON_TRANSPORT_CHAIN	GOBP_RESPIRATORY_ELECTRON_TRANSPORT_CHAIN	38/1804	124/19717	1.09451e-11	2.15419e-09	1.91041e-09	NDUFS7/SLC25A22/NDUFS8/SCO2/NDUFB7/NDUFV1/ETFB/ETFA/ETFDH/NDUFS6/UQCC3/COX8A/COX5B/GPD1/CHCHD2/AIFM2/SDHB/COX6A1/CYC1/UQCRC1/COA6/NDUFB2/NDUFA2/COQ9/UQCRQ/AFG1L/NDUFS2/NDUFB10/PINK1/NDUFA10/NDUFC1/ETFRF1/NDUFS3/SLC25A13/COX4I1/NDUFB6/NDUFB5/GHITM	38
6	b3	KEGG_CITRATE_CYCLE_TCA_CYCLE	KEGG_CITRATE_CYCLE_TCA_CYCLE	18/1804	31/19717	1.20118e-11	2.31161e-09	2.05002e-09	PCK1/ACLY/IDH3G/PC/ACO2/PDHB/PDHA1/SDHB/IDH2/MDH2/SUCLA2/IDH3B/MDH1/SUCLG1/OGDH/SUCLG2/IDH1/FH	18
6	b3	REACTOME_RESPIRATORY_ELECTRON_TRANSPORT	REACTOME_RESPIRATORY_ELECTRON_TRANSPORT	34/1804	103/19717	1.32082e-11	2.48659e-09	2.2052e-09	NDUFS7/NDUFS8/SCO2/NDUFB7/ECSIT/NDUFAF3/NDUFV1/ETFB/ETFA/ETFDH/NDUFB11/NDUFS6/TRAP1/COX8A/COX5B/SDHB/COX6A1/NDUFA11/TIMMDC1/CYC1/UQCRC1/NDUFB2/NDUFA2/ACAD9/UQCRQ/NDUFS2/NDUFB10/NDUFA10/NDUFC1/NUBPL/NDUFS3/COX4I1/NDUFB6/NDUFB5	34
6	b3	KEGG_PPAR_SIGNALING_PATHWAY	KEGG_PPAR_SIGNALING_PATHWAY	27/1804	69/19717	1.86813e-11	3.44212e-09	3.0526e-09	UCP1/FABP3/ANGPTL4/RXRG/PLTP/PCK1/NR1H3/GK/ADIPOQ/FABP4/LPL/ACSL4/ACADM/CPT2/SLC27A1/SLC27A4/ACAA1/ACOX3/ME1/ACOX2/ACSL1/ACADL/EHHADH/SORBS1/PPARD/CD36/PDPK1	27
6	b3	GOMF_NAD_BINDING	GOMF_NAD_BINDING	24/1804	56/19717	2.47016e-11	4.45658e-09	3.95226e-09	HSD11B2/HPGD/HADH/NDUFV1/ALDH1B1/ME3/SIRT6/IDH3G/GRHPR/GPD1/IDH2/HADHA/ME1/CYB5R3/SIRT2/IDH3B/RNLS/NDUFS2/EHHADH/CTBP1/QDPR/IDH1/ALDH2/HIBADH	24
6	b3	GOMF_ELECTRON_TRANSFER_ACTIVITY	GOMF_ELECTRON_TRANSFER_ACTIVITY	36/1804	117/19717	3.33615e-11	5.89614e-09	5.22891e-09	NDUFS7/NDUFS8/NDUFB7/NDUFV1/CYP1A2/ETFB/ETFA/ETFDH/NDUFS6/AKR1B1/ALDH4A1/COX8A/COX5B/AIFM2/NQO2/SDHB/CYBA/ME1/CYC1/UQCRC1/NDUFB2/IDH3B/NDUFA2/AKR7A2/DMGDH/NDUFS2/NDUFB10/NDUFA10/NDUFC1/QDPR/NDUFS3/COX4I1/NDUFB6/SRD5A1/NDUFB5/ALDH2	36
6	b3	KEGG_MEDICUS_REFERENCE_ISOLEUCINE_DEGRADATION	KEGG_MEDICUS_REFERENCE_ISOLEUCINE_DEGRADATION	10/1804	10/19717	4.0188e-11	6.83289e-09	6.05965e-09	ACADS/HADH/ACAA2/ECHS1/ACADM/HADHB/ACAA1/HADHA/HSD17B10/ACADSB	10
6	b3	GOMF_OXIDOREDUCTASE_ACTIVITY_ACTING_ON_THE_CH_CH_GROUP_OF_DONORS_WITH_A_FLAVIN_AS_ACCEPTOR	GOMF_OXIDOREDUCTASE_ACTIVITY_ACTING_ON_THE_CH_CH_GROUP_OF_DONORS_WITH_A_FLAVIN_AS_ACCEPTOR	11/1804	12/19717	4.02399e-11	6.83289e-09	6.05965e-09	ACADS/ACAD11/TECR/ACADM/GCDH/ACAD8/IVD/ACAD9/ACADL/ACAD10/ACADSB	11
6	b3	WP_MITOCHONDRIAL_LONG_CHAIN_FATTY_ACID_BETA_OXIDATION	WP_MITOCHONDRIAL_LONG_CHAIN_FATTY_ACID_BETA_OXIDATION	13/1804	17/19717	5.06453e-11	8.43439e-09	7.47992e-09	ACADS/HADH/ECI1/ACSL4/SLC25A20/ACADM/CPT2/PECR/ACSF2/HADHA/ACSL1/ACADL/EHHADH	13
6	b3	WP_PPAR_SIGNALING_PATHWAY	WP_PPAR_SIGNALING_PATHWAY	26/1804	67/19717	5.49787e-11	8.98331e-09	7.96673e-09	UCP1/FABP3/ANGPTL4/RXRG/PLTP/PCK1/NR1H3/ADIPOQ/FABP4/LPL/ACSL4/ACADM/CPT2/SLC27A1/SLC27A4/ACAA1/ACOX3/ME1/ACOX2/ACSL1/ACADL/EHHADH/SORBS1/PPARD/CD36/PDPK1	26
6	b3	REACTOME_MITOCHONDRIAL_FATTY_ACID_BETA_OXIDATION	REACTOME_MITOCHONDRIAL_FATTY_ACID_BETA_OXIDATION	19/1804	37/19717	5.94029e-11	9.41846e-09	8.35263e-09	ACADS/HADH/ECI1/ACAA2/ECHS1/ACAD11/ACADM/MECR/HADHB/PCCB/ACOT7/ACSF2/HADHA/DECR1/ACOT1/ACADL/ACOT2/ACAD10/MMUT	19
6	b3	WP_CHOLESTEROL_METABOLISM	WP_CHOLESTEROL_METABOLISM	27/1804	72/19717	5.9817e-11	9.41846e-09	8.35263e-09	CYP51A1/STAR/PLTP/MVD/ANGPTL8/TM7SF2/LPL/DHCR7/TSPO/LRPAP1/APOE/IDI1/HSD17B7/DGAT1/MVK/SLC27A4/FDFT1/ACAT2/NSDHL/SCARB1/EBP/SC5D/LSS/PMVK/STARD3/LDLRAP1/CD36	27
6	b3	GOBP_NUCLEOSIDE_TRIPHOSPHATE_BIOSYNTHETIC_PROCESS	GOBP_NUCLEOSIDE_TRIPHOSPHATE_BIOSYNTHETIC_PROCESS	37/1804	127/19717	1.05218e-10	1.62712e-08	1.44298e-08	NDUFS7/ATP6V0C/NDUFS8/NME3/NDUFB7/ANTKMT/NDUFV1/ATP5F1D/IMPDH1/NDUFB11/NDUFS6/UQCC3/UCKL1/SDHB/DTYMK/NDUFA11/AK4/ATP5F1B/NME4/NDUFB2/NDUFA2/ALDOA/NDUFS2/NDUFB10/UCK1/ATP5MC3/PINK1/SPHK2/NDUFA10/ATP5F1A/AK3/NDUFC1/NDUFS3/SLC25A13/STOML2/NDUFB6/NDUFB5	37
6	b3	GOBP_BRANCHED_CHAIN_AMINO_ACID_METABOLIC_PROCESS	GOBP_BRANCHED_CHAIN_AMINO_ACID_METABOLIC_PROCESS	16/1804	27/19717	1.10993e-10	1.68632e-08	1.49549e-08	ILVBL/ECHS1/ACAD8/PCCB/SDSL/BCKDK/HSD17B10/IVD/HIBCH/MCCC1/ACAT1/HMGCL/BCKDHB/ACADSB/MCCC2/HIBADH	16
6	b3	WP_ELECTRON_TRANSPORT_CHAIN_OXPHOS_SYSTEM_IN_MITOCHONDRIA	WP_ELECTRON_TRANSPORT_CHAIN_OXPHOS_SYSTEM_IN_MITOCHONDRIA	33/1804	105/19717	1.16335e-10	1.737e-08	1.54043e-08	UCP1/NDUFS7/NDUFS8/UCP2/NDUFB7/NDUFV1/ATP5F1D/NDUFS6/SLC25A6/COX8A/ATP5IF1/COX5B/SLC25A4/SDHB/COX6A1/NDUFA11/SLC25A5/UQCRC1/ATP5F1B/NDUFB2/NDUFA2/UQCRQ/NDUFS2/NDUFB10/ATP5MC3/NDUFA10/ATP5F1A/NDUFC1/NDUFS3/COX4I1/NDUFB6/NDUFB5/COX17	33
6	b3	GOBP_SULFUR_COMPOUND_METABOLIC_PROCESS	GOBP_SULFUR_COMPOUND_METABOLIC_PROCESS	66/1804	317/19717	1.51539e-10	2.22428e-08	1.97257e-08	FAR2/AGXT/TST/TSTD1/MVD/NUBP2/BOLA1/MLYCD/CHPF/SLC25A1/ACLY/ACSL4/B3GAT3/TECR/PDK1/NUDT8/MPST/SLC25A10/GCDH/CIAO3/ACOT8/MPC2/PDHB/ACSF3/DGAT1/AHCY/MVK/PDHA1/ACOT7/ACSF2/PAX8/XYLT2/PDK2/GSTP1/SUCLA2/HSD17B12/PDHX/NFU1/ARSG/ACOT1/CIAO2B/CIAO2A/ETHE1/TPST2/BOLA3/MCCC1/EXTL3/NUBP1/PMVK/SUCLG1/ACSL1/BHMT2/OGDH/ACOT2/B4GAT1/ACAT1/NUBPL/HSCB/SUCLG2/MSRA/GHR/ABCB7/NFS1/MMUT/ABHD14B/PPCS	66
6	b3	WP_CHOLESTEROL_METABOLISM_WITH_BLOCH_AND_KANDUTSCH_RUSSELL_PATHWAYS	WP_CHOLESTEROL_METABOLISM_WITH_BLOCH_AND_KANDUTSCH_RUSSELL_PATHWAYS	21/1804	47/19717	1.67322e-10	2.41502e-08	2.14173e-08	CYP51A1/MVD/NR1H3/FASN/TM7SF2/DHCR7/ACSL4/IDI1/HSD17B7/MVK/NR1H2/FDFT1/ACAT2/NSDHL/EBP/SC5D/ABCG1/LSS/PMVK/ACSL1/ACOT2	21
6	b3	GOBP_NUCLEOSIDE_TRIPHOSPHATE_METABOLIC_PROCESS	GOBP_NUCLEOSIDE_TRIPHOSPHATE_METABOLIC_PROCESS	46/1804	184/19717	1.9001e-10	2.69753e-08	2.39226e-08	NDUFS7/ATP6V0C/NDUFS8/NME3/NDUFB7/TSPO/ANTKMT/NDUFV1/ATP5F1D/IMPDH1/NDUFB11/NDUFS6/UQCC3/ABCC6/BAD/ATP5IF1/UCKL1/NADK/SDHB/DTYMK/CTNS/NDUFA11/AK4/ADA/ATP5F1B/NME4/NDUFB2/SLC25A25/NDUFA2/ALDOA/NDUFS2/NDUFB10/UCK1/ATP5MC3/PINK1/SPHK2/NDUFA10/ATP5F1A/AK3/NDUFC1/FIS1/NDUFS3/SLC25A13/STOML2/NDUFB6/NDUFB5	46
6	b3	KEGG_PARKINSONS_DISEASE	KEGG_PARKINSONS_DISEASE	37/1804	130/19717	2.20662e-10	3.08215e-08	2.73336e-08	NDUFS7/NDUFS8/GPR37/NDUFB7/NDUFV1/ATP5F1D/NDUFS6/SLC25A6/COX8A/COX5B/SLC25A4/SDHB/COX6A1/CYC1/SLC25A5/UQCRC1/ATP5F1B/NDUFB2/NDUFA2/PRKN/UQCRQ/NDUFS2/UBA7/NDUFB10/ATP5MC3/PINK1/NDUFA10/ATP5F1A/UBE2J2/HTRA2/NDUFC1/UCHL1/VDAC2/NDUFS3/COX4I1/NDUFB6/NDUFB5	37
6	b3	GOBP_AMINO_ACID_METABOLIC_PROCESS	GOBP_AMINO_ACID_METABOLIC_PROCESS	62/1804	292/19717	2.36329e-10	3.24859e-08	2.88097e-08	PM20D1/OCA2/AGXT/UCP2/ILVBL/ECHS1/ALDH5A1/SARS2/ETFB/PYCR3/ETFA/ASS1/PEPD/MPST/AZIN2/BPHL/DDO/GCDH/SARDH/GPT2/GPT/ACAD8/MTHFS/YARS2/ALDH4A1/PCBD1/SHMT1/PCCB/FARSA/THAP4/SDSL/GATB/BCKDK/CARS2/CTNS/DARS2/NAT8L/HSD17B10/GSTZ1/DHFR/IVD/HIBCH/MCCC1/IARS2/LARS2/GLUD2/BHMT2/TARS2/EARS2/ACAT1/QDPR/HMGCL/BCKDHB/LRRC47/GCSH/MSRA/SLC25A13/FAH/ACADSB/MMUT/MCCC2/HIBADH	62
6	b3	GOBP_ATP_METABOLIC_PROCESS	GOBP_ATP_METABOLIC_PROCESS	38/1804	137/19717	2.88848e-10	3.90848e-08	3.46618e-08	NDUFS7/ATP6V0C/NDUFS8/NDUFB7/TSPO/ANTKMT/NDUFV1/ATP5F1D/NDUFB11/NDUFS6/UQCC3/ABCC6/BAD/ATP5IF1/NADK/SDHB/CTNS/NDUFA11/AK4/ATP5F1B/NDUFB2/SLC25A25/NDUFA2/ALDOA/NDUFS2/NDUFB10/ATP5MC3/PINK1/SPHK2/NDUFA10/ATP5F1A/NDUFC1/FIS1/NDUFS3/SLC25A13/STOML2/NDUFB6/NDUFB5	38
6	b3	KEGG_MEDICUS_REFERENCE_MITOCHONDRIAL_COMPLEX_UCP1_IN_THERMOGENESIS	KEGG_MEDICUS_REFERENCE_MITOCHONDRIAL_COMPLEX_UCP1_IN_THERMOGENESIS	24/1804	62/19717	3.19841e-10	4.26127e-08	3.77905e-08	UCP1/NDUFS7/NDUFS8/NDUFB7/NDUFAF3/NDUFV1/ATP5F1D/NDUFB11/NDUFS6/COA3/COX8A/SDHB/NDUFA11/CYC1/COA6/NDUFA2/UQCRQ/NDUFS2/NDUFB10/NDUFA10/ATP5F1A/COX10/NDUFS3/COX4I1	24
6	b3	KEGG_MEDICUS_REFERENCE_BETA_OXIDATION	KEGG_MEDICUS_REFERENCE_BETA_OXIDATION	10/1804	11/19717	4.05483e-10	5.32043e-08	4.71835e-08	ACADS/HADH/ACAA2/ECHS1/ACADM/HADHB/HADHA/ACADL/ACAT1/ACADSB	10
6	b3	REACTOME_METABOLISM_OF_VITAMINS_AND_COFACTORS	REACTOME_METABOLISM_OF_VITAMINS_AND_COFACTORS	46/1804	192/19717	8.57853e-10	1.10881e-07	9.8333e-08	NAPRT/AMN/SLC19A1/GCHFR/NMNAT3/FASN/LPL/MMAB/RBP4/PARP10/NUDT8/CD320/PC/ALDH1L1/APOE/AGRN/MTHFS/SLC52A2/PANK4/SHMT1/PCCB/NADK/CYB5R3/PDXK/DHFR/AKT1/PPCDC/COASY/RBP1/COQ9/MCCC1/RNLS/NMRK1/PNPO/COQ6/RETSAT/LDLRAP1/COQ5/PDSS2/IDH1/NFS1/COQ2/MMUT/SDC3/PPCS/MCCC2	46
6	b3	GOMF_OXIDOREDUCTASE_ACTIVITY_ACTING_ON_CH_OH_GROUP_OF_DONORS	GOMF_OXIDOREDUCTASE_ACTIVITY_ACTING_ON_CH_OH_GROUP_OF_DONORS	37/1804	136/19717	8.95628e-10	1.14061e-07	1.01153e-07	HSD11B2/HPGD/LDHD/CHDH/FASN/HADH/L2HGDH/RDH5/KCNAB1/IMPDH1/ME3/DHRS11/D2HGDH/IDH3G/AKR1B1/HADHB/HSD17B7/GRHPR/GPD1/DHRS4/NSDHL/IDH2/MDH2/HADHA/HSD17B12/ME1/HSD3B7/HSD17B10/IDH3B/AKR7A2/DHRS7B/MDH1/EHHADH/CTBP1/IDH1/CBR1/HIBADH	37
6	b3	REACTOME_TRANSLATION	REACTOME_TRANSLATION	61/1804	295/19717	9.93691e-10	1.24715e-07	1.10602e-07	MRPL46/MRPL12/MRPS11/SARS2/RPLP2/MRPL55/MRPL28/MRPL41/MRPL57/MRPL43/RPS15/MRPL23/MRPL4/MRPS12/MRPS18A/YARS2/MRPS2/FARSA/MRPS22/TUFM/CARS2/MRPS28/DARS2/MRPL16/MRPL34/MRPS15/GFM2/CHCHD1/AURKAIP1/MRPL44/FAU/RPL36/MRPS34/MRPS7/MRPL20/MRPL58/MRPL19/GFM1/IARS2/RPLP1/LARS2/MRPS9/TARS2/AIMP2/MRPL2/MRPL9/EARS2/GADD45GIP1/MRPL40/MRPL18/MRPL32/SPCS1/MRPL37/EIF2S2/MRPL39/PTCD3/MRPL15/ERAL1/APEH/MRPS18B/PPA2	61
6	b3	WP_LEUCINE_ISOLEUCINE_AND_VALINE_METABOLISM	WP_LEUCINE_ISOLEUCINE_AND_VALINE_METABOLISM	14/1804	23/19717	1.01421e-09	1.25472e-07	1.11273e-07	MLYCD/ECHS1/ACAD8/ACSF3/PCCB/HSD17B10/IVD/HIBCH/ACAT1/BCKDHB/ACADSB/MMUT/MCCC2/HIBADH	14
6	b3	WP_CHOLESTEROL_BIOSYNTHESIS_PATHWAY_IN_HEPATOCYTES	WP_CHOLESTEROL_BIOSYNTHESIS_PATHWAY_IN_HEPATOCYTES	19/1804	43/19717	1.57156e-09	1.91686e-07	1.69994e-07	CYP51A1/MVD/NR1H3/TM7SF2/IDI1/HSD17B7/MVK/NR1H2/FDFT1/ACAT2/NSDHL/EBP/SC5D/ACOT1/ABCG1/LSS/PMVK/ACSL1/ACOT2	19
6	b3	GOMF_FLAVIN_ADENINE_DINUCLEOTIDE_BINDING	GOMF_FLAVIN_ADENINE_DINUCLEOTIDE_BINDING	28/1804	88/19717	2.14494e-09	2.57988e-07	2.28793e-07	ACADS/LDHD/CHDH/ILVBL/DUS1L/ACAD11/TXNRD2/ETFA/ETFDH/ACADM/D2HGDH/DDO/GCDH/ACAD8/DUS3L/AIFM2/ACOX3/NQO2/CYB5R3/DUS2/IVD/ACAD9/ACOX2/ACADL/AIFM1/COQ6/ACAD10/ACADSB	28
6	b3	GOBP_FATTY_ACID_BETA_OXIDATION_USING_ACYL_COA_DEHYDROGENASE	GOBP_FATTY_ACID_BETA_OXIDATION_USING_ACYL_COA_DEHYDROGENASE	10/1804	12/19717	2.2317e-09	2.64747e-07	2.34787e-07	ACADS/ACAD11/ETFB/ETFA/ETFDH/ACADM/GCDH/IVD/ACADL/ACAD10	10
6	b3	GOBP_NEUTRAL_LIPID_METABOLIC_PROCESS	GOBP_NEUTRAL_LIPID_METABOLIC_PROCESS	36/1804	135/19717	2.72392e-09	3.16836e-07	2.80982e-07	ABHD12B/PCK1/MOGAT2/MOGAT1/LIPE/AGPAT2/CAV3/GPAT3/THRSP/DGKQ/NR1H3/GK/LPL/GPX1/SORL1/FAAH/GPLD1/CIDEC/INSIG1/APOE/DGKZ/AGMO/DGAT1/SLC27A1/LMF1/NR1H2/PLAAT3/MGLL/LYPLA2/SCARB1/CAT/PLA2G15/ACSL1/DDHD2/ABHD12/GNPAT	36
6	b3	GOBP_NUCLEOSIDE_BISPHOSPHATE_BIOSYNTHETIC_PROCESS	GOBP_NUCLEOSIDE_BISPHOSPHATE_BIOSYNTHETIC_PROCESS	22/1804	58/19717	2.74396e-09	3.16836e-07	2.80982e-07	MLYCD/SLC25A1/ACLY/ACSL4/TECR/PDK1/GCDH/MPC2/PDHB/PANK4/ACSF3/PDHA1/ACOT7/PDK2/HSD17B12/PDHX/PPCDC/COASY/ACSL1/ACAT1/MMUT/PPCS	22
6	b3	KEGG_PYRUVATE_METABOLISM	KEGG_PYRUVATE_METABOLISM	18/1804	40/19717	2.95239e-09	3.36418e-07	2.98347e-07	PCK1/LDHD/ALDH1B1/ME3/PC/AKR1B1/PDHB/GRHPR/PDHA1/HAGH/ACAT2/ALDH9A1/MDH2/ME1/ACYP2/MDH1/ACAT1/ALDH2	18
6	b3	GOBP_BRANCHED_CHAIN_AMINO_ACID_CATABOLIC_PROCESS	GOBP_BRANCHED_CHAIN_AMINO_ACID_CATABOLIC_PROCESS	13/1804	21/19717	3.04585e-09	3.4256e-07	3.03794e-07	ECHS1/ACAD8/BCKDK/HSD17B10/IVD/HIBCH/MCCC1/ACAT1/HMGCL/BCKDHB/ACADSB/MCCC2/HIBADH	13
6	b3	WP_ENTEROCYTE_CHOLESTEROL_METABOLISM	WP_ENTEROCYTE_CHOLESTEROL_METABOLISM	17/1804	36/19717	3.24335e-09	3.59367e-07	3.18699e-07	CYP51A1/MVD/TM7SF2/DHCR7/IDI1/HSD17B7/DGAT1/MVK/SLC27A4/FDFT1/ACAT2/NSDHL/EBP/SC5D/LSS/PMVK/CD36	17
6	b3	GOBP_DICARBOXYLIC_ACID_METABOLIC_PROCESS	GOBP_DICARBOXYLIC_ACID_METABOLIC_PROCESS	29/1804	95/19717	3.27829e-09	3.59367e-07	3.18699e-07	PCK1/SLC19A1/L2HGDH/ALDH5A1/ACLY/ME3/ASS1/D2HGDH/ALDH1L1/DDO/ACOT8/GPT2/MTHFS/ALDH4A1/ACSF3/PHYH/SHMT1/GRHPR/IDH2/MDH2/SUCLA2/ME1/DHFR/MDH1/GLUD2/OGDH/SUCLG2/IDH1/FH	29
6	b3	GOBP_STEROL_METABOLIC_PROCESS	GOBP_STEROL_METABOLIC_PROCESS	39/1804	155/19717	3.69293e-09	3.9976e-07	3.54521e-07	CYP51A1/STAR/MVD/LIPE/DGKQ/LRP5/TM7SF2/ACAA2/DHCR7/ACLY/CYP1A2/FDXR/LEPR/INSIG1/APOE/IDI1/HSD17B7/MVK/FDFT1/NSDHL/SCARB1/EBP/ABCA2/SC5D/CAT/CYB5R3/CEBPA/ABCG1/LSS/PMVK/ACADL/STARD3/ERG28/SNX17/SOD1/CYP26B1/LDLRAP1/PPARD/FECH	39
6	b3	GOCC_RIBOSOMAL_SUBUNIT	GOCC_RIBOSOMAL_SUBUNIT	44/1804	188/19717	4.30353e-09	4.60106e-07	4.08038e-07	MRPL46/MRPL12/MRPS11/RPLP2/MRPL55/MRPL28/MRPL41/MRPL57/MRPL43/RPS15/MRPL23/MRPL4/MRPS12/MRPS18A/MRPS2/NHP2/MRPS22/MRPS28/MRPL16/MRPL34/MRPS15/CHCHD1/AURKAIP1/MRPL44/FAU/RPL36/MRPS34/MRPS7/MRPL20/MRPL58/MRPL19/RPLP1/MRPS9/MRPL2/MRPL9/GADD45GIP1/MRPL40/MRPL18/MRPL32/MRPL37/MRPL39/PTCD3/MRPL15/MRPS18B	44
6	b3	KEGG_OXIDATIVE_PHOSPHORYLATION	KEGG_OXIDATIVE_PHOSPHORYLATION	35/1804	132/19717	5.30319e-09	5.60068e-07	4.96689e-07	NDUFS7/ATP6V0C/NDUFS8/NDUFB7/NDUFV1/ATP5F1D/ATP6V0E2/NDUFS6/COX8A/TCIRG1/COX5B/ATP6V0B/SDHB/COX6A1/NDUFA11/CYC1/UQCRC1/ATP5F1B/NDUFB2/NDUFA2/UQCRQ/NDUFS2/ATP6V0D1/NDUFB10/ATP5MC3/NDUFA10/ATP5F1A/NDUFC1/COX10/NDUFS3/COX4I1/NDUFB6/NDUFB5/COX17/PPA2	35
6	b3	REACTOME_MITOCHONDRIAL_PROTEIN_IMPORT	REACTOME_MITOCHONDRIAL_PROTEIN_IMPORT	23/1804	65/19717	5.80602e-09	5.93604e-07	5.2643e-07	LDHD/CMC4/TIMM13/IDH3G/ACO2/SLC25A6/TIMM44/CHCHD5/CHCHD2/SLC25A4/CYC1/PMPCA/COA6/ATP5F1B/COA4/ATP5F1A/MTX2/CHCHD3/HSCB/SLC25A13/PMPCB/COQ2/COX17	23
6	b3	GOBP_TRICARBOXYLIC_ACID_CYCLE	GOBP_TRICARBOXYLIC_ACID_CYCLE	16/1804	33/19717	5.82637e-09	5.93604e-07	5.2643e-07	ACLY/IDH3G/ACO2/PDHB/PDHA1/SDHB/IDH2/MDH2/SUCLA2/IDH3B/MDH1/SUCLG1/OGDH/SUCLG2/IDH1/FH	16
6	b3	KEGG_PROPANOATE_METABOLISM	KEGG_PROPANOATE_METABOLISM	16/1804	33/19717	5.82637e-09	5.93604e-07	5.2643e-07	MLYCD/ECHS1/ALDH1B1/ACADM/PCCB/ACAT2/ALDH9A1/HADHA/SUCLA2/HIBCH/SUCLG1/EHHADH/ACAT1/SUCLG2/MMUT/ALDH2	16
6	b3	GOBP_ALCOHOL_BIOSYNTHETIC_PROCESS	GOBP_ALCOHOL_BIOSYNTHETIC_PROCESS	37/1804	145/19717	6.11296e-09	6.1556e-07	5.45901e-07	CYP51A1/CACNA1H/MVD/PCK1/GPER1/DGKQ/LHCGR/TM7SF2/ACAA2/DHCR7/ACLY/PTK2B/ISYNA1/ASAH1/ITPKB/INSIG1/PTH1R/APOE/IDI1/ACER2/PCBD1/HSD17B7/MVK/FDFT1/NSDHL/EBP/ABCA2/SC5D/CYB5R3/DHFR/PPIP5K1/ABCG1/LSS/PMVK/SPHK2/SOD1/QDPR	37
6	b3	GOCC_INNER_MITOCHONDRIAL_MEMBRANE_PROTEIN_COMPLEX	GOCC_INNER_MITOCHONDRIAL_MEMBRANE_PROTEIN_COMPLEX	39/1804	158/19717	6.61717e-09	6.58674e-07	5.84136e-07	NDUFS7/NDUFS8/NDUFB7/NDUFV1/ATP5F1D/NDUFB11/NDUFS6/CHCHD6/SLC25A6/TIMM44/MPC2/COX8A/SMDT1/COX5B/MICOS13/SDHB/COX6A1/NDUFA11/CYC1/UQCRC1/ATP5F1B/MCUB/NDUFB2/NDUFA2/FOXRED1/UQCRQ/NDUFS2/NDUFB10/ATP5MC3/NDUFA10/ATP5F1A/MTX2/NDUFC1/CHCHD3/NDUFS3/COX4I1/NDUFB6/IMMT/NDUFB5	39
6	b3	REACTOME_CITRIC_ACID_CYCLE_TCA_CYCLE	REACTOME_CITRIC_ACID_CYCLE_TCA_CYCLE	13/1804	22/19717	6.81924e-09	6.63535e-07	5.88447e-07	ME3/IDH3G/ACO2/FAHD1/SDHB/IDH2/MDH2/SUCLA2/IDH3B/SUCLG1/OGDH/SUCLG2/FH	13
6	b3	WP_FATTY_ACID_BIOSYNTHESIS	WP_FATTY_ACID_BIOSYNTHESIS	13/1804	22/19717	6.81924e-09	6.63535e-07	5.88447e-07	ECH1/FASN/HADH/ACAA2/ECHS1/ACLY/ACSL4/MECR/PC/PECR/DECR1/ECHDC1/ACSL1	13
6	b3	GOCC_MICROBODY_LUMEN	GOCC_MICROBODY_LUMEN	20/1804	51/19717	7.32351e-09	7.04684e-07	6.24939e-07	AGXT/ECH1/MLYCD/DDO/ACOT8/CRAT/PHYH/GRHPR/PRDX5/ACAA1/DHRS4/ACOX3/CAT/TYSND1/ACOX2/ACOT2/EHHADH/HMGCL/IDH1/GNPAT	20
6	b3	HALLMARK_PEROXISOME	HALLMARK_PEROXISOME	30/1804	104/19717	7.77845e-09	7.40235e-07	6.56467e-07	HSD11B2/RXRG/ECH1/ESR2/MLYCD/TSPO/ACSL4/ACOT8/IDI1/CRAT/ISOC1/PRDX5/ACAA1/SLC25A4/PEX11A/ALDH9A1/PEX14/IDH2/HSD3B7/CAT/ACSL1/EHHADH/CTBP1/SOD1/HMGCL/RETSAT/FIS1/IDH1/GNPAT/CNBP	30
6	b3	GOBP_MONOSACCHARIDE_METABOLIC_PROCESS	GOBP_MONOSACCHARIDE_METABOLIC_PROCESS	54/1804	261/19717	8.79098e-09	8.27499e-07	7.33856e-07	GLYCTK/PGAM2/TSTD1/PCK1/OAS1/DGKQ/LRP5/MLYCD/SLC25A1/ADIPOQ/GALK1/RBP4/PFKFB1/FUOM/PDK1/ACADM/SIRT6/BRAT1/PFKL/SLC25A10/GPLD1/PC/LEPR/TKFC/AKR1B1/GPT2/GPT/PGM1/STK11/PDHB/PFKFB3/BAD/GALE/GAA/NPY1R/PDHA1/GPD1/PFKP/PDK2/BCKDK/MDH2/G6PC3/SLC25A11/PGAM1/FUCA1/AKT1/PRKN/ALDOA/AKT2/MDH1/PMM1/SORBS1/PPARD/SLC25A13	54
6	b3	GOMF_ACTIVE_TRANSMEMBRANE_TRANSPORTER_ACTIVITY	GOMF_ACTIVE_TRANSMEMBRANE_TRANSPORTER_ACTIVITY	80/1804	456/19717	9.40333e-09	8.75622e-07	7.76533e-07	NDUFS7/ATP6V0C/SLC24A2/SLC24A4/SLC30A3/SLC25A22/SLC19A1/NDUFS8/ABCA3/UCP2/SLC17A8/SLC47A1/SLC25A1/NDUFB7/SLC29A4/SLC22A5/SLC37A2/SLC11A1/LETM1/NDUFV1/ATP13A2/SLC1A7/SLCO4C1/ATP6V0E2/SLC22A18/NDUFS6/SLC25A10/SLC12A7/ABCC6/ABCA7/SLC22A3/SLC25A6/SLC16A14/COX8A/TCIRG1/COX5B/ATP6V0B/SLC25A4/ABCB8/SLC36A2/CLCN7/ATP13A1/SLC37A1/CTNS/SLC29A1/SLC4A2/CYC1/ABCA2/SLC25A5/UQCRC1/SLC25A11/ATP5F1B/SLC35E4/CYB56…	80
6	b3	GOBP_GLUCOSE_METABOLIC_PROCESS	GOBP_GLUCOSE_METABOLIC_PROCESS	44/1804	193/19717	1.00974e-08	9.20456e-07	8.16293e-07	PGAM2/TSTD1/PCK1/OAS1/DGKQ/LRP5/MLYCD/SLC25A1/ADIPOQ/RBP4/PFKFB1/PDK1/ACADM/SIRT6/BRAT1/PFKL/SLC25A10/GPLD1/PC/LEPR/GPT2/GPT/PGM1/STK11/PDHB/BAD/GAA/NPY1R/PDHA1/GPD1/PFKP/PDK2/BCKDK/MDH2/G6PC3/SLC25A11/PGAM1/AKT1/PRKN/AKT2/MDH1/SORBS1/PPARD/SLC25A13	44
6	b3	GOBP_LIPID_MODIFICATION	GOBP_LIPID_MODIFICATION	44/1804	193/19717	1.00974e-08	9.20456e-07	8.16293e-07	FABP3/ACADS/ECH1/KLHL25/ILVBL/DGKQ/MLYCD/HADH/ADIPOQ/ECI1/ACAA2/ECHS1/ACAD11/ETFB/ETFA/ETFDH/ACADM/GCDH/DECR2/ACOT8/CPT2/PLPP2/HADHB/CRAT/DGKZ/PHYH/ACAA1/ACOX3/ACAT2/HADHA/DECR1/HSD17B10/AKT1/TYSND1/ECHDC1/IVD/ACOX2/ADIPOR2/AKT2/ACADL/EHHADH/ACAT1/ACAD10/PPARD	44
6	b3	HALLMARK_MYOGENESIS	HALLMARK_MYOGENESIS	45/1804	200/19717	1.05964e-08	9.55882e-07	8.47711e-07	FABP3/PGAM2/CACNA1H/CKMT2/CAV3/ITGB4/NOTCH1/ACHE/FHL1/SYNGR2/KIFC3/GJA5/PTP4A3/PC/DMPK/MYL3/HSPB8/COL4A2/SVIL/CKB/PLXNB2/AGRN/CRAT/TPM2/EFS/CFD/GAA/CDKN1A/MYOM1/COL6A2/MYLK/MYO1C/ITGA7/TSC2/PICK1/FLII/SIRT2/SLC6A8/AKT2/SMTN/ACSL1/MYH9/SORBS1/PDLIM7/CD36	45
6	b3	GOBP_OXIDATIVE_PHOSPHORYLATION	GOBP_OXIDATIVE_PHOSPHORYLATION	37/1804	148/19717	1.11018e-08	9.91148e-07	8.78986e-07	NDUFS7/NDUFS8/NDUFB7/ANTKMT/NDUFV1/ATP5F1D/NDUFB11/NDUFS6/UQCC3/COX8A/COX5B/CHCHD2/SDHB/COX6A1/NDUFA11/CYC1/UQCRC1/AK4/COA6/ATP5F1B/NDUFB2/NDUFA2/COQ9/UQCRQ/AFG1L/NDUFS2/NDUFB10/PINK1/NDUFA10/ATP5F1A/NDUFC1/NDUFS3/STOML2/COX4I1/NDUFB6/NDUFB5/GHITM	37
6	b3	REACTOME_COMPLEX_I_BIOGENESIS	REACTOME_COMPLEX_I_BIOGENESIS	21/1804	57/19717	1.15713e-08	1.02253e-06	9.06813e-07	NDUFS7/NDUFS8/NDUFB7/ECSIT/NDUFAF3/NDUFV1/NDUFB11/NDUFS6/NDUFA11/TIMMDC1/NDUFB2/NDUFA2/ACAD9/NDUFS2/NDUFB10/NDUFA10/NDUFC1/NUBPL/NDUFS3/NDUFB6/NDUFB5	21
6	b3	REACTOME_METABOLISM_OF_AMINO_ACIDS_AND_DERIVATIVES	REACTOME_METABOLISM_OF_AMINO_ACIDS_AND_DERIVATIVES	69/1804	374/19717	1.24887e-08	1.09244e-06	9.68817e-07	OCA2/AGXT/TST/TSTD1/CKMT2/BBOX1/CKMT1B/CHDH/ECHS1/RPLP2/PYCR3/ASS1/MPST/AZIN2/GAMT/SLC25A10/RPS15/DDO/GCDH/SARDH/SERINC2/GPT2/GPT/ACAD8/CKB/OAZ1/PDHB/ALDH4A1/PCBD1/AHCY/SHMT1/GRHPR/PDHA1/PSMA7/ALDH9A1/SDSL/BCKDK/NAT8L/PDHX/HSD17B10/FAU/RPL36/GSTZ1/ETHE1/SLC6A8/IVD/HIBCH/MCCC1/DMGDH/RPLP1/GLUD2/BHMT2/OGDH/AIMP2/PSMD6/ACAT1/QDPR/BCKDHB/TMLHE/PHYKPL/GCSH/SLC25A13/FAH/ACADSB/PSMF1/PSMB8/PSMD7/MCCC2/H…	69
6	b3	REACTOME_PEROXISOMAL_PROTEIN_IMPORT	REACTOME_PEROXISOMAL_PROTEIN_IMPORT	22/1804	63/19717	1.64145e-08	1.42149e-06	1.26063e-06	AGXT/ECH1/MLYCD/DDO/DECR2/ACOT8/PECR/CRAT/PHYH/ACAA1/DHRS4/ACOX3/PEX14/CAT/PEX10/TYSND1/ACOX2/ACOT2/EHHADH/HMGCL/IDH1/GNPAT	22
6	b3	REACTOME_CHOLESTEROL_BIOSYNTHESIS	REACTOME_CHOLESTEROL_BIOSYNTHESIS	14/1804	27/19717	1.74917e-08	1.49978e-06	1.33006e-06	CYP51A1/MVD/TM7SF2/DHCR7/IDI1/HSD17B7/MVK/FDFT1/ACAT2/NSDHL/EBP/SC5D/LSS/PMVK	14
6	b3	GOBP_ATP_BIOSYNTHETIC_PROCESS	GOBP_ATP_BIOSYNTHETIC_PROCESS	29/1804	102/19717	1.97013e-08	1.65644e-06	1.46899e-06	NDUFS7/ATP6V0C/NDUFS8/NDUFB7/ANTKMT/NDUFV1/ATP5F1D/NDUFB11/NDUFS6/UQCC3/SDHB/NDUFA11/ATP5F1B/NDUFB2/NDUFA2/ALDOA/NDUFS2/NDUFB10/ATP5MC3/PINK1/SPHK2/NDUFA10/ATP5F1A/NDUFC1/NDUFS3/SLC25A13/STOML2/NDUFB6/NDUFB5	29
6	b3	GOBP_ATP_SYNTHESIS_COUPLED_ELECTRON_TRANSPORT	GOBP_ATP_SYNTHESIS_COUPLED_ELECTRON_TRANSPORT	29/1804	102/19717	1.97013e-08	1.65644e-06	1.46899e-06	NDUFS7/NDUFS8/NDUFB7/NDUFV1/NDUFS6/UQCC3/COX8A/COX5B/CHCHD2/SDHB/COX6A1/CYC1/UQCRC1/COA6/NDUFB2/NDUFA2/COQ9/UQCRQ/AFG1L/NDUFS2/NDUFB10/PINK1/NDUFA10/NDUFC1/NDUFS3/COX4I1/NDUFB6/NDUFB5/GHITM	29
6	b3	GOMF_OXIDOREDUCTASE_ACTIVITY_ACTING_ON_THE_CH_CH_GROUP_OF_DONORS_NAD_OR_NADP_AS_ACCEPTOR	GOMF_OXIDOREDUCTASE_ACTIVITY_ACTING_ON_THE_CH_CH_GROUP_OF_DONORS_NAD_OR_NADP_AS_ACCEPTOR	15/1804	32/19717	3.12955e-08	2.60595e-06	2.31105e-06	BLVRB/DUS1L/FASN/TM7SF2/DHCR7/TECR/MECR/PTGES2/DECR2/PECR/DUS3L/DECR1/DUS2/BLVRA/SRD5A1	15
6	b3	GOBP_PROTON_MOTIVE_FORCE_DRIVEN_ATP_SYNTHESIS	GOBP_PROTON_MOTIVE_FORCE_DRIVEN_ATP_SYNTHESIS	24/1804	76/19717	3.51399e-08	2.8982e-06	2.57023e-06	NDUFS7/ATP6V0C/NDUFS8/NDUFB7/ANTKMT/NDUFV1/ATP5F1D/NDUFB11/NDUFS6/SDHB/NDUFA11/ATP5F1B/NDUFB2/NDUFA2/NDUFS2/NDUFB10/ATP5MC3/NDUFA10/ATP5F1A/NDUFC1/NDUFS3/STOML2/NDUFB6/NDUFB5	24
6	b3	GOBP_ORGANIC_HYDROXY_COMPOUND_BIOSYNTHETIC_PROCESS	GOBP_ORGANIC_HYDROXY_COMPOUND_BIOSYNTHETIC_PROCESS	51/1804	251/19717	4.19393e-08	3.42636e-06	3.03862e-06	OCA2/CYP51A1/STAR/PLTP/CACNA1H/MVD/PCK1/GPER1/DGKQ/LHCGR/TM7SF2/GPR37/ACAA2/DHCR7/ACLY/PTK2B/ISYNA1/ASAH1/ITPKB/ACOT8/INSIG1/KL/PTH1R/APOE/IDI1/ACER2/PCBD1/HSD17B7/MVK/FDFT1/NSDHL/CTNS/EBP/HSD3B7/ABCA2/HSD17B10/SC5D/CYB5R3/PDXK/DHFR/PPIP5K1/ABCG1/LSS/ACOX2/PMVK/SPHK2/ERG28/SOD1/PNPO/QDPR/ALDH2	51
6	b3	REACTOME_BRANCHED_CHAIN_AMINO_ACID_CATABOLISM	REACTOME_BRANCHED_CHAIN_AMINO_ACID_CATABOLISM	12/1804	21/19717	4.45194e-08	3.60316e-06	3.19541e-06	ECHS1/ACAD8/BCKDK/HSD17B10/IVD/HIBCH/MCCC1/ACAT1/BCKDHB/ACADSB/MCCC2/HIBADH	12
6	b3	WP_MITOCHONDRIAL_COMPLEX_I_ASSEMBLY_MODEL_OXPHOS_SYSTEM	WP_MITOCHONDRIAL_COMPLEX_I_ASSEMBLY_MODEL_OXPHOS_SYSTEM	20/1804	56/19717	4.7411e-08	3.80166e-06	3.37145e-06	NDUFB7/ECSIT/NDUFAF3/NDUFV1/NDUFB11/NDUFS6/TIMMDC1/NDUFB2/NDUFA2/FOXRED1/ACAD9/DMAC2/NDUFS2/NDUFB10/NDUFA10/NDUFC1/NUBPL/NDUFS3/NDUFB6/NDUFB5	20
6	b3	GOBP_TRIGLYCERIDE_METABOLIC_PROCESS	GOBP_TRIGLYCERIDE_METABOLIC_PROCESS	29/1804	106/19717	5.03413e-08	3.99959e-06	3.54698e-06	PCK1/MOGAT2/MOGAT1/LIPE/AGPAT2/CAV3/GPAT3/THRSP/NR1H3/GK/LPL/GPX1/SORL1/GPLD1/CIDEC/INSIG1/APOE/AGMO/DGAT1/SLC27A1/LMF1/NR1H2/PLAAT3/MGLL/SCARB1/CAT/ACSL1/DDHD2/GNPAT	29
6	b3	GOBP_MITOCHONDRIAL_RESPIRATORY_CHAIN_COMPLEX_ASSEMBLY	GOBP_MITOCHONDRIAL_RESPIRATORY_CHAIN_COMPLEX_ASSEMBLY	28/1804	101/19717	6.25356e-08	4.92326e-06	4.36613e-06	NDUFS7/NDUFS8/SCO2/NDUFB7/ECSIT/NDUFAF3/NDUFB11/UQCC3/COA3/SMIM20/NDUFA11/NDUFB2/NDUFA2/FOXRED1/ACAD9/DMAC2/NDUFS2/NDUFB10/COA4/NDUFA10/AIFM1/NDUFC1/NUBPL/UQCC1/NDUFS3/NDUFB6/NDUFB5/COX17	28
6	b3	WP_TCA_CYCLE_AKA_KREBS_OR_CITRIC_ACID_CYCLE	WP_TCA_CYCLE_AKA_KREBS_OR_CITRIC_ACID_CYCLE	11/1804	18/19717	6.3357e-08	4.92538e-06	4.368e-06	IDH3G/ACO2/SDHB/IDH2/MDH2/SUCLA2/IDH3B/SUCLG1/OGDH/SUCLG2/FH	11
6	b3	GOBP_THIOESTER_BIOSYNTHETIC_PROCESS	GOBP_THIOESTER_BIOSYNTHETIC_PROCESS	18/1804	47/19717	6.37001e-08	4.92538e-06	4.368e-06	MLYCD/SLC25A1/ACLY/ACSL4/TECR/PDK1/GCDH/MPC2/PDHB/ACSF3/PDHA1/PDK2/HSD17B12/PDHX/ACSL1/ACAT1/MMUT/PPCS	18
6	b3	WP_CHOLESTEROL_BIOSYNTHESIS_PATHWAY	WP_CHOLESTEROL_BIOSYNTHESIS_PATHWAY	10/1804	15/19717	7.84064e-08	6.00885e-06	5.32886e-06	CYP51A1/MVD/DHCR7/IDI1/MVK/FDFT1/NSDHL/SC5D/LSS/PMVK	10
6	b3	GOBP_STEROL_BIOSYNTHETIC_PROCESS	GOBP_STEROL_BIOSYNTHETIC_PROCESS	22/1804	68/19717	7.96503e-08	6.05063e-06	5.36592e-06	CYP51A1/MVD/TM7SF2/ACAA2/DHCR7/ACLY/INSIG1/APOE/IDI1/HSD17B7/MVK/FDFT1/NSDHL/EBP/ABCA2/SC5D/CYB5R3/ABCG1/LSS/PMVK/ERG28/SOD1	22
6	b3	KEGG_BUTANOATE_METABOLISM	KEGG_BUTANOATE_METABOLISM	15/1804	34/19717	8.60326e-08	6.47863e-06	5.74548e-06	ACADS/HADH/ECHS1/L2HGDH/ALDH5A1/ALDH1B1/PDHB/PDHA1/ACAT2/ALDH9A1/HADHA/EHHADH/ACAT1/HMGCL/ALDH2	15
6	b3	HALLMARK_CHOLESTEROL_HOMEOSTASIS	HALLMARK_CHOLESTEROL_HOMEOSTASIS	23/1804	74/19717	9.38254e-08	6.98503e-06	6.19458e-06	CYP51A1/MVD/ECH1/FASN/TM7SF2/LPL/DHCR7/FBXO6/IDI1/HSD17B7/MVK/FDFT1/ACAT2/NSDHL/EBP/ABCA2/PCYT2/SC5D/JAG1/ETHE1/LSS/LGALS3/PMVK	23
6	b3	WP_AMINO_ACID_METABOLISM	WP_AMINO_ACID_METABOLISM	26/1804	91/19717	9.43705e-08	6.98503e-06	6.19458e-06	PCK1/HADH/ACLY/ACADM/ASS1/MPST/PC/ACO2/GPT2/PDHA1/ACAA1/MDH2/PDHX/HIBCH/MCCC1/MDH1/LARS2/SUCLG1/OGDH/EHHADH/HMGCL/FAH/IDH1/FH/MMUT/HIBADH	26
6	b3	GOCC_RIBOSOME	GOCC_RIBOSOME	48/1804	239/19717	1.50411e-07	1.10386e-05	9.78946e-06	MRPL46/MRPL12/MRPS11/RPS6KL1/RPLP2/MRPL55/MRPL28/MRPL41/MRPL57/MRPL43/RPS15/MRPL23/MRPL4/MRPS12/MTG2/MRPS18A/MRPS2/NHP2/MRPS22/MRPS28/ASCC2/ZNF598/MRPL16/MRPL34/MRPS15/CHCHD1/AURKAIP1/MRPL44/FAU/RPL36/MRPS34/MRPS7/MRPL20/MRPL58/MRPL19/RPLP1/MRPS9/MRPL2/MRPL9/GADD45GIP1/MRPL40/MRPL18/MRPL32/MRPL37/MRPL39/PTCD3/MRPL15/MRPS18B	48
6	b3	GOBP_NADH_DEHYDROGENASE_COMPLEX_ASSEMBLY	GOBP_NADH_DEHYDROGENASE_COMPLEX_ASSEMBLY	20/1804	60/19717	1.76852e-07	1.28701e-05	1.14136e-05	NDUFS7/NDUFS8/NDUFB7/ECSIT/NDUFAF3/NDUFB11/NDUFA11/NDUFB2/NDUFA2/FOXRED1/ACAD9/DMAC2/NDUFS2/NDUFB10/NDUFA10/NDUFC1/NUBPL/NDUFS3/NDUFB6/NDUFB5	20
6	b3	KEGG_MEDICUS_VARIANT_MUTATION_INACTIVATED_PINK1_TO_ELECTRON_TRANSFER_IN_COMPLEX_I	KEGG_MEDICUS_VARIANT_MUTATION_INACTIVATED_PINK1_TO_ELECTRON_TRANSFER_IN_COMPLEX_I	17/1804	45/19717	1.86834e-07	1.34832e-05	1.19573e-05	NDUFS7/NDUFS8/NDUFB7/NDUFV1/NDUFB11/NDUFS6/NDUFA11/NDUFB2/NDUFA2/NDUFS2/NDUFB10/PINK1/NDUFA10/NDUFC1/NDUFS3/NDUFB6/NDUFB5	17
6	b3	GOMF_PRIMARY_ACTIVE_TRANSMEMBRANE_TRANSPORTER_ACTIVITY	GOMF_PRIMARY_ACTIVE_TRANSMEMBRANE_TRANSPORTER_ACTIVITY	37/1804	164/19717	1.94794e-07	1.39415e-05	1.23638e-05	NDUFS7/ATP6V0C/NDUFS8/ABCA3/NDUFB7/NDUFV1/ATP13A2/ATP6V0E2/NDUFS6/ABCC6/ABCA7/COX8A/TCIRG1/COX5B/ATP6V0B/ABCB8/ATP13A1/CYC1/ABCA2/UQCRC1/ATP5F1B/CYB561D2/NDUFB2/ATP8A1/NDUFA2/ABCG1/NDUFS2/ATP6V0D1/NDUFB10/NDUFA10/TAP1/NDUFC1/NDUFS3/ABCB7/COX4I1/NDUFB6/NDUFB5	37
6	b3	KEGG_MEDICUS_REFERENCE_CHOLESTEROL_BIOSYNTHESIS	KEGG_MEDICUS_REFERENCE_CHOLESTEROL_BIOSYNTHESIS	9/1804	13/19717	2.24184e-07	1.59134e-05	1.41126e-05	CYP51A1/TM7SF2/DHCR7/HSD17B7/FDFT1/NSDHL/EBP/SC5D/LSS	9
6	b3	GOBP_AMINO_ACID_CATABOLIC_PROCESS	GOBP_AMINO_ACID_CATABOLIC_PROCESS	29/1804	113/19717	2.27804e-07	1.60389e-05	1.42238e-05	AGXT/ECHS1/ALDH5A1/ETFB/ETFA/DDO/SARDH/GPT2/GPT/ACAD8/ALDH4A1/SHMT1/SDSL/BCKDK/HSD17B10/GSTZ1/IVD/HIBCH/MCCC1/GLUD2/ACAT1/QDPR/HMGCL/BCKDHB/GCSH/FAH/ACADSB/MCCC2/HIBADH	29
6	b3	GOCC_MITOCHONDRIAL_SMALL_RIBOSOMAL_SUBUNIT	GOCC_MITOCHONDRIAL_SMALL_RIBOSOMAL_SUBUNIT	14/1804	32/19717	2.64703e-07	1.84865e-05	1.63945e-05	MRPS11/MRPS12/MRPS18A/MRPS2/MRPS22/MRPS28/MRPS15/CHCHD1/AURKAIP1/MRPS34/MRPS7/MRPS9/PTCD3/MRPS18B	14
6	b3	REACTOME_METABOLISM_OF_WATER_SOLUBLE_VITAMINS_AND_COFACTORS	REACTOME_METABOLISM_OF_WATER_SOLUBLE_VITAMINS_AND_COFACTORS	31/1804	127/19717	2.98209e-07	2.06206e-05	1.82871e-05	NAPRT/AMN/SLC19A1/NMNAT3/FASN/MMAB/PARP10/NUDT8/CD320/PC/ALDH1L1/MTHFS/SLC52A2/PANK4/SHMT1/PCCB/NADK/CYB5R3/PDXK/DHFR/PPCDC/COASY/MCCC1/RNLS/NMRK1/PNPO/LDLRAP1/NFS1/MMUT/PPCS/MCCC2	31
6	b3	GOCC_RESPIRASOME	GOCC_RESPIRASOME	27/1804	102/19717	3.00022e-07	2.06206e-05	1.82871e-05	NDUFS7/NDUFS8/NDUFB7/NDUFV1/NDUFB11/NDUFS6/COX8A/COX5B/SDHB/COX6A1/NDUFA11/CYC1/UQCRC1/COA6/HIGD2A/NDUFB2/NDUFA2/FOXRED1/UQCRQ/NDUFS2/NDUFB10/NDUFA10/NDUFC1/NDUFS3/COX4I1/NDUFB6/NDUFB5	27
6	b3	GOBP_CELLULAR_MODIFIED_AMINO_ACID_BIOSYNTHETIC_PROCESS	GOBP_CELLULAR_MODIFIED_AMINO_ACID_BIOSYNTHETIC_PROCESS	13/1804	28/19717	3.03288e-07	2.06809e-05	1.83406e-05	CKMT2/BBOX1/CKMT1B/CHDH/ACADM/GAMT/CKB/MTHFS/SLC27A1/PTDSS2/ALDH9A1/DHFR/TMLHE	13
6	b3	GOMF_OXIDOREDUCTASE_ACTIVITY_ACTING_ON_NAD_P_H_QUINONE_OR_SIMILAR_COMPOUND_AS_ACCEPTOR	GOMF_OXIDOREDUCTASE_ACTIVITY_ACTING_ON_NAD_P_H_QUINONE_OR_SIMILAR_COMPOUND_AS_ACCEPTOR	19/1804	57/19717	3.57799e-07	2.42073e-05	2.14679e-05	NDUFS7/NDUFS8/NDUFB7/NDUFV1/NDUFS6/AIFM2/DHRS4/NQO2/NDUFB2/NDUFA2/TP53I3/NDUFS2/NDUFB10/NDUFA10/NDUFC1/NDUFS3/NDUFB6/CBR1/NDUFB5	19
6	b3	GOBP_PROTEIN_LOCALIZATION_TO_PLASMA_MEMBRANE	GOBP_PROTEIN_LOCALIZATION_TO_PLASMA_MEMBRANE	54/1804	291/19717	3.86681e-07	2.59586e-05	2.3021e-05	FYB1/TSPAN15/AMN/MRAP/PKP2/ARHGEF16/GPER1/CAV3/RAB26/SKAP1/RAB40C/NKD2/ADIPOQ/BSG/SORL1/PRAM1/KCNB1/PLS1/PDZK1/EPHB2/SIRT6/RHBDF2/LAMA5/RAMP1/ZDHHC8/TTC7B/FRMD8/SCRIB/RAMP2/SPTBN4/PACS2/PRPH2/CSK/FLOT2/ARFRP1/GAK/CIB1/FLNA/AKT1/ANK2/ZFYVE27/AKT2/LGALS3/RHOG/EHD1/ANK3/DENND4C/SORBS1/PALM/LDLRAP1/PDPK1/GOLGA7/LYPLA1/GGA2	54
6	b3	GOBP_ACETYL_COA_METABOLIC_PROCESS	GOBP_ACETYL_COA_METABOLIC_PROCESS	14/1804	33/19717	4.21049e-07	2.80483e-05	2.48743e-05	MVD/MLYCD/ACLY/PDK1/NUDT8/MPC2/PDHB/MVK/PDHA1/PDK2/PDHX/PMVK/ACAT1/PPCS	14
6	b3	GOBP_AMINO_ACID_BETAINE_METABOLIC_PROCESS	GOBP_AMINO_ACID_BETAINE_METABOLIC_PROCESS	10/1804	17/19717	4.27516e-07	2.82618e-05	2.50636e-05	BBOX1/CHDH/ACADM/CPT2/CRAT/ALDH9A1/DMGDH/BHMT2/ACADL/TMLHE	10
6	b3	GOBP_CELLULAR_KETONE_METABOLIC_PROCESS	GOBP_CELLULAR_KETONE_METABOLIC_PROCESS	45/1804	226/19717	4.69739e-07	3.08177e-05	2.73303e-05	FABP3/HSD11B2/STAR/CACNA1H/IL1B/CYP4F12/KLHL25/DGKQ/NR1H3/MLYCD/ADIPOQ/PDK1/FDXR/SIRT6/INSIG1/AKR1B1/MID1IP1/GPD1/NR1H2/AIFM2/DHRS4/HAGH/NCOR2/NQO2/PDK2/BCKDK/HSD17B10/SIRT2/AKT1/COQ8B/TYSND1/COQ9/AKR7A2/AKT2/PPTC7/ACADL/PNKD/STARD3/COQ6/COQ5/PPARD/PDSS2/COQ2/SRD5A1/CBR1	45
6	b3	GOCC_LARGE_RIBOSOMAL_SUBUNIT	GOCC_LARGE_RIBOSOMAL_SUBUNIT	29/1804	117/19717	5.04412e-07	3.28437e-05	2.9127e-05	MRPL46/MRPL12/RPLP2/MRPL55/MRPL28/MRPL41/MRPL57/MRPL43/MRPL23/MRPL4/MRPS18A/NHP2/MRPL16/MRPL34/MRPL44/RPL36/MRPL20/MRPL58/MRPL19/RPLP1/MRPL2/MRPL9/GADD45GIP1/MRPL40/MRPL18/MRPL32/MRPL37/MRPL39/MRPL15	29
6	b3	GOBP_TRIGLYCERIDE_BIOSYNTHETIC_PROCESS	GOBP_TRIGLYCERIDE_BIOSYNTHETIC_PROCESS	16/1804	43/19717	5.45613e-07	3.50001e-05	3.10393e-05	PCK1/MOGAT2/MOGAT1/AGPAT2/GPAT3/THRSP/NR1H3/GK/GPLD1/AGMO/DGAT1/SLC27A1/NR1H2/SCARB1/ACSL1/GNPAT	16
6	b3	GOMF_4_IRON_4_SULFUR_CLUSTER_BINDING	GOMF_4_IRON_4_SULFUR_CLUSTER_BINDING	16/1804	43/19717	5.45613e-07	3.50001e-05	3.10393e-05	NDUFS7/NUBP2/NDUFS8/NTHL1/NDUFV1/ETFDH/POLD1/ACO2/CIAO3/RTEL1/SDHB/NFU1/DPH2/NDUFS2/NUBP1/NUBPL	16
6	b3	REACTOME_MITOCHONDRIAL_FATTY_ACID_BETA_OXIDATION_OF_SATURATED_FATTY_ACIDS	REACTOME_MITOCHONDRIAL_FATTY_ACID_BETA_OXIDATION_OF_SATURATED_FATTY_ACIDS	8/1804	11/19717	6.20274e-07	3.94969e-05	3.50272e-05	ACADS/HADH/ECHS1/ACADM/MECR/HADHB/HADHA/ACADL	8
6	b3	HALLMARK_BILE_ACID_METABOLISM	HALLMARK_BILE_ACID_METABOLISM	28/1804	112/19717	6.53739e-07	4.13239e-05	3.66476e-05	AGXT/RXRG/BBOX1/LIPE/ABCA3/MLYCD/PEX16/FDXR/SLC22A18/PECR/IDI1/ISOC1/PHYH/PRDX5/PEX19/PEX11A/ALDH9A1/IDH2/SLC29A1/HSD3B7/ABCA2/CAT/RBP1/ACSL1/SOD1/RETSAT/IDH1/GNPAT	28
6	b3	GOBP_STEROID_METABOLIC_PROCESS	GOBP_STEROID_METABOLIC_PROCESS	58/1804	327/19717	6.94756e-07	4.35984e-05	3.86647e-05	CYP51A1/HSD11B2/STAR/CACNA1H/MVD/LIPE/DGKQ/LHCGR/LRP5/TM7SF2/ACAA2/DHCR7/RDH5/TSPO/ACLY/CYP1A2/ESR1/FDXR/DHRS11/ASAH1/LEPR/ACOT8/INSIG1/AKR1B1/APOE/IDI1/HSD17B7/MVK/ACAA1/FDFT1/DHRS4/NSDHL/SCARB1/HSD17B12/EBP/HSD3B7/ABCA2/HSD17B10/SC5D/CAT/CYB5R3/STUB1/CEBPA/ABCG1/LSS/ACOX2/PMVK/ACADL/STARD3/ERG28/SNX17/SOD1/CYP26B1/LDLRAP1/PPARD/SRD5A1/CBR1/FECH	58
6	b3	GOMF_OXIDOREDUCTASE_ACTIVITY_ACTING_ON_THE_ALDEHYDE_OR_OXO_GROUP_OF_DONORS_NAD_OR_NADP_AS_ACCEPTOR	GOMF_OXIDOREDUCTASE_ACTIVITY_ACTING_ON_THE_ALDEHYDE_OR_OXO_GROUP_OF_DONORS_NAD_OR_NADP_AS_ACCEPTOR	15/1804	39/19717	7.49527e-07	4.66972e-05	4.14127e-05	FAR2/ALDH5A1/ALDH1B1/ALDH16A1/ALDH3B2/ALDH1L1/AKR1B1/PDHB/ALDH4A1/PDHA1/ALDH9A1/HSD17B12/PDHX/OGDH/ALDH2	15
6	b3	GOCC_NADH_DEHYDROGENASE_COMPLEX	GOCC_NADH_DEHYDROGENASE_COMPLEX	17/1804	49/19717	7.71774e-07	4.77397e-05	4.23373e-05	NDUFS7/NDUFS8/NDUFB7/NDUFV1/NDUFB11/NDUFS6/NDUFA11/NDUFB2/NDUFA2/FOXRED1/NDUFS2/NDUFB10/NDUFA10/NDUFC1/NDUFS3/NDUFB6/NDUFB5	17
6	b3	KEGG_MEDICUS_REFERENCE_ELECTRON_TRANSFER_IN_COMPLEX_I	KEGG_MEDICUS_REFERENCE_ELECTRON_TRANSFER_IN_COMPLEX_I	16/1804	44/19717	7.8479e-07	4.82006e-05	4.2746e-05	NDUFS7/NDUFS8/NDUFB7/NDUFV1/NDUFB11/NDUFS6/NDUFA11/NDUFB2/NDUFA2/NDUFS2/NDUFB10/NDUFA10/NDUFC1/NDUFS3/NDUFB6/NDUFB5	16
6	b3	WP_OXIDATIVE_PHOSPHORYLATION	WP_OXIDATIVE_PHOSPHORYLATION	19/1804	60/19717	8.78985e-07	5.30855e-05	4.70782e-05	NDUFS7/NDUFS8/NDUFB7/NDUFV1/ATP5F1D/NDUFS6/NDUFA11/ATP5F1B/NDUFB2/NDUFA2/NDUFS2/NDUFB10/ATP5MC3/NDUFA10/ATP5F1A/NDUFC1/NDUFS3/NDUFB6/NDUFB5	19
6	b3	GOBP_ACETYL_COA_BIOSYNTHETIC_PROCESS	GOBP_ACETYL_COA_BIOSYNTHETIC_PROCESS	10/1804	18/19717	8.82716e-07	5.30855e-05	4.70782e-05	MLYCD/ACLY/PDK1/MPC2/PDHB/PDHA1/PDK2/PDHX/ACAT1/PPCS	10
6	b3	WP_CHOLESTEROL_SYNTHESIS_DISORDERS	WP_CHOLESTEROL_SYNTHESIS_DISORDERS	10/1804	18/19717	8.82716e-07	5.30855e-05	4.70782e-05	CYP51A1/MVD/DHCR7/IDI1/MVK/FDFT1/EBP/SC5D/LSS/PMVK	10
6	b3	GOBP_CELLULAR_MODIFIED_AMINO_ACID_METABOLIC_PROCESS	GOBP_CELLULAR_MODIFIED_AMINO_ACID_METABOLIC_PROCESS	30/1804	127/19717	9.74312e-07	5.819e-05	5.16049e-05	AGXT/ABHD12B/CKMT2/BBOX1/CKMT1B/SLC19A1/CHDH/ACADM/ASS1/GAMT/SARDH/CPT2/CKB/MTHFS/ALDH4A1/CRAT/SLC27A1/SHMT1/PAX8/PTDSS2/ALDH9A1/CTNS/DHFR/SLC6A8/PLA2G15/DMGDH/BHMT2/ACADL/TMLHE/ABHD12	30
6	b3	REACTOME_GLUCONEOGENESIS	REACTOME_GLUCONEOGENESIS	14/1804	35/19717	1.00072e-06	5.93575e-05	5.26404e-05	PGAM2/PCK1/SLC25A1/SLC37A2/SLC25A10/PC/MDH2/SLC37A1/G6PC3/SLC25A11/PGAM1/ALDOA/MDH1/SLC25A13	14
6	b3	WP_NONALCOHOLIC_FATTY_LIVER_DISEASE	WP_NONALCOHOLIC_FATTY_LIVER_DISEASE	34/1804	154/19717	1.02124e-06	6.01627e-05	5.33545e-05	NDUFS7/IL1B/NDUFS8/NR1H3/NDUFB7/ADIPOQ/NDUFV1/NDUFB11/NDUFS6/LEPR/COX8A/COX5B/MAP3K11/SDHB/COX6A1/NDUFA11/TRAF2/CYC1/UQCRC1/AKT1/NDUFB2/NDUFA2/CEBPA/ADIPOR2/UQCRQ/AKT2/NDUFS2/NDUFB10/NDUFA10/NDUFC1/NDUFS3/COX4I1/NDUFB6/NDUFB5	34
6	b3	GOBP_ADAPTIVE_THERMOGENESIS	GOBP_ADAPTIVE_THERMOGENESIS	36/1804	168/19717	1.06171e-06	6.19185e-05	5.49115e-05	PM20D1/UCP1/CIDEA/TRPM8/PEMT/TSHR/G0S2/PWWP2B/UCP2/GADD45G/NR1H3/NOTCH1/ACHE/HADH/ADIPOQ/FABP4/SORL1/ADRB1/SIRT6/LEPR/CPT2/CKB/STK11/HSF1/SLC25A4/NR1H2/DECR1/SLC25A5/DHRS7B/ADIPOR2/SMARCA4/ACSL1/ACADL/CD36/FH/GNAS	36
6	b3	KEGG_HUNTINGTONS_DISEASE	KEGG_HUNTINGTONS_DISEASE	38/1804	182/19717	1.06534e-06	6.19185e-05	5.49115e-05	UCP1/NDUFS7/NDUFS8/NDUFB7/GPX1/NDUFV1/ATP5F1D/NDUFS6/AP2A1/SLC25A6/POLR2E/COX8A/HTT/COX5B/SLC25A4/SDHB/COX6A1/TGM2/CYC1/SLC25A5/UQCRC1/ATP5F1B/NDUFB2/NDUFA2/UQCRQ/NDUFS2/NDUFB10/CLTB/ATP5MC3/NDUFA10/ATP5F1A/SOD1/NDUFC1/VDAC2/NDUFS3/COX4I1/NDUFB6/NDUFB5	38
6	b3	KEGG_MEDICUS_VARIANT_MUTATION_CAUSED_ABERRANT_SNCA_TO_ELECTRON_TRANSFER_IN_COMPLEX_I	KEGG_MEDICUS_VARIANT_MUTATION_CAUSED_ABERRANT_SNCA_TO_ELECTRON_TRANSFER_IN_COMPLEX_I	16/1804	45/19717	1.1147e-06	6.3929e-05	5.66945e-05	NDUFS7/NDUFS8/NDUFB7/NDUFV1/NDUFB11/NDUFS6/NDUFA11/NDUFB2/NDUFA2/NDUFS2/NDUFB10/NDUFA10/NDUFC1/NDUFS3/NDUFB6/NDUFB5	16
6	b3	KEGG_MEDICUS_VARIANT_MUTATION_CAUSED_ABERRANT_TDP43_TO_ELECTRON_TRANSFER_IN_COMPLEX_I	KEGG_MEDICUS_VARIANT_MUTATION_CAUSED_ABERRANT_TDP43_TO_ELECTRON_TRANSFER_IN_COMPLEX_I	16/1804	45/19717	1.1147e-06	6.3929e-05	5.66945e-05	NDUFS7/NDUFS8/NDUFB7/NDUFV1/NDUFB11/NDUFS6/NDUFA11/NDUFB2/NDUFA2/NDUFS2/NDUFB10/NDUFA10/NDUFC1/NDUFS3/NDUFB6/NDUFB5	16
6	b3	GOBP_NEUTRAL_LIPID_BIOSYNTHETIC_PROCESS	GOBP_NEUTRAL_LIPID_BIOSYNTHETIC_PROCESS	17/1804	51/19717	1.46895e-06	8.31444e-05	7.37354e-05	PCK1/MOGAT2/MOGAT1/AGPAT2/GPAT3/THRSP/NR1H3/GK/GPLD1/AGMO/DGAT1/SLC27A1/NR1H2/SCARB1/PLA2G15/ACSL1/GNPAT	17
6	b3	KEGG_MEDICUS_VARIANT_MUTATION_CAUSED_ABERRANT_ABETA_TO_ELECTRON_TRANSFER_IN_COMPLEX_I	KEGG_MEDICUS_VARIANT_MUTATION_CAUSED_ABERRANT_ABETA_TO_ELECTRON_TRANSFER_IN_COMPLEX_I	17/1804	51/19717	1.46895e-06	8.31444e-05	7.37354e-05	NDUFS7/NDUFS8/NDUFB7/NDUFV1/MAPT/NDUFB11/NDUFS6/NDUFA11/NDUFB2/NDUFA2/NDUFS2/NDUFB10/NDUFA10/NDUFC1/NDUFS3/NDUFB6/NDUFB5	17
6	b3	GOBP_STEROID_BIOSYNTHETIC_PROCESS	GOBP_STEROID_BIOSYNTHETIC_PROCESS	38/1804	185/19717	1.62364e-06	9.13035e-05	8.09712e-05	CYP51A1/STAR/CACNA1H/MVD/DGKQ/LHCGR/TM7SF2/ACAA2/DHCR7/TSPO/ACLY/FDXR/DHRS11/ASAH1/ACOT8/INSIG1/AKR1B1/APOE/IDI1/HSD17B7/MVK/FDFT1/NSDHL/HSD17B12/EBP/HSD3B7/ABCA2/HSD17B10/SC5D/CYB5R3/ABCG1/LSS/ACOX2/PMVK/STARD3/ERG28/SOD1/SRD5A1	38
6	b3	GOMF_OXIDOREDUCTION_DRIVEN_ACTIVE_TRANSMEMBRANE_TRANSPORTER_ACTIVITY	GOMF_OXIDOREDUCTION_DRIVEN_ACTIVE_TRANSMEMBRANE_TRANSPORTER_ACTIVITY	20/1804	68/19717	1.69511e-06	9.47074e-05	8.39899e-05	NDUFS7/NDUFS8/NDUFB7/NDUFV1/NDUFS6/COX8A/COX5B/CYC1/UQCRC1/CYB561D2/NDUFB2/NDUFA2/NDUFS2/NDUFB10/NDUFA10/NDUFC1/NDUFS3/COX4I1/NDUFB6/NDUFB5	20
6	b3	WP_METABOLIC_EPILEPTIC_DISORDERS	WP_METABOLIC_EPILEPTIC_DISORDERS	24/1804	92/19717	1.78716e-06	9.92104e-05	8.79834e-05	PGAM2/PCK1/SLC25A1/HADH/ECHS1/ASS1/PFKL/GAMT/PC/GCDH/GPT/MPC2/SHMT1/PDHA1/PFKP/MDH2/SLC25A5/PGAM1/ETHE1/ALDOA/MDH1/ACAT1/SPCS1/SLC2A4	24
6	b3	GOBP_PYRIDINE_CONTAINING_COMPOUND_METABOLIC_PROCESS	GOBP_PYRIDINE_CONTAINING_COMPOUND_METABOLIC_PROCESS	23/1804	86/19717	1.82983e-06	0.000100932	8.95104e-05	NAPRT/NMNAT3/PARP10/MLST8/PC/ALDH1L1/TALDO1/RPTOR/NUDT17/TKT/GPD1/NADK/IDH2/MDH2/ME1/PDXK/PGAM1/TP53I3/NMRK1/MDH1/PNPO/PGLS/IDH1	23
6	b3	GOBP_ALPHA_AMINO_ACID_METABOLIC_PROCESS	GOBP_ALPHA_AMINO_ACID_METABOLIC_PROCESS	41/1804	208/19717	1.95718e-06	0.000107273	9.51336e-05	OCA2/AGXT/UCP2/ILVBL/ALDH5A1/PYCR3/ASS1/MPST/AZIN2/DDO/GCDH/SARDH/GPT2/GPT/ACAD8/MTHFS/ALDH4A1/PCBD1/SHMT1/THAP4/SDSL/NAT8L/HSD17B10/GSTZ1/DHFR/IVD/HIBCH/MCCC1/GLUD2/BHMT2/ACAT1/QDPR/HMGCL/GCSH/MSRA/SLC25A13/FAH/ACADSB/MMUT/MCCC2/HIBADH	41
6	b3	GOBP_PYRUVATE_METABOLIC_PROCESS	GOBP_PYRUVATE_METABOLIC_PROCESS	28/1804	118/19717	2.01302e-06	0.00010964	9.72328e-05	PGAM2/PCK1/SLC2A6/UCP2/GALK1/ARL2/PFKFB1/MLST8/PDK1/ME3/SIRT6/PFKL/PC/MPC2/PGM1/PDHB/FAHD1/RPTOR/PDHA1/GPD1/PFKP/PDK2/PDHX/ME1/PGAM1/ALDOA/JMJD8/OGDH	28
6	b3	GOMF_OXIDOREDUCTASE_ACTIVITY_ACTING_ON_NAD_P_H	GOMF_OXIDOREDUCTASE_ACTIVITY_ACTING_ON_NAD_P_H	23/1804	87/19717	2.27406e-06	0.000123083	0.000109155	NDUFS7/NDUFS8/NDUFB7/NDUFV1/NDUFS6/AIFM2/DHRS4/NQO2/CYBA/CYB5R3/NDUFB2/NDUFA2/TP53I3/RNLS/NDUFS2/NDUFB10/NDUFA10/AIFM1/NDUFC1/NDUFS3/NDUFB6/CBR1/NDUFB5	23
6	b3	GOBP_PROTON_TRANSMEMBRANE_TRANSPORT	GOBP_PROTON_TRANSMEMBRANE_TRANSPORT	34/1804	160/19717	2.55072e-06	0.0001372	0.000121674	UCP1/NDUFS7/ATP6V0C/SLC25A22/UCP2/SLC47A1/SLC11A1/LETM1/ANTKMT/ATP5F1D/ATP6V0E2/TMEM175/COX8A/TCIRG1/COX5B/ATP6V0B/SLC25A4/RNASEK/SLC36A2/CTNS/CYC1/SLC25A5/UQCRC1/ATP5F1B/ACTN4/ATP6V0D1/ATP5MC3/CHP1/SPHK2/ATP5F1A/SLC25A13/COX4I1/COX17/GHITM	34
6	b3	GOCC_TRICARBOXYLIC_ACID_CYCLE_ENZYME_COMPLEX	GOCC_TRICARBOXYLIC_ACID_CYCLE_ENZYME_COMPLEX	9/1804	16/19717	2.77847e-06	0.000147617	0.000130912	IDH3G/BCKDK/SUCLA2/IDH3B/SUCLG1/OGDH/SUCLG2/BCKDHB/FH	9
6	b3	WP_TCA_CYCLE_AND_DEFICIENCY_OF_PYRUVATE_DEHYDROGENASE_COMPLEX_PDHC	WP_TCA_CYCLE_AND_DEFICIENCY_OF_PYRUVATE_DEHYDROGENASE_COMPLEX_PDHC	9/1804	16/19717	2.77847e-06	0.000147617	0.000130912	PCK1/ACLY/PC/PDHA1/MDH1/OGDH/SUCLG2/IDH1/FH	9
6	b3	GOBP_CELLULAR_ALDEHYDE_METABOLIC_PROCESS	GOBP_CELLULAR_ALDEHYDE_METABOLIC_PROCESS	20/1804	70/19717	2.79563e-06	0.000147623	0.000130917	GLYCTK/AGXT/CACNA1H/MGAT4A/ALDH3B2/TKFC/TALDO1/GRHPR/TKT/DHRS4/HAGH/ALDH9A1/IDH2/PDXK/HYI/AKR7A2/PNKD/PNPO/IDH1/ALDH2	20
6	b3	WP_TRIACYLGLYCERIDE_SYNTHESIS	WP_TRIACYLGLYCERIDE_SYNTHESIS	11/1804	24/19717	2.95652e-06	0.000155172	0.000137612	MOGAT2/MOGAT1/LIPE/AGPAT2/GK/LPL/PLPP2/DGAT1/GPD1/AGPAT3/GNPAT	11
6	b3	GOMF_OXIDOREDUCTASE_ACTIVITY_ACTING_ON_THE_ALDEHYDE_OR_OXO_GROUP_OF_DONORS	GOMF_OXIDOREDUCTASE_ACTIVITY_ACTING_ON_THE_ALDEHYDE_OR_OXO_GROUP_OF_DONORS	16/1804	48/19717	2.98181e-06	0.000155557	0.000137954	FAR2/ALDH5A1/ALDH1B1/ALDH16A1/ALDH3B2/ALDH1L1/AKR1B1/PDHB/ALDH4A1/PDHA1/ALDH9A1/HSD17B12/PDHX/OGDH/BCKDHB/ALDH2	16
6	b3	GOBP_MONOSACCHARIDE_BIOSYNTHETIC_PROCESS	GOBP_MONOSACCHARIDE_BIOSYNTHETIC_PROCESS	25/1804	102/19717	3.75885e-06	0.00019492	0.000172862	PGAM2/PCK1/DGKQ/SLC25A1/ADIPOQ/RBP4/PFKFB1/ACADM/SIRT6/SLC25A10/PC/LEPR/AKR1B1/GPT2/GPT/PGM1/STK11/GPD1/PDK2/MDH2/G6PC3/SLC25A11/PGAM1/MDH1/SLC25A13	25
6	b3	REACTOME_PEROXISOMAL_LIPID_METABOLISM	REACTOME_PEROXISOMAL_LIPID_METABOLISM	12/1804	29/19717	3.91694e-06	0.000201909	0.00017906	MLYCD/ACBD4/DECR2/ACOT8/PECR/CRAT/PHYH/ACAA1/ACOX3/ACOX2/EHHADH/ACBD5	12
6	b3	KEGG_GLYCEROLIPID_METABOLISM	KEGG_GLYCEROLIPID_METABOLISM	16/1804	49/19717	4.05334e-06	0.000207071	0.000183638	GLYCTK/AGPAT2/GPAT3/DGKQ/GK/LPL/ALDH1B1/TKFC/PLPP2/AKR1B1/DGKZ/DGAT1/MGLL/ALDH9A1/AGPAT3/ALDH2	16
6	b3	WP_FEMALE_STEROID_HORMONES_IN_CARDIOMYOCYTE_ENERGY_METABOLISM	WP_FEMALE_STEROID_HORMONES_IN_CARDIOMYOCYTE_ENERGY_METABOLISM	8/1804	13/19717	4.08881e-06	0.000207071	0.000183638	ACLY/ESR1/ACADM/HADHB/STK11/ESRRA/AKT2/SLC2A4	8
6	b3	WP_MEVALONATE_ARM_OF_CHOLESTEROL_BIOSYNTHESIS_PATHWAY	WP_MEVALONATE_ARM_OF_CHOLESTEROL_BIOSYNTHESIS_PATHWAY	8/1804	13/19717	4.08881e-06	0.000207071	0.000183638	MVD/IDI1/MVK/FDFT1/ACAT2/PMVK/ACAT1/HMGCL	8
6	b3	GOBP_NADP_METABOLIC_PROCESS	GOBP_NADP_METABOLIC_PROCESS	15/1804	44/19717	4.41266e-06	0.000220298	0.000195368	MLST8/PC/ALDH1L1/TALDO1/RPTOR/NUDT17/TKT/NADK/IDH2/ME1/PGAM1/TP53I3/MDH1/PGLS/IDH1	15
6	b3	KEGG_LYSINE_DEGRADATION	KEGG_LYSINE_DEGRADATION	15/1804	44/19717	4.41266e-06	0.000220298	0.000195368	BBOX1/HADH/ECHS1/ALDH1B1/GCDH/ACAT2/ALDH9A1/HADHA/DOT1L/OGDH/EHHADH/ACAT1/NSD2/TMLHE/ALDH2	15
6	b3	GOBP_REGULATION_OF_SMALL_MOLECULE_METABOLIC_PROCESS	GOBP_REGULATION_OF_SMALL_MOLECULE_METABOLIC_PROCESS	57/1804	338/19717	4.42631e-06	0.000220298	0.000195368	FABP3/STAR/IL1B/GPER1/SLC2A6/KLHL25/DGKQ/LHCGR/NR1H3/MLYCD/ADIPOQ/TSPO/ANTKMT/ARL2/PFKFB1/PTK2B/MLST8/PDK1/ACADM/SIRT6/GPLD1/CD320/LEPR/INSIG1/PTH1R/APOE/GPT2/GPT/STK11/MID1IP1/BAD/ATP5IF1/RPTOR/GPD1/NR1H2/NCOR2/PDK2/BCKDK/ME1/ABCA2/PGAM1/SIRT2/AKT1/TYSND1/PRKN/ABCG1/AKT2/PPTC7/JMJD8/ACADL/PINK1/SPHK2/SOD1/SORBS1/LDLRAP1/PPARD/FIS1	57
6	b3	GOBP_QUINONE_METABOLIC_PROCESS	GOBP_QUINONE_METABOLIC_PROCESS	14/1804	39/19717	4.58087e-06	0.000226688	0.000201035	CYP4F12/FDXR/AKR1B1/AIFM2/NQO2/COQ8B/COQ9/AKR7A2/PPTC7/COQ6/COQ5/PDSS2/COQ2/CBR1	14
6	b3	KEGG_MEDICUS_REFERENCE_CITRATE_CYCLE_SECOND_CARBON_OXIDATION_2	KEGG_MEDICUS_REFERENCE_CITRATE_CYCLE_SECOND_CARBON_OXIDATION_2	7/1804	10/19717	4.96803e-06	0.00024445	0.000216787	SDHB/MDH2/SUCLA2/MDH1/SUCLG1/SUCLG2/FH	7
6	b3	KEGG_STEROID_BIOSYNTHESIS	KEGG_STEROID_BIOSYNTHESIS	9/1804	17/19717	5.4233e-06	0.000265343	0.000235316	CYP51A1/TM7SF2/DHCR7/HSD17B7/FDFT1/NSDHL/EBP/SC5D/LSS	9
6	b3	GOBP_IRON_SULFUR_CLUSTER_ASSEMBLY	GOBP_IRON_SULFUR_CLUSTER_ASSEMBLY	12/1804	30/19717	5.98536e-06	0.000290021	0.000257201	NUBP2/BOLA1/CIAO3/NFU1/CIAO2B/CIAO2A/BOLA3/NUBP1/NUBPL/HSCB/ABCB7/NFS1	12
6	b3	KEGG_ALZHEIMERS_DISEASE	KEGG_ALZHEIMERS_DISEASE	34/1804	166/19717	6.00019e-06	0.000290021	0.000257201	NDUFS7/IL1B/NDUFS8/NDUFB7/LPL/NDUFV1/MAPT/ATP5F1D/NDUFS6/APOE/COX8A/BAD/COX5B/SDHB/COX6A1/CYC1/HSD17B10/UQCRC1/ATP5F1B/NDUFB2/NDUFA2/UQCRQ/NDUFS2/NDUFB10/ATP5MC3/APBB1/CHP1/NDUFA10/ATP5F1A/NDUFC1/NDUFS3/COX4I1/NDUFB6/NDUFB5	34
6	b3	GOCC_NUCLEOID	GOCC_NUCLEOID	15/1804	45/19717	6.06164e-06	0.000290021	0.000257201	LONP1/ATAD3A/MPG/HADHB/POLRMT/DDX28/TUFM/HADHA/HSD17B10/SLC25A5/ATP5F1B/TFB2M/VDAC2/DHX30/SUPV3L1	15
6	b3	GOMF_NAD_P_H_DEHYDROGENASE_QUINONE_ACTIVITY	GOMF_NAD_P_H_DEHYDROGENASE_QUINONE_ACTIVITY	15/1804	45/19717	6.06164e-06	0.000290021	0.000257201	NDUFS7/NDUFS8/NDUFB7/NDUFV1/NDUFS6/NQO2/NDUFB2/NDUFA2/NDUFS2/NDUFB10/NDUFA10/NDUFC1/NDUFS3/NDUFB6/NDUFB5	15
6	b3	GOCC_OUTER_MEMBRANE	GOCC_OUTER_MEMBRANE	45/1804	248/19717	6.46051e-06	0.000307407	0.000272619	GK/DHCR7/RHOT2/TSPO/BOK/ACSL4/TMEM53/AKAP1/ASS1/CHCHD6/NLRX1/BPHL/DMPK/SLC22A3/HADHB/AMBRA1/RMDN3/MIEF2/BAD/MIEF1/MICOS13/BCL2/AIFM2/CPTP/TUFM/MIGA2/CYB5R3/COASY/TOMM34/PRKN/MUL1/SYNE2/ACSL1/SMPD4/ATP5MC3/PINK1/RTN4IP1/MTX2/CHCHD3/RETSAT/VDAC2/MGST3/FIS1/EXD2/IMMT	45
6	b3	GOBP_MITOCHONDRIAL_TRANSPORT	GOBP_MITOCHONDRIAL_TRANSPORT	37/1804	189/19717	7.16092e-06	0.000338872	0.000300524	UCP1/FZD9/UCP2/FLVCR1/ACAA2/RHOT2/TSPO/BOK/HIP1R/TIMM13/SLC25A20/SLC25A10/CPT2/SLC25A6/TIMM44/BAD/ATP5IF1/BCL2/SLC25A4/MAIP1/ALKBH7/SLC25A5/PMPCA/TOMM34/PRKN/MUL1/BAP1/PINK1/STARD3/UBE2J2/HTRA2/AIFM1/MTX2/VDAC2/FIS1/SLC25A13/PMPCB	37
6	b3	GOBP_MITOCHONDRIAL_ELECTRON_TRANSPORT_NADH_TO_UBIQUINONE	GOBP_MITOCHONDRIAL_ELECTRON_TRANSPORT_NADH_TO_UBIQUINONE	16/1804	51/19717	7.28043e-06	0.000342655	0.000303879	NDUFS7/NDUFS8/NDUFB7/NDUFV1/NDUFS6/NDUFB2/NDUFA2/COQ9/NDUFS2/NDUFB10/PINK1/NDUFA10/NDUFC1/NDUFS3/NDUFB6/NDUFB5	16
6	b3	GOBP_ALPHA_AMINO_ACID_CATABOLIC_PROCESS	GOBP_ALPHA_AMINO_ACID_CATABOLIC_PROCESS	23/1804	93/19717	7.72216e-06	0.000361481	0.000320574	AGXT/DDO/SARDH/GPT2/GPT/ACAD8/ALDH4A1/SHMT1/SDSL/HSD17B10/GSTZ1/IVD/HIBCH/MCCC1/GLUD2/ACAT1/QDPR/HMGCL/GCSH/FAH/ACADSB/MCCC2/HIBADH	23
6	b3	REACTOME_DISEASES_OF_METABOLISM	REACTOME_DISEASES_OF_METABOLISM	45/1804	250/19717	8.01594e-06	0.000373215	0.000330981	SEMA5B/POMC/AMN/OPLAH/ADAMTS18/ABCA3/NOTCH1/APRT/MMAB/GALK1/B3GAT3/NOTCH3/FDXR/CD320/PC/ALG12/TALDO1/PGM1/AGRN/GALE/AHCY/GAA/NOTCH4/ALG9/PCCB/ADAMTS7/CSPG4/G6PC3/DPM3/B4GALT7/ADA/POMGNT1/MAN1B1/MCCC1/GALNS/ADAMTSL4/B4GAT1/HPRT1/GYG2/CYP26B1/DOLK/IDH1/MMUT/SDC3/MCCC2	45
6	b3	GOMF_LIGASE_ACTIVITY	GOMF_LIGASE_ACTIVITY	34/1804	169/19717	9.012e-06	0.000415127	0.00036815	NAPRT/ATP6V0C/ACSL4/SARS2/ATP5F1D/ASS1/PC/MTHFS/YARS2/ACSF3/SLC27A1/SLC27A4/PCCB/FARSA/ACSF2/GATB/CARS2/SUCLA2/DARS2/ATP5F1B/MCCC1/IARS2/UBA7/LARS2/SUCLG1/ACSL1/TARS2/ATP5F1A/RTCA/EARS2/SUCLG2/LRRC47/PPCS/MCCC2	34
6	b3	GOMF_STRUCTURAL_CONSTITUENT_OF_RIBOSOME	GOMF_STRUCTURAL_CONSTITUENT_OF_RIBOSOME	34/1804	169/19717	9.012e-06	0.000415127	0.00036815	MRPL46/MRPL12/MRPS11/RPLP2/MRPL55/MRPL28/MRPL41/MRPL57/MRPL43/RPS15/MRPL23/MRPL4/MRPS12/MRPS18A/MRPS2/MRPS22/MRPL16/MRPL34/MRPS15/FAU/RPL36/MRPS34/MRPS7/MRPL20/MRPL19/RPLP1/MRPS9/MRPL2/MRPL9/MRPL18/MRPL32/MRPL37/MRPL15/MRPS18B	34
6	b3	GOBP_POSITIVE_REGULATION_OF_COLD_INDUCED_THERMOGENESIS	GOBP_POSITIVE_REGULATION_OF_COLD_INDUCED_THERMOGENESIS	24/1804	101/19717	1.03165e-05	0.000472705	0.000419212	UCP1/TRPM8/PEMT/TSHR/G0S2/UCP2/GADD45G/ACHE/HADH/ADIPOQ/FABP4/ADRB1/SIRT6/LEPR/CPT2/HSF1/DECR1/ADIPOR2/SMARCA4/ACSL1/ACADL/CD36/FH/GNAS	24
6	b3	GOMF_LYASE_ACTIVITY	GOMF_LYASE_ACTIVITY	38/1804	200/19717	1.11765e-05	0.000506745	0.0004494	PM20D1/MVD/PCK1/ILVBL/FASN/MLYCD/ECHS1/NTHL1/DDTL/CYP1A2/ME3/ADCY2/AZIN2/ACO2/TKFC/PTGES2/HADHB/PCBD1/FAHD1/CA5BP1/CA5B/SDSL/HADHA/ME1/PPCDC/ECHDC1/ALDOA/ALKBH1/TSEN34/EHHADH/GGCT/OGG1/HMGCL/USB1/PHYKPL/MGST3/FH/FECH	38
6	b3	HALLMARK_XENOBIOTIC_METABOLISM	HALLMARK_XENOBIOTIC_METABOLISM	38/1804	200/19717	1.11765e-05	0.000506745	0.0004494	PEMT/ITIH1/ECH1/HES6/BLVRB/IRF8/LONP1/RBP4/CYP1A2/ESR1/ETFDH/PC/BPHL/ACO2/TKFC/APOE/BCAR1/AHCY/COMT/ACOX3/ALDH9A1/CAT/NINJ1/ACOX2/PMM1/PINK1/HPRT1/CNDP2/RETSAT/PPARD/CD36/FAH/SLC12A4/IDH1/NFS1/CBR1/MCCC2/ALDH2	38
6	b3	GOBP_GLYCEROLIPID_METABOLIC_PROCESS	GOBP_GLYCEROLIPID_METABOLIC_PROCESS	62/1804	390/19717	1.20117e-05	0.000541775	0.000480466	FABP3/PEMT/ABHD12B/PCK1/MOGAT2/MOGAT1/LIPE/AGPAT2/CAV3/GPAT3/THRSP/ABCA3/DGKQ/NR1H3/GK/GPAA1/LPL/PIP5K1B/GPX1/PITPNM1/SORL1/PNPLA6/PNPLA7/PLCD1/FAAH/GPLD1/TTC7B/ITPKB/CIDEC/INSIG1/APOE/PIGQ/DGKZ/AGMO/DGAT1/SLC27A1/LMF1/GPD1/NR1H2/PLAAT3/PTDSS2/MGLL/HADHA/LYPLA2/SCARB1/DPM3/PCYT2/CAT/ACP6/AGPAT3/HDHD5/PLA2G15/PIP5K1C/PLAAT5/DHRS7B/ACSL1/SMPD4/GDE1/DDHD2/ABHD12/GNPAT/CHPT1	62
6	b3	WP_METABOLIC_REPROGRAMMING_IN_COLON_CANCER	WP_METABOLIC_REPROGRAMMING_IN_COLON_CANCER	14/1804	42/19717	1.23436e-05	0.000553862	0.000491184	FASN/ACLY/PFKL/ACO2/TALDO1/PDHB/TKT/PDHA1/SDHB/IDH2/MDH2/PGAM1/SUCLG2/FH	14
6	b3	GOMF_MAGNESIUM_ION_BINDING	GOMF_MAGNESIUM_ION_BINDING	41/1804	224/19717	1.31719e-05	0.000587981	0.000521443	PCK1/ILVBL/TPPP/NUDT8/ITPK1/ADCY2/IDH3G/RPS6KA1/PGM1/STK11/MTG2/MVK/CIB2/TKT/FARSA/ADPRHL1/COMT/XYLT2/IDH2/SUCLA2/ATP9A/MARK1/ME1/CIB1/PDXK/ATP8A1/IDH3B/ATP10A/RPS6KA4/EXTL3/PINK1/MAP3K6/HPRT1/HMGCL/SUCLG2/ARF1/IDH1/EXD2/NEK6/CDC42BPB/PPA2	41
6	b3	GOCC_MICROBODY_MEMBRANE	GOCC_MICROBODY_MEMBRANE	18/1804	65/19717	1.40227e-05	0.000622752	0.000552279	FAR2/ACSL4/PEX16/DECR2/PECR/PEX19/DHRS4/PEX11A/PLAAT3/PEX14/CAT/PEX10/DHRS7B/MAP2K2/ACSL1/ACBD5/FIS1/GNPAT	18
6	b3	GOBP_LONG_CHAIN_FATTY_ACID_METABOLIC_PROCESS	GOBP_LONG_CHAIN_FATTY_ACID_METABOLIC_PROCESS	25/1804	110/19717	1.56027e-05	0.000689385	0.000611371	CYP4F12/GPX1/GPX4/ACSL4/CYP1A2/FAAH/PTGES2/ACOT8/CPT2/SLC27A1/SLC27A4/ACAA1/ACOT7/ACSF2/MGLL/GSTP1/ACOT1/ACAD9/AIG1/ACSL1/ACADL/ACOT2/MGST3/ABHD12/CBR1	25
6	b3	GOMF_CATALYTIC_ACTIVITY_ACTING_ON_A_TRNA	GOMF_CATALYTIC_ACTIVITY_ACTING_ON_A_TRNA	28/1804	131/19717	1.69251e-05	0.000744018	0.000659822	DUS1L/SARS2/POP7/RPP25/PTRHD1/TRMT2A/YARS2/DUS3L/FARSA/TRMT61A/GATB/CARS2/TRPT1/DARS2/PTRH1/TRMT44/DUS2/MRPL58/POP4/ALKBH1/IARS2/RPP40/TSEN34/LARS2/POP5/TARS2/EARS2/LRRC47	28
6	b3	GOBP_TRICARBOXYLIC_ACID_METABOLIC_PROCESS	GOBP_TRICARBOXYLIC_ACID_METABOLIC_PROCESS	8/1804	15/19717	1.72845e-05	0.000745532	0.000661165	PCK1/ACLY/ASS1/IDH3G/ACO2/IDH2/IDH3B/IDH1	8
6	b3	WP_IRON_SULFUR_CLUSTER_BIOGENESIS	WP_IRON_SULFUR_CLUSTER_BIOGENESIS	8/1804	15/19717	1.72845e-05	0.000745532	0.000661165	NUBP2/FDXR/NFU1/CIAO2B/NUBP1/HSCB/ABCB7/NFS1	8
6	b3	GOBP_COENZYME_A_METABOLIC_PROCESS	GOBP_COENZYME_A_METABOLIC_PROCESS	9/1804	19/19717	1.73922e-05	0.000745532	0.000661165	ACLY/NUDT8/PANK4/ACOT7/PPCDC/COASY/ACAT1/PPCS/MCCC2	9
6	b3	GOBP_UBIQUINONE_METABOLIC_PROCESS	GOBP_UBIQUINONE_METABOLIC_PROCESS	9/1804	19/19717	1.73922e-05	0.000745532	0.000661165	FDXR/AIFM2/COQ8B/COQ9/PPTC7/COQ6/COQ5/PDSS2/COQ2	9
6	b3	REACTOME_METABOLISM_OF_COFACTORS	REACTOME_METABOLISM_OF_COFACTORS	9/1804	19/19717	1.73922e-05	0.000745532	0.000661165	GCHFR/DHFR/AKT1/COQ9/COQ6/COQ5/PDSS2/IDH1/COQ2	9
6	b3	GOCC_LIPID_DROPLET	GOCC_LIPID_DROPLET	24/1804	104/19717	1.74761e-05	0.000745532	0.000661165	CIDEA/G0S2/LIPE/PLIN4/RAB40C/FABP4/PITPNM1/ACSL4/SYNGR2/PNPLA7/ALDH3B2/CIDEC/ATG2A/AIFM2/NSDHL/HSD3B7/CYB5R3/SCCPDH/RBP1/LSS/IRAK1/PLIN3/EHD1/ZFYVE1	24
6	b3	GOBP_PROTEIN_LOCALIZATION_TO_CELL_PERIPHERY	GOBP_PROTEIN_LOCALIZATION_TO_CELL_PERIPHERY	57/1804	354/19717	1.8228e-05	0.000773797	0.000686231	FYB1/TSPAN15/MISP/AMN/MRAP/PKP2/ARHGEF16/GPER1/CAV3/RAB26/SKAP1/RAB40C/NKD2/ADIPOQ/BSG/SORL1/PRAM1/KCNB1/PLS1/PDZK1/EPHB2/SIRT6/RHBDF2/LAMA5/RAMP1/ZDHHC8/TTC7B/FRMD8/SCRIB/RAMP2/SPTBN4/PACS2/PRPH2/CSK/FLOT2/ARFRP1/GAK/ABCA2/CIB1/FLNA/AKT1/ANK2/ZFYVE27/AKT2/NUBP1/LGALS3/RHOG/EHD1/ANK3/DENND4C/SORBS1/PALM/LDLRAP1/PDPK1/GOLGA7/LYPLA1/GGA2	57
6	b3	GOMF_ADP_BINDING	GOMF_ADP_BINDING	13/1804	38/19717	1.83175e-05	0.000773804	0.000686237	MYO7A/LONP1/ATP5F1D/RUVBL2/MIEF1/ME1/CYB5R3/ABCG1/GLUD2/MYH9/ATP5F1A/TAP1/MYO9B	13
6	b3	GOBP_REGULATION_OF_MITOCHONDRIAL_MEMBRANE_POTENTIAL	GOBP_REGULATION_OF_MITOCHONDRIAL_MEMBRANE_POTENTIAL	19/1804	73/19717	2.15304e-05	0.000905113	0.000802687	FZD9/KCNQ3/UCP2/TSPO/BOK/MAPT/BAD/ATP5IF1/BCL2/CTNS/IFI6/AKT1/PRKN/MUL1/AKT2/PINK1/SOD1/PRDX3/PPA2	19
6	b3	GOMF_CARBOXYLIC_ESTER_HYDROLASE_ACTIVITY	GOMF_CARBOXYLIC_ESTER_HYDROLASE_ACTIVITY	31/1804	154/19717	2.17363e-05	0.000909354	0.000806448	ABHD12B/LIPE/ACHE/LPL/ABHD1/PNPLA6/PNPLA7/FAAH/CES2/BPHL/PTRHD1/ACOT8/ACOT7/PLAAT3/MGLL/LYPLA2/ACOT1/PTRH1/PLA2G15/MRPL58/PLAAT5/IARS2/LARS2/ACOT2/TARS2/PGLS/GDE1/DDHD2/ABHD12/ALDH2/LYPLA1	31
6	b3	GOBP_MITOCHONDRIAL_MEMBRANE_ORGANIZATION	GOBP_MITOCHONDRIAL_MEMBRANE_ORGANIZATION	26/1804	119/19717	2.23041e-05	0.000928622	0.000823535	FZD9/ACAA2/RHOT2/LETM1/BOK/HIP1R/TIMM13/CHCHD6/UQCC3/SLC25A6/BAD/ATP5IF1/MICOS13/BCL2/SLC25A4/MAIP1/ALKBH7/SLC25A5/TMEM11/MUL1/PINK1/MTX2/CHCHD3/VDAC2/IMMT/GHITM	26
6	b3	GOBP_POSITIVE_REGULATION_OF_PROTEOLYSIS_INVOLVED_IN_PROTEIN_CATABOLIC_PROCESS	GOBP_POSITIVE_REGULATION_OF_PROTEOLYSIS_INVOLVED_IN_PROTEIN_CATABOLIC_PROCESS	29/1804	140/19717	2.25812e-05	0.000935661	0.000829778	CAV3/NOP53/TRIM67/NKD2/WFS1/PTK2B/SIRT6/SGTA/DVL1/CCDC22/ATP5IF1/IKBKG/TRAF7/DAB2IP/TMEM259/RNF180/ELOB/STUB1/SIRT2/AKT1/PRKN/CEBPA/RAD23A/CHFR/FZR1/AXIN1/TGFB1I1/KEAP1/ZER1	29
6	b3	GOBP_REGULATION_OF_LIPID_METABOLIC_PROCESS	GOBP_REGULATION_OF_LIPID_METABOLIC_PROCESS	55/1804	342/19717	2.62822e-05	0.00108383	0.000961178	CIDEA/FABP3/STAR/IL1B/FGR/PCK1/HPGD/GPER1/THRSP/ABCA3/ANGPTL8/KLHL25/DGKQ/LHCGR/NR1H3/MLYCD/ADIPOQ/SORL1/TSPO/MAPT/ADRA2A/MLST8/PDK1/SIRT6/ASAH1/GPLD1/ABCA7/CIDEC/INSIG1/APOE/AMBRA1/DGKZ/MID1IP1/RPTOR/SLC27A1/NR1H2/PDK2/SCARB1/EDF1/ABCA2/HCAR2/STUB1/SIRT2/AKT1/TYSND1/ABCG1/AKT2/ACADL/CHP1/SPHK2/SOD1/SORBS1/LDLRAP1/PPARD/IDH1	55
6	b3	HALLMARK_ESTROGEN_RESPONSE_LATE	HALLMARK_ESTROGEN_RESPONSE_LATE	37/1804	200/19717	2.67541e-05	0.00109592	0.000971897	TST/TSPAN13/GPER1/BLVRB/ABCA3/DHCR7/SLC2A8/LLGL2/SLC22A5/ETFB/MAPT/PDZK1/WFS1/CLIC3/PDLIM3/ASS1/ITPK1/CELSR2/HSPB8/CKB/LSR/GALE/NPY1R/BCL2/FDFT1/SNX10/DUSP2/PLAAT3/NCOR2/IDH2/SCARB1/SLC29A1/ACOX2/HPRT1/CYP26B1/PLXNB1/CHPT1	37
6	b3	WP_MITOCHONDRIAL_COMPLEX_IV_ASSEMBLY	WP_MITOCHONDRIAL_COMPLEX_IV_ASSEMBLY	12/1804	34/19717	2.68284e-05	0.00109592	0.000971897	CMC1/COA3/COX8A/COX5B/TMEM177/SMIM20/COX6A1/COA6/PNKD/COX10/COX4I1/COX17	12
6	b3	GOBP_CARNITINE_METABOLIC_PROCESS	GOBP_CARNITINE_METABOLIC_PROCESS	7/1804	12/19717	2.77891e-05	0.00111932	0.000992651	BBOX1/ACADM/CPT2/CRAT/ALDH9A1/ACADL/TMLHE	7
6	b3	GOBP_FATTY_ACID_BETA_OXIDATION_USING_ACYL_COA_OXIDASE	GOBP_FATTY_ACID_BETA_OXIDATION_USING_ACYL_COA_OXIDASE	7/1804	12/19717	2.77891e-05	0.00111932	0.000992651	DECR2/ACOT8/CRAT/ACAA1/ACOX3/ACOX2/EHHADH	7
6	b3	GOBP_NUCLEOSIDE_BISPHOSPHATE_CATABOLIC_PROCESS	GOBP_NUCLEOSIDE_BISPHOSPHATE_CATABOLIC_PROCESS	7/1804	12/19717	2.77891e-05	0.00111932	0.000992651	MLYCD/NUDT8/ACOT7/SUCLA2/SUCLG1/ACAT1/SUCLG2	7
6	b3	GOMF_NADPH_BINDING	GOMF_NADPH_BINDING	8/1804	16/19717	3.17906e-05	0.00127457	0.00113033	KCNAB1/GRHPR/DECR1/DHFR/DUS2/TP53I3/QDPR/SRD5A1	8
6	b3	GOMF_THIOLESTER_HYDROLASE_ACTIVITY	GOMF_THIOLESTER_HYDROLASE_ACTIVITY	13/1804	40/19717	3.42038e-05	0.00135874	0.00120498	FASN/ACAA2/ABHD17A/ACOT8/ACOT7/HAGH/LYPLA2/ACOT1/HIBCH/PNKD/ACOT2/ABHD12/LYPLA1	13
6	b3	KEGG_TRYPTOPHAN_METABOLISM	KEGG_TRYPTOPHAN_METABOLISM	13/1804	40/19717	3.42038e-05	0.00135874	0.00120498	HADH/ECHS1/CYP1A2/ALDH1B1/GCDH/ACAT2/ALDH9A1/HADHA/CAT/OGDH/EHHADH/ACAT1/ALDH2	13
6	b3	GOBP_POSITIVE_REGULATION_OF_UBIQUITIN_DEPENDENT_PROTEIN_CATABOLIC_PROCESS	GOBP_POSITIVE_REGULATION_OF_UBIQUITIN_DEPENDENT_PROTEIN_CATABOLIC_PROCESS	25/1804	115/19717	3.48016e-05	0.00137617	0.00122044	CAV3/NOP53/TRIM67/NKD2/PTK2B/SIRT6/SGTA/DVL1/CCDC22/IKBKG/TRAF7/RNF180/ELOB/STUB1/SIRT2/AKT1/PRKN/CEBPA/RAD23A/CHFR/FZR1/AXIN1/TGFB1I1/KEAP1/ZER1	25
6	b3	GOCC_ORGANELLE_ENVELOPE_LUMEN	GOCC_ORGANELLE_ENVELOPE_LUMEN	21/1804	89/19717	4.04262e-05	0.00159132	0.00141124	STAR/FGR/CMC4/NDUFB7/SORL1/ARL2/TIMM13/TRAP1/CHCHD5/CHCHD2/CACYBP/COA6/NME4/PINK1/COA4/HTRA2/AIFM1/SOD1/STOML2/IMMT/COX17	21
6	b3	GOMF_METAL_CLUSTER_BINDING	GOMF_METAL_CLUSTER_BINDING	18/1804	70/19717	4.19467e-05	0.0016437	0.00145769	NDUFS7/NUBP2/NDUFS8/NTHL1/NDUFV1/ETFDH/POLD1/ACO2/CIAO3/RTEL1/SDHB/NFU1/DPH2/NDUFS2/NUBP1/NUBPL/NFS1/FECH	18
6	b3	GOBP_NEGATIVE_REGULATION_OF_MITOCHONDRION_ORGANIZATION	GOBP_NEGATIVE_REGULATION_OF_MITOCHONDRION_ORGANIZATION	15/1804	52/19717	4.26041e-05	0.00166194	0.00147387	FZD9/GPX1/ACAA2/TSPO/BOK/MAPT/SLC25A6/SLC25A4/TSC2/SLC25A5/AKT1/PRKN/MUL1/PINK1/GHITM	15
6	b3	GOBP_REGULATION_OF_MITOCHONDRION_ORGANIZATION	GOBP_REGULATION_OF_MITOCHONDRION_ORGANIZATION	30/1804	152/19717	4.3257e-05	0.00167985	0.00148975	FZD9/GPER1/INF2/GPX1/ACAA2/TSPO/BOK/HIP1R/MAPT/ATP13A2/SLC25A6/FKBP8/AMBRA1/MIEF2/BAD/ATP5IF1/HTT/MIEF1/SLC25A4/TSC2/PRMT6/SLC25A5/AKT1/PRKN/MUL1/PINK1/HTRA2/FIS1/DDHD2/GHITM	30
6	b3	GOBP_POSITIVE_REGULATION_OF_LIPID_METABOLIC_PROCESS	GOBP_POSITIVE_REGULATION_OF_LIPID_METABOLIC_PROCESS	29/1804	145/19717	4.47177e-05	0.00172882	0.00153318	FABP3/STAR/IL1B/FGR/PCK1/KLHL25/NR1H3/MLYCD/ADIPOQ/MAPT/MLST8/GPLD1/APOE/AMBRA1/DGKZ/MID1IP1/RPTOR/SLC27A1/NR1H2/SCARB1/SIRT2/AKT1/ABCG1/AKT2/CHP1/SPHK2/SORBS1/LDLRAP1/PPARD	29
6	b3	GOBP_REGULATION_OF_PROTEOLYSIS_INVOLVED_IN_PROTEIN_CATABOLIC_PROCESS	GOBP_REGULATION_OF_PROTEOLYSIS_INVOLVED_IN_PROTEIN_CATABOLIC_PROCESS	41/1804	236/19717	4.65095e-05	0.0017901	0.00158752	CAV3/NOP53/TRIM67/NKD2/GPX1/UBXN1/WFS1/PKD1/PTK2B/SIRT6/SGTA/DVL1/APOE/CCDC22/ATP5IF1/FHIT/IKBKG/HFE/TRAF7/DAB2IP/ARAF/PRMT6/TMEM259/RNF180/ELOB/STUB1/SIRT2/AKT1/PRKN/CEBPA/RAD23A/CHFR/GNA12/FZR1/PINK1/AXIN1/TGFB1I1/KEAP1/ZER1/PSMF1/USP19	41
6	b3	REACTOME_MITOCHONDRIAL_TRNA_AMINOACYLATION	REACTOME_MITOCHONDRIAL_TRNA_AMINOACYLATION	9/1804	21/19717	4.67183e-05	0.00179018	0.0015876	SARS2/YARS2/CARS2/DARS2/IARS2/LARS2/TARS2/EARS2/PPA2	9
6	b3	GOBP_TEMPERATURE_HOMEOSTASIS	GOBP_TEMPERATURE_HOMEOSTASIS	34/1804	183/19717	5.09125e-05	0.0019423	0.0017225	UCP1/CIDEA/TRPM8/PEMT/TSHR/G0S2/IL1B/PWWP2B/UCP2/GADD45G/NR1H3/NOTCH1/ACHE/HADH/ADIPOQ/FABP4/GPX1/ADRB1/SIRT6/LEPR/CPT2/STK11/HSF1/SLC27A1/NR1H2/DECR1/DHRS7B/ADIPOR2/SMARCA4/ACSL1/ACADL/CD36/FH/GNAS	34
6	b3	REACTOME_CELLULAR_RESPONSE_TO_CHEMICAL_STRESS	REACTOME_CELLULAR_RESPONSE_TO_CHEMICAL_STRESS	38/1804	214/19717	5.34086e-05	0.00202859	0.00179902	BLVRB/SCO2/NOTCH1/GPX1/TXNRD2/HELZ2/TALDO1/PRDX2/COX8A/COX5B/BCL2/CDKN1A/TKT/PRDX5/PSMA7/NCOR2/GSTP1/COX6A1/CYBA/ME1/CAT/GPX7/AKT1/MUL1/AKT2/DPP3/SOD1/PSMD6/KEAP1/BLVRA/MAFK/PRDX3/IDH1/COX4I1/PSMF1/CUL1/PSMB8/PSMD7	38
6	b3	WP_ANGIOPOIETIN_LIKE_PROTEIN_8_REGULATORY_PATHWAY	WP_ANGIOPOIETIN_LIKE_PROTEIN_8_REGULATORY_PATHWAY	27/1804	132/19717	5.37487e-05	0.00203259	0.00180258	SHC2/PCK1/ANGPTL8/NR1H3/FASN/LPL/MLST8/MAP3K10/RPS6KA1/RPTOR/MAPK11/MAP3K11/FLOT2/TSC2/MAPK10/RPS6KB2/AKT1/RPS6KA4/AKT2/MAP2K2/PTPN1/MAP2K3/MAP3K6/MINK1/SLC2A4/RAPGEF1/PDPK1	27
6	b3	GOMF_NADP_BINDING	GOMF_NADP_BINDING	15/1804	53/19717	5.44367e-05	0.00204837	0.00181657	TM7SF2/DHCR7/KCNAB1/ME3/GRHPR/DECR1/ME1/CAT/DHFR/DUS2/TP53I3/QDPR/IDH1/SRD5A1/HIBADH	15
6	b3	GOBP_POSITIVE_REGULATION_OF_PROTEOLYSIS	GOBP_POSITIVE_REGULATION_OF_PROTEOLYSIS	55/1804	351/19717	5.46804e-05	0.00204837	0.00181657	IL1B/GPER1/CAV3/NOP53/TRIM67/ANGPTL8/NKD2/BOK/HIP1R/MAPT/WFS1/FURIN/PTK2B/ADRA2A/SIRT6/GPLD1/SGTA/TBC1D10A/DVL1/APOE/ACER2/BAD/CCDC22/ATP5IF1/CTSD/IKBKG/TRAF7/PPM1F/DAB2IP/TMEM259/AURKAIP1/RNF180/ELOB/STUB1/GRN/SIRT2/AKT1/PRKN/CEBPA/RAD23A/MUL1/CHFR/CASP1/FZR1/PINK1/MYH9/HTRA2/AIFM1/AXIN1/TGFB1I1/KEAP1/ZER1/NOD1/FIS1/TNIP1	55
6	b3	REACTOME_PYRUVATE_METABOLISM	REACTOME_PYRUVATE_METABOLISM	11/1804	31/19717	5.48756e-05	0.00204837	0.00181657	BSG/PDK1/MPC2/PDHB/PDHA1/HAGH/PDK2/PDHX/ME1/GSTZ1/PPARD	11
6	b3	REACTOME_CYTOSOLIC_IRON_SULFUR_CLUSTER_ASSEMBLY	REACTOME_CYTOSOLIC_IRON_SULFUR_CLUSTER_ASSEMBLY	7/1804	13/19717	5.54394e-05	0.00206054	0.00182736	NUBP2/POLD1/CIAO3/RTEL1/CIAO2B/NUBP1/ABCB7	7
6	b3	WP_FOCAL_ADHESION	WP_FOCAL_ADHESION	36/1804	199/19717	5.56867e-05	0.00206088	0.00182767	PAK6/SHC2/FGR/LAMC3/CAV3/COL5A3/ITGB4/TNN/VWF/TNK2/LAMA5/PAK4/COL4A2/BCAR1/BAD/BCL2/COL6A2/MYLK/PPP1R12C/CCND3/ITGA7/MYL5/MAPK10/FLNA/AKT1/ITGA1/ACTN4/PIP5K1C/AKT2/ITGA6/PPP1CA/FLNC/LAMB3/RAPGEF1/PDPK1/ACTN1	36
6	b3	REACTOME_METABOLISM_OF_STEROIDS	REACTOME_METABOLISM_OF_STEROIDS	30/1804	155/19717	6.32477e-05	0.00233074	0.00206699	CYP51A1/HSD11B2/STAR/POMC/MVD/FASN/TM7SF2/DHCR7/TSPO/HELZ2/FDXR/ACOT8/INSIG1/AKR1B1/IDI1/HSD17B7/MVK/FDFT1/ACAT2/NSDHL/HSD17B12/EBP/HSD3B7/SC5D/LSS/ACOX2/PMVK/STARD3/LDLRAP1/SRD5A1	30
6	b3	GOBP_RNA_5_END_PROCESSING	GOBP_RNA_5_END_PROCESSING	9/1804	22/19717	7.26529e-05	0.00264359	0.00234443	TBL3/POP7/RPP25/HSD17B10/ABT1/RPP25L/POP4/RPP40/POP5	9
6	b3	KEGG_BETA_ALANINE_METABOLISM	KEGG_BETA_ALANINE_METABOLISM	9/1804	22/19717	7.26529e-05	0.00264359	0.00234443	MLYCD/ECHS1/ALDH1B1/ACADM/ALDH9A1/HADHA/HIBCH/EHHADH/ALDH2	9
6	b3	KEGG_BIOSYNTHESIS_OF_UNSATURATED_FATTY_ACIDS	KEGG_BIOSYNTHESIS_OF_UNSATURATED_FATTY_ACIDS	9/1804	22/19717	7.26529e-05	0.00264359	0.00234443	TECR/PECR/ACAA1/ACOT7/ACOX3/HADHA/HSD17B12/ACOT1/ACOT2	9
6	b3	GOBP_SUCCINYL_COA_METABOLIC_PROCESS	GOBP_SUCCINYL_COA_METABOLIC_PROCESS	6/1804	10/19717	8.8362e-05	0.00314378	0.00278801	NUDT8/SUCLA2/SUCLG1/OGDH/SUCLG2/MMUT	6
6	b3	GOCC_MHC_CLASS_I_PROTEIN_COMPLEX	GOCC_MHC_CLASS_I_PROTEIN_COMPLEX	6/1804	10/19717	8.8362e-05	0.00314378	0.00278801	HLA-F/HLA-A/HFE/HLA-C/HLA-B/HLA-E	6
6	b3	GOCC_RIBONUCLEASE_MRP_COMPLEX	GOCC_RIBONUCLEASE_MRP_COMPLEX	6/1804	10/19717	8.8362e-05	0.00314378	0.00278801	POP7/RPP25/RPP25L/POP4/RPP40/POP5	6
6	b3	GOCC_VACUOLAR_PROTON_TRANSPORTING_V_TYPE_ATPASE_V0_DOMAIN	GOCC_VACUOLAR_PROTON_TRANSPORTING_V_TYPE_ATPASE_V0_DOMAIN	6/1804	10/19717	8.8362e-05	0.00314378	0.00278801	ATP6V0C/ATP6V0E2/TCIRG1/ATP6V0B/RNASEK/ATP6V0D1	6
6	b3	KEGG_LIMONENE_AND_PINENE_DEGRADATION	KEGG_LIMONENE_AND_PINENE_DEGRADATION	6/1804	10/19717	8.8362e-05	0.00314378	0.00278801	ECHS1/ALDH1B1/ALDH9A1/HADHA/EHHADH/ALDH2	6
6	b3	GOMF_PROTON_TRANSMEMBRANE_TRANSPORTER_ACTIVITY	GOMF_PROTON_TRANSMEMBRANE_TRANSPORTER_ACTIVITY	28/1804	143/19717	8.86366e-05	0.00314378	0.00278801	UCP1/ATP6V0C/SLC25A22/UCP2/SLC47A1/SLC11A1/LETM1/ATP5F1D/ATP6V0E2/TMEM175/COX8A/TCIRG1/COX5B/ATP6V0B/SLC25A4/SLC36A2/CTNS/CYC1/SLC25A5/UQCRC1/ATP5F1B/ATP6V0D1/ATP5MC3/CHP1/ATP5F1A/SLC25A13/COX4I1/GHITM	28
6	b3	GOBP_REGULATION_OF_CARBOHYDRATE_METABOLIC_PROCESS	GOBP_REGULATION_OF_CARBOHYDRATE_METABOLIC_PROCESS	34/1804	188/19717	8.89405e-05	0.00314378	0.00278801	POMC/GPER1/SLC2A6/DGKQ/LHCGR/PHLDA2/MLYCD/ADIPOQ/ARL2/PFKFB1/PTK2B/MLST8/PDK1/ACADM/SIRT6/GPLD1/AP2A1/LEPR/PTH1R/GPT2/GPT/STK11/BAD/RPTOR/GPD1/PDK2/BCKDK/PGAM1/AKT1/PRKN/AKT2/JMJD8/SORBS1/PPP1CA	34
6	b3	GOBP_NUCLEOTIDE_SALVAGE	GOBP_NUCLEOTIDE_SALVAGE	8/1804	18/19717	9.14395e-05	0.00320594	0.00284314	NAPRT/APRT/UCKL1/FCSK/ADA/UCK1/HPRT1/AMPD2	8
6	b3	REACTOME_CELL_EXTRACELLULAR_MATRIX_INTERACTIONS	REACTOME_CELL_EXTRACELLULAR_MATRIX_INTERACTIONS	8/1804	18/19717	9.14395e-05	0.00320594	0.00284314	ARHGEF6/LIMS2/LIMS1/TESK1/FLNA/FBLIM1/FLNC/ACTN1	8
6	b3	REACTOME_GLUCOSE_METABOLISM	REACTOME_GLUCOSE_METABOLISM	21/1804	94/19717	9.46952e-05	0.0033067	0.0029325	PGAM2/PCK1/SLC25A1/SLC37A2/PFKFB1/PFKL/SLC25A10/PC/PFKFB3/PFKP/MDH2/SLC37A1/G6PC3/SLC25A11/PGAM1/ALDOA/PPP2R1A/MDH1/NUP88/POM121C/SLC25A13	21
6	b3	WP_RIBOFLAVIN_AND_COQ_DISORDERS	WP_RIBOFLAVIN_AND_COQ_DISORDERS	7/1804	14/19717	0.000102107	0.00355118	0.00314932	ETFA/ETFDH/SLC52A2/COQ9/COQ6/PDSS2/COQ2	7
6	b3	WP_SMITH_MAGENIS_AND_POTOCKI_LUPSKI_SYNDROME_COPY_NUMBER_VARIATION	WP_SMITH_MAGENIS_AND_POTOCKI_LUPSKI_SYNDROME_COPY_NUMBER_VARIATION	30/1804	159/19717	0.000102761	0.00355963	0.00315681	PEMT/IL1B/PCK1/HES6/NR1H3/IRF8/MLST8/ITPK1/TFEB/MYO16/TOM1L2/ATPAF2/MIEF2/RPTOR/SHMT1/NR1H2/GPS1/MIGA2/C9orf72/MAEA/TOLLIP/FNIP2/FLII/PRKN/RAI1/CLTB/APBB1/COPS6/LLGL1/ALKBH5	30
6	b3	GOMF_PHOSPHATIDIC_ACID_BINDING	GOMF_PHOSPHATIDIC_ACID_BINDING	9/1804	23/19717	0.000109693	0.00376961	0.00334302	CIDEA/PLTP/GSDMD/PITPNM1/ATP13A2/UQCC3/CIDEC/MARK1/MICALL1	9
6	b3	REACTOME_MITOCHONDRIAL_CALCIUM_ION_TRANSPORT	REACTOME_MITOCHONDRIAL_CALCIUM_ION_TRANSPORT	9/1804	23/19717	0.000109693	0.00376961	0.00334302	LETM1/AKAP1/SMDT1/MAIP1/PMPCA/MCUB/VDAC2/STOML2/PMPCB	9
6	b3	REACTOME_PLASMA_LIPOPROTEIN_ASSEMBLY_REMODELING_AND_CLEARANCE	REACTOME_PLASMA_LIPOPROTEIN_ASSEMBLY_REMODELING_AND_CLEARANCE	18/1804	75/19717	0.000111162	0.00380499	0.00337441	ANGPTL4/PLTP/AMN/ANGPTL8/NR1H3/LPL/LMF2/FURIN/ZDHHC8/AP2A1/CIDEC/APOE/LSR/LMF1/NR1H2/SCARB1/ABCG1/LDLRAP1	18
6	b3	GOBP_POSITIVE_REGULATION_OF_PROTEIN_TARGETING_TO_MEMBRANE	GOBP_POSITIVE_REGULATION_OF_PROTEIN_TARGETING_TO_MEMBRANE	10/1804	28/19717	0.000112563	0.00383777	0.00340347	KCNB1/PDZK1/MIEF2/MIEF1/MYO1C/CIB1/AKT2/CHP1/ANK3/FIS1	10
6	b3	GOBP_APOPTOTIC_MITOCHONDRIAL_CHANGES	GOBP_APOPTOTIC_MITOCHONDRIAL_CHANGES	23/1804	109/19717	0.00011408	0.0038591	0.00342239	FZD9/GPER1/GPX1/ACAA2/RHOT2/BOK/HIP1R/SLC25A6/BAD/ATP5IF1/BCL2/SLC25A4/AIFM2/IFI6/SLC25A5/AKT1/PRKN/MUL1/PINK1/GGCT/VDAC2/FIS1/GHITM	23
6	b3	GOBP_POLYOL_METABOLIC_PROCESS	GOBP_POLYOL_METABOLIC_PROCESS	23/1804	109/19717	0.00011408	0.0038591	0.00342239	PCK1/MOGAT2/MOGAT1/GPER1/LHCGR/GK/GALK1/PTK2B/ITPK1/ISYNA1/ASAH1/ITPKB/TKFC/PLPP2/PTH1R/ACER2/PCBD1/ABCA2/DHFR/PPIP5K1/SPHK2/QDPR/COQ2	23
6	b3	WP_INSULIN_SIGNALING	WP_INSULIN_SIGNALING	30/1804	160/19717	0.000115596	0.00389518	0.00345439	SHC2/SGK2/LIPE/STXBP2/PFKL/MAP3K10/RPS6KA1/MAPK11/MAP3K11/FLOT2/MYO1C/TSC2/MAPK10/RPS6KB2/AKT1/RPS6KA4/AKT2/MAP2K2/PTPRF/PTPN1/MAP2K3/EHD1/MAP3K6/SORBS1/MINK1/TBC1D4/SLC2A4/ARF1/RAPGEF1/PDPK1	30
6	b3	GOBP_REGULATION_OF_LIPID_LOCALIZATION	GOBP_REGULATION_OF_LIPID_LOCALIZATION	33/1804	183/19717	0.000118699	0.00398425	0.00353338	CIDEA/FABP3/POMC/PLTP/IL1B/ABCA3/NR1H3/ADIPOQ/LPL/TSPO/MIF/FURIN/REN/ZDHHC8/ABCA7/APOE/OSBPL11/NR1H2/SCARB1/ABCA2/AKT1/ATP8A1/PRKN/ABCG1/AKT2/PLIN3/ACSL1/EHD1/LDLRAP1/PPARD/CD36/SURF4/FIS1	33
6	b3	HALLMARK_ESTROGEN_RESPONSE_EARLY	HALLMARK_ESTROGEN_RESPONSE_EARLY	35/1804	200/19717	0.000139277	0.004639	0.00411403	BLVRB/ABCA3/P2RY2/FASN/TUBB2B/DHCR7/SLC22A5/MAPT/PDZK1/WFS1/CLIC3/PDLIM3/AKAP1/ITPK1/CELSR2/HSPB8/SVIL/CALB2/NPY1R/BCL2/SYNGR1/FDFT1/PEX11A/PLAAT3/NCOR2/SLC37A1/KCNK15/SCARB1/TGM2/WWC1/KDM4B/TMEM164/CYP26B1/RRP12/CHPT1	35
6	b3	HALLMARK_GLYCOLYSIS	HALLMARK_GLYCOLYSIS	35/1804	200/19717	0.000139277	0.004639	0.00411403	ANGPTL4/PGAM2/TGFA/CACNA1H/PKP2/DPYSL4/CHPF/GALK1/MIF/B3GAT3/PFKFB1/SLC25A10/CAPN5/PC/RRAGD/TALDO1/AGRN/GALE/ALDH9A1/PFKP/XYLT2/NSDHL/MDH2/ME1/B4GALT7/AK4/PGAM1/ALDOA/MDH1/AK3/SOD1/PGLS/SLC25A13/IDH1/SDC3	35
6	b3	GOBP_REGULATION_OF_PROTEIN_TARGETING_TO_MEMBRANE	GOBP_REGULATION_OF_PROTEIN_TARGETING_TO_MEMBRANE	11/1804	34/19717	0.000143338	0.00475595	0.00421775	DMTN/KCNB1/PDZK1/MIEF2/MIEF1/MYO1C/CIB1/AKT2/CHP1/ANK3/FIS1	11
6	b3	GOBP_REGULATION_OF_CHOLESTEROL_STORAGE	GOBP_REGULATION_OF_CHOLESTEROL_STORAGE	8/1804	19/19717	0.000145292	0.0047928	0.00425043	NR1H3/LPL/NR1H2/SCARB1/ABCG1/EHD1/PPARD/CD36	8
6	b3	GOBP_ORGANOPHOSPHATE_CATABOLIC_PROCESS	GOBP_ORGANOPHOSPHATE_CATABOLIC_PROCESS	28/1804	147/19717	0.000145555	0.0047928	0.00425043	ABHD12B/MLYCD/NTHL1/PNPLA6/PNPLA7/NUDT8/TYMP/DNPH1/PLBD1/NUDT17/FHIT/GPD1/ACOT7/ENTPD6/SUCLA2/SCARB1/ADA/PLA2G15/SUCLG1/SMPD4/HPRT1/OGG1/ACAT1/GDE1/SUCLG2/ABHD12/IDH1/SMUG1	28
6	b3	GOBP_NEGATIVE_REGULATION_OF_KINASE_ACTIVITY	GOBP_NEGATIVE_REGULATION_OF_KINASE_ACTIVITY	34/1804	193/19717	0.000150956	0.00495183	0.00439146	SRCIN1/IL1B/CAV3/ZGPAT/LRP5/ADIPOQ/SORL1/CHMP6/MAPT/EPHB2/PRKAR1B/RGS14/SPRY3/HEXIM2/DVL1/APOE/HYAL2/CDKN1A/PPM1F/GSTP1/DAB2IP/TSC2/TESK1/AKT1/PRKN/CEBPA/DUSP3/PTPN1/CHP1/HSPB1/DUSP22/UCHL1/PRDX3/PDPK1	34
6	b3	GOBP_POSITIVE_REGULATION_OF_PROTEIN_LOCALIZATION_TO_MEMBRANE	GOBP_POSITIVE_REGULATION_OF_PROTEIN_LOCALIZATION_TO_MEMBRANE	22/1804	104/19717	0.000153189	0.00500609	0.00443958	ARHGEF16/GPER1/NKD2/KCNB1/PLS1/PDZK1/EPHB2/ZDHHC8/MIEF2/MIEF1/MYO1C/CIB1/AKT1/PRKN/AKT2/LGALS3/RHOG/CHP1/ANK3/SORBS1/FIS1/PDPK1	22
6	b3	GOBP_ISOPRENOID_METABOLIC_PROCESS	GOBP_ISOPRENOID_METABOLIC_PROCESS	26/1804	133/19717	0.000160013	0.00520199	0.00461331	MVD/LIPE/RDH5/RBP4/CYP1A2/ALG12/AKR1B1/PECR/IDI1/PHYH/DGAT1/MVK/ALG9/FDFT1/DHRS4/DPM3/RBP1/LSS/PMVK/HTRA2/CYP26B1/DOLK/RETSAT/PDSS2/COQ2/SRD5A1	26
6	b3	GOCC_CELL_SUBSTRATE_JUNCTION	GOCC_CELL_SUBSTRATE_JUNCTION	63/1804	434/19717	0.000161889	0.00520199	0.00461331	ATP6V0C/MISP/SRCIN1/CAV3/ITGB4/BSG/FHL1/ARL2/RPLP2/STARD8/PTK2B/PRAG1/CAPN5/CORO1B/RPS15/PAK4/SVIL/AMBRA1/LIMS2/BCAR1/CNN1/EFS/ARHGAP31/CIB2/CSPG4/KLF11/FLOT2/GAK/GNB2/TGM2/SLC4A2/LIMS1/SCARF2/MCAM/CAT/FLNA/FLII/ITGA1/ACTN4/ZFYVE21/PIP5K1C/MAP2K2/RPLP1/FBLIM1/RHOG/GNA12/SYNE2/MYH9/TRIP6/CHP1/TGFB1I1/ITGA6/SORBS1/HSPB1/PDLIM7/FLNC/AFAP1/ARF1/DNM2/PDPK1/ACTN1/RRAS/CYFIP1	63
6	b3	GOCC_EARLY_ENDOSOME	GOCC_EARLY_ENDOSOME	63/1804	434/19717	0.000161889	0.00520199	0.00461331	FGD5/GPER1/HLA-F/SORL1/BOK/HAVCR2/DYSF/MIB2/ADRB1/UBXN6/ASAH1/AP1B1/AP3B2/HYAL3/ABCA7/PTP4A3/PLPP2/APOE/PLEKHJ1/RASGEF1B/HTT/WDR81/HLA-A/HFE/MVB12B/SYNDIG1/HLA-C/ATP9A/HLA-B/PMEPA1/CTNS/KIF16B/TICAM1/RABEP2/MICALL1/PICK1/SNX21/TOLLIP/HPS6/HGS/AP3D1/ANK2/SH3GL1/AKT2/TMEM230/MAP2K2/ATP6V0D1/PTPN1/TLR3/EHD1/CHMP1A/SNX17/DBNL/HLA-E/AP1M1/LDLRAP1/PDLIM4/PRDX3/MGRN1/RAPGEF1/DERL1/LLGL1/GGA2	63
6	b3	GOBP_FATTY_ACYL_COA_METABOLIC_PROCESS	GOBP_FATTY_ACYL_COA_METABOLIC_PROCESS	12/1804	40/19717	0.000162787	0.00520199	0.00461331	FAR2/SLC25A1/ACSL4/TECR/NUDT8/GCDH/ACSF3/DGAT1/ACOT7/HSD17B12/ACSL1/ACAT1	12
6	b3	GOBP_INNER_MITOCHONDRIAL_MEMBRANE_ORGANIZATION	GOBP_INNER_MITOCHONDRIAL_MEMBRANE_ORGANIZATION	12/1804	40/19717	0.000162787	0.00520199	0.00461331	LETM1/TIMM13/CHCHD6/UQCC3/MICOS13/MAIP1/TMEM11/PINK1/MTX2/CHCHD3/IMMT/GHITM	12
6	b3	GOBP_MITOCHONDRIAL_FISSION	GOBP_MITOCHONDRIAL_FISSION	12/1804	40/19717	0.000162787	0.00520199	0.00461331	MTFP1/UCP2/INF2/MAPT/MIEF2/MIEF1/PRKN/MUL1/PINK1/COX10/FIS1/DDHD2	12
6	b3	GOBP_MITOCHONDRIAL_RNA_METABOLIC_PROCESS	GOBP_MITOCHONDRIAL_RNA_METABOLIC_PROCESS	14/1804	52/19717	0.000172597	0.00549517	0.00487332	MRPL12/SARS2/FASTK/POLRMT/TBRG4/YARS2/DARS2/HSD17B10/RPUSD4/TARS2/EARS2/TFB2M/THAP11/SUPV3L1	14
6	b3	GOBP_VESICLE_LOCALIZATION	GOBP_VESICLE_LOCALIZATION	37/1804	218/19717	0.000173908	0.00551663	0.00489234	MYO5B/MYO1F/MYO7A/KIF1A/CHMP6/TRAPPC6A/MYO7B/ATP13A2/AP3B2/SCRIB/STK11/TCIRG1/HTT/RAB11B/IKBKG/SYNDIG1/PREB/MYO1C/ATP9A/TESK1/ACTN4/PRKN/HGS/AP3D1/TMEM230/BBS5/SNAPIN/PINK1/STARD3/CTBP1/EXOC3/CHMP2A/USO1/FYCO1/SLC2A4/DNM2/LIMK2	37
6	b3	KEGG_TERPENOID_BACKBONE_BIOSYNTHESIS	KEGG_TERPENOID_BACKBONE_BIOSYNTHESIS	7/1804	15/19717	0.000176326	0.00557294	0.00494228	MVD/IDI1/MVK/ACAT2/PMVK/ACAT1/PDSS2	7
6	b3	GOBP_ACETYL_COA_BIOSYNTHETIC_PROCESS_FROM_PYRUVATE	GOBP_ACETYL_COA_BIOSYNTHETIC_PROCESS_FROM_PYRUVATE	6/1804	11/19717	0.000179304	0.00558553	0.00495345	PDK1/MPC2/PDHB/PDHA1/PDK2/PDHX	6
6	b3	GOBP_COENZYME_A_BIOSYNTHETIC_PROCESS	GOBP_COENZYME_A_BIOSYNTHETIC_PROCESS	6/1804	11/19717	0.000179304	0.00558553	0.00495345	PANK4/ACOT7/PPCDC/COASY/ACAT1/PPCS	6
6	b3	GOBP_NADH_METABOLIC_PROCESS	GOBP_NADH_METABOLIC_PROCESS	6/1804	11/19717	0.000179304	0.00558553	0.00495345	PC/NUDT17/GPD1/MDH2/ME1/MDH1	6
6	b3	GOCC_MITOCHONDRIAL_TRICARBOXYLIC_ACID_CYCLE_ENZYME_COMPLEX	GOCC_MITOCHONDRIAL_TRICARBOXYLIC_ACID_CYCLE_ENZYME_COMPLEX	6/1804	11/19717	0.000179304	0.00558553	0.00495345	IDH3G/BCKDK/IDH3B/SUCLG1/SUCLG2/BCKDHB	6
6	b3	GOMF_ACTIN_FILAMENT_BINDING	GOMF_ACTIN_FILAMENT_BINDING	36/1804	211/19717	0.000190022	0.00589818	0.00523072	GAS2L2/VILL/MYO5B/MYH7B/MISP/SPTBN5/MYO1F/DMTN/MYO7A/TWF2/HIP1R/PLS1/MYH14/MYO7B/CORO1B/GAS2L1/MAP1S/TMEM201/MYO16/SVIL/SPTBN4/CNN1/TPM2/MYO1C/FLNA/PICK1/FLII/ACTN4/IQGAP3/MYH9/KPTN/DBNL/FLNC/MYO9B/ACTN1/CYFIP1	36
6	b3	GOBP_GLYCEROLIPID_CATABOLIC_PROCESS	GOBP_GLYCEROLIPID_CATABOLIC_PROCESS	16/1804	65/19717	0.000192021	0.00593894	0.00526687	ABHD12B/LIPE/LPL/SORL1/PNPLA6/PNPLA7/FAAH/GPLD1/MGLL/LYPLA2/SCARB1/PLA2G15/SMPD4/GDE1/DDHD2/ABHD12	16
6	b3	GOBP_TRNA_METABOLIC_PROCESS	GOBP_TRNA_METABOLIC_PROCESS	34/1804	197/19717	0.000226008	0.00696524	0.00617702	DUS1L/SARS2/POP7/RPP25/BRF1/TRMT2A/YARS2/CTU2/DUS3L/FARSA/PUSL1/TRMT61A/GATB/CARS2/TRPT1/DARS2/HSD17B10/RPUSD4/PTCD1/TRMT44/DUS2/AKT1/RPP25L/LAGE3/POP4/ALKBH1/IARS2/RPP40/TSEN34/LARS2/POP5/TARS2/EARS2/LRRC47	34
6	b3	GOBP_POSITIVE_REGULATION_OF_PROTEIN_LOCALIZATION	GOBP_POSITIVE_REGULATION_OF_PROTEIN_LOCALIZATION	67/1804	475/19717	0.000237546	0.00729486	0.00646934	RIC3/IL1B/PECAM1/ARHGEF16/GPER1/MGAT3/ACHE/NKD2/SORL1/KCNB1/CAPN10/RBP4/ACSL4/PLS1/MAPT/PDZK1/B3GAT3/ATP13A2/EPHB2/CROCC/SIRT6/ABHD17A/ZDHHC8/GPLD1/ABCA7/PTP4A3/DVL1/RPH3AL/MPC2/MIEF2/STK11/OAZ1/HYAL2/BAD/TYK2/MIEF1/CEP131/MYOM1/NR1H2/NADK/ORAI1/MYO1C/TESK1/HCAR2/CIB1/FLNA/AKT1/PRKN/ABCG1/GNA11/AKT2/TRPM4/LGALS3/RHOG/BAP1/APBB1/PINK1/CHP1/UBE2J2/HTRA2/ANK3/SORBS1/FIS1/LIMK2/PDPK1/LRRC8A/CCT4	67
6	b3	GOBP_CARBOHYDRATE_BIOSYNTHETIC_PROCESS	GOBP_CARBOHYDRATE_BIOSYNTHETIC_PROCESS	36/1804	214/19717	0.000252588	0.00772939	0.0068547	PGAM2/PCK1/GPER1/DGKQ/LHCGR/SLC25A1/ADIPOQ/RBP4/PFKFB1/PTK2B/ACADM/SIRT6/SLC25A10/AP2A1/PC/LEPR/AKR1B1/PTH1R/GPT2/GPT/PGM1/STK11/GPD1/B3GALT4/PDK2/MDH2/G6PC3/SLC25A11/PGAM1/AKT1/AKT2/MDH1/GYG2/SORBS1/PPP1CA/SLC25A13	36
6	b3	GOCC_PHAGOCYTIC_VESICLE_MEMBRANE	GOCC_PHAGOCYTIC_VESICLE_MEMBRANE	18/1804	80/19717	0.000265745	0.00810336	0.00718635	ATP6V0C/RAB43/HLA-F/SLC11A1/ATP6V0E2/TCIRG1/RAB11B/ATP6V0B/HLA-A/RAB20/HLA-C/CYBA/HLA-B/ATP6V0D1/RILP/TAP1/HLA-E/DNM2	18
6	b3	REACTOME_ACTIVATION_OF_GENE_EXPRESSION_BY_SREBF_SREBP	REACTOME_ACTIVATION_OF_GENE_EXPRESSION_BY_SREBF_SREBP	12/1804	42/19717	0.000271223	0.00824138	0.00730875	CYP51A1/MVD/FASN/TM7SF2/DHCR7/HELZ2/IDI1/MVK/FDFT1/SC5D/LSS/PMVK	12
6	b3	KEGG_ADIPOCYTOKINE_SIGNALING_PATHWAY	KEGG_ADIPOCYTOKINE_SIGNALING_PATHWAY	16/1804	67/19717	0.000279478	0.00843303	0.00747872	RXRG/POMC/PCK1/ADIPOQ/ACSL4/LEPR/STK11/IKBKG/TRAF2/MAPK10/AKT1/ADIPOR2/AKT2/ACSL1/SLC2A4/CD36	16
6	b3	WP_AMP_ACTIVATED_PROTEIN_KINASE_SIGNALING	WP_AMP_ACTIVATED_PROTEIN_KINASE_SIGNALING	16/1804	67/19717	0.000279478	0.00843303	0.00747872	ADRA1A/LIPE/FASN/ADIPOQ/LEPR/STK11/PFKFB3/RPTOR/CDKN1A/SLC2A4RG/TSC2/RPS6KB2/AKT1/ADIPOR2/AKT2/SLC2A4	16
6	b3	REACTOME_METABOLISM_OF_CARBOHYDRATES	REACTOME_METABOLISM_OF_CARBOHYDRATES	46/1804	297/19717	0.000280585	0.00843704	0.00748227	GLYCTK/PGAM2/PCK1/HPSE2/CHPF/SLC25A1/GALK1/SLC37A2/B3GAT3/PFKFB1/PFKL/SLC25A10/HYAL3/PC/TKFC/TALDO1/AKR1B1/PGM1/AGRN/HYAL2/PFKFB3/GALE/GAA/TKT/CSPG4/B3GALT4/PFKP/XYLT2/MDH2/SLC37A1/G6PC3/B4GALT7/SLC25A11/PGAM1/ALDOA/PPP2R1A/GALNS/MDH1/CHP1/NUP88/B4GAT1/GYG2/PGLS/POM121C/SLC25A13/SDC3	46
6	b3	GOBP_2_OXOGLUTARATE_METABOLIC_PROCESS	GOBP_2_OXOGLUTARATE_METABOLIC_PROCESS	7/1804	16/19717	0.000288743	0.0085634	0.00759433	L2HGDH/D2HGDH/GPT2/PHYH/IDH2/OGDH/IDH1	7
6	b3	GOBP_TRNA_5_END_PROCESSING	GOBP_TRNA_5_END_PROCESSING	7/1804	16/19717	0.000288743	0.0085634	0.00759433	POP7/RPP25/HSD17B10/RPP25L/POP4/RPP40/POP5	7
6	b3	GOMF_INTRAMOLECULAR_OXIDOREDUCTASE_ACTIVITY_TRANSPOSING_C_C_BONDS	GOMF_INTRAMOLECULAR_OXIDOREDUCTASE_ACTIVITY_TRANSPOSING_C_C_BONDS	7/1804	16/19717	0.000288743	0.0085634	0.00759433	ECH1/ECI1/ECHS1/MIF/IDI1/EBP/EHHADH	7
6	b3	REACTOME_REGULATION_OF_PYRUVATE_DEHYDROGENASE_PDH_COMPLEX	REACTOME_REGULATION_OF_PYRUVATE_DEHYDROGENASE_PDH_COMPLEX	7/1804	16/19717	0.000288743	0.0085634	0.00759433	PDK1/PDHB/PDHA1/PDK2/PDHX/GSTZ1/PPARD	7
6	b3	GOBP_CELLULAR_METABOLIC_COMPOUND_SALVAGE	GOBP_CELLULAR_METABOLIC_COMPOUND_SALVAGE	10/1804	31/19717	0.000294787	0.00865375	0.00767446	NAPRT/APRT/UCKL1/FCSK/ADA/PDXK/BHMT2/UCK1/HPRT1/AMPD2	10
6	b3	REACTOME_CRISTAE_FORMATION	REACTOME_CRISTAE_FORMATION	10/1804	31/19717	0.000294787	0.00865375	0.00767446	ATP5F1D/CHCHD6/MICOS13/ATP5F1B/TMEM11/ATP5MC3/ATP5F1A/MTX2/CHCHD3/IMMT	10
6	b3	REACTOME_GLYOXYLATE_METABOLISM_AND_GLYCINE_DEGRADATION	REACTOME_GLYOXYLATE_METABOLISM_AND_GLYCINE_DEGRADATION	10/1804	31/19717	0.000294787	0.00865375	0.00767446	AGXT/DDO/PDHB/ALDH4A1/GRHPR/PDHA1/PDHX/OGDH/BCKDHB/GCSH	10
6	b3	HALLMARK_APICAL_JUNCTION	HALLMARK_APICAL_JUNCTION	34/1804	200/19717	0.000302573	0.0088523	0.00785054	CD86/FYB1/MVD/SLC30A3/PECAM1/ITGB4/HADH/ARHGEF6/ACTG2/VWF/PKD1/GAMT/INSIG1/CALB2/CRAT/AMIGO2/IKBKG/MAPK11/CX3CL1/GTF2F1/ICAM2/COL16A1/ACTN4/AKT2/TUBG1/MYH9/CD276/LDLRAP1/SKAP2/FLNC/LAMB3/ACTN1/SDC3/RRAS	34
6	b3	GOBP_REGULATION_OF_LIPID_CATABOLIC_PROCESS	GOBP_REGULATION_OF_LIPID_CATABOLIC_PROCESS	15/1804	61/19717	0.000305301	0.00890204	0.00789465	CIDEA/IL1B/HPGD/MLYCD/SORL1/ADRA2A/SIRT6/GPLD1/CIDEC/SCARB1/HCAR2/AKT1/TYSND1/AKT2/IDH1	15
6	b3	WP_INTEGRIN_MEDIATED_CELL_ADHESION	WP_INTEGRIN_MEDIATED_CELL_ADHESION	21/1804	102/19717	0.000317397	0.00922368	0.00817989	PAK6/CAV3/ITGAL/ITGB4/CAPN10/CAPN5/PAK4/BCAR1/CSK/ARAF/ITGA7/MAPK10/AKT1/ITGA1/AKT2/MAP2K2/MAP2K3/ITGA6/SORBS1/RAPGEF1/PDPK1	21
6	b3	GOBP_REGULATION_OF_MITOCHONDRIAL_OUTER_MEMBRANE_PERMEABILIZATION_INVOLVED_IN_APOPTOTIC_SIGNALING_PATHWAY	GOBP_REGULATION_OF_MITOCHONDRIAL_OUTER_MEMBRANE_PERMEABILIZATION_INVOLVED_IN_APOPTOTIC_SIGNALING_PATHWAY	9/1804	26/19717	0.000325733	0.0093167	0.00826238	FZD9/ACAA2/BOK/HIP1R/SLC25A6/ATP5IF1/SLC25A4/SLC25A5/MUL1	9
6	b3	GOMF_LYSOPHOSPHOLIPASE_ACTIVITY	GOMF_LYSOPHOSPHOLIPASE_ACTIVITY	9/1804	26/19717	0.000325733	0.0093167	0.00826238	ABHD12B/PNPLA6/PNPLA7/MGLL/LYPLA2/PLA2G15/GDE1/ABHD12/LYPLA1	9
6	b3	REACTOME_CONSTITUTIVE_SIGNALING_BY_AKT1_E17K_IN_CANCER	REACTOME_CONSTITUTIVE_SIGNALING_BY_AKT1_E17K_IN_CANCER	9/1804	26/19717	0.000325733	0.0093167	0.00826238	PRR5/MLST8/BAD/CDKN1A/TSC2/RPS6KB2/AKT1/AKT2/PDPK1	9
6	b3	GOBP_NEURONAL_ION_CHANNEL_CLUSTERING	GOBP_NEURONAL_ION_CHANNEL_CLUSTERING	6/1804	12/19717	0.00033082	0.0093167	0.00826238	KCNB1/GLDN/KCNIP2/AGRN/SPTBN4/PICK1	6
6	b3	GOCC_PROTON_TRANSPORTING_V_TYPE_ATPASE_V0_DOMAIN	GOCC_PROTON_TRANSPORTING_V_TYPE_ATPASE_V0_DOMAIN	6/1804	12/19717	0.00033082	0.0093167	0.00826238	ATP6V0C/ATP6V0E2/TCIRG1/ATP6V0B/RNASEK/ATP6V0D1	6
6	b3	KEGG_MEDICUS_REFERENCE_ANTIGEN_PROCESSING_AND_PRESENTATION_BY_MHC_CLASS_I_MOLECULES	KEGG_MEDICUS_REFERENCE_ANTIGEN_PROCESSING_AND_PRESENTATION_BY_MHC_CLASS_I_MOLECULES	6/1804	12/19717	0.00033082	0.0093167	0.00826238	HLA-F/HLA-A/HLA-C/HLA-B/TAP1/HLA-E	6
6	b3	KEGG_MEDICUS_REFERENCE_MEVALONATE_PATHWAY	KEGG_MEDICUS_REFERENCE_MEVALONATE_PATHWAY	6/1804	12/19717	0.00033082	0.0093167	0.00826238	MVD/IDI1/MVK/ACAT2/PMVK/ACAT1	6
6	b3	REACTOME_TRANSPORT_OF_NUCLEOSIDES_AND_FREE_PURINE_AND_PYRIMIDINE_BASES_ACROSS_THE_PLASMA_MEMBRANE	REACTOME_TRANSPORT_OF_NUCLEOSIDES_AND_FREE_PURINE_AND_PYRIMIDINE_BASES_ACROSS_THE_PLASMA_MEMBRANE	6/1804	12/19717	0.00033082	0.0093167	0.00826238	SLC29A4/ARL2/SLC25A6/SLC25A4/SLC29A1/SLC25A5	6
6	b3	WP_VALPROIC_ACID_PATHWAY	WP_VALPROIC_ACID_PATHWAY	6/1804	12/19717	0.00033082	0.0093167	0.00826238	HADHB/HADHA/HSD17B10/IVD/EHHADH/ACADSB	6
6	b3	GOBP_MITOCHONDRIAL_OUTER_MEMBRANE_PERMEABILIZATION	GOBP_MITOCHONDRIAL_OUTER_MEMBRANE_PERMEABILIZATION	11/1804	37/19717	0.000331356	0.0093167	0.00826238	FZD9/ACAA2/RHOT2/BOK/HIP1R/SLC25A6/ATP5IF1/SLC25A4/SLC25A5/MUL1/VDAC2	11
6	b3	GOBP_REGULATION_OF_PROTEIN_SECRETION	GOBP_REGULATION_OF_PROTEIN_SECRETION	42/1804	266/19717	0.00033481	0.00938336	0.0083215	CYP51A1/IL1B/SLC25A22/GPER1/UCP2/LRP5/NR1H3/ACHE/HADH/LLGL2/KCNB1/CAPN10/RBP4/ACSL4/ATP13A2/ADRA2A/SIRT6/RHBDF2/PFKL/GPLD1/APOE/RPH3AL/MPC2/EIPR1/BAD/TCIRG1/MYOM1/NR1H2/NADK/ORAI1/HCAR2/PIM3/PICK1/SERGEF/PRKN/ABCG1/GNA11/TRPM4/APBB1/RHBDD3/LRRC8A/LLGL1	42
6	b3	GOBP_POSITIVE_REGULATION_OF_SMALL_MOLECULE_METABOLIC_PROCESS	GOBP_POSITIVE_REGULATION_OF_SMALL_MOLECULE_METABOLIC_PROCESS	27/1804	147/19717	0.000349966	0.00977646	0.00867011	STAR/IL1B/GPER1/KLHL25/LHCGR/NR1H3/MLYCD/ADIPOQ/MLST8/GPLD1/PTH1R/APOE/GPT2/GPT/STK11/MID1IP1/RPTOR/GPD1/NR1H2/SIRT2/AKT1/ABCG1/AKT2/PINK1/SORBS1/LDLRAP1/PPARD	27
6	b3	GOBP_POSITIVE_REGULATION_OF_MITOCHONDRION_ORGANIZATION	GOBP_POSITIVE_REGULATION_OF_MITOCHONDRION_ORGANIZATION	17/1804	75/19717	0.00035513	0.00988883	0.00876977	GPER1/BOK/HIP1R/AMBRA1/MIEF2/BAD/ATP5IF1/HTT/MIEF1/SLC25A4/SLC25A5/PRKN/MUL1/PINK1/HTRA2/FIS1/DDHD2	17
6	b3	GOMF_CATALYTIC_ACTIVITY_ACTING_ON_RNA	GOMF_CATALYTIC_ACTIVITY_ACTING_ON_RNA	58/1804	404/19717	0.000384893	0.0106833	0.0094743	DUS1L/SARS2/MRM3/HELZ2/POP7/LACTB2/TSR3/DDX54/DDX49/RPP25/PTRHD1/POLR2E/EXOSC4/POLRMT/TUT1/TRMT2A/YARS2/DDX28/DUS3L/FARSA/MRM1/TRMT61A/RNASEK/DHX37/NSUN5/GATB/CARS2/EXOSC5/TRPT1/DARS2/IGHMBP2/DDX41/MRPL44/PTRH1/TRMT44/DUS2/UPF1/MRPL58/POP4/ALKBH1/NUDT16L1/IARS2/RPP40/TSEN34/LARS2/POP5/TARS2/HENMT1/RTCA/EARS2/TFB2M/USB1/LRRC47/EXD2/DDX56/DHX30/SUPV3L1/ALKBH5	58
6	b3	GOBP_NEGATIVE_REGULATION_OF_ESTABLISHMENT_OF_PROTEIN_LOCALIZATION	GOBP_NEGATIVE_REGULATION_OF_ESTABLISHMENT_OF_PROTEIN_LOCALIZATION	25/1804	133/19717	0.000397026	0.0109848	0.00974172	CYP51A1/IL1B/DMTN/UCP2/NR1H3/HADH/ADIPOQ/KCNB1/MAPT/ADRA2A/SIRT6/RHBDF2/PFKL/INSIG1/APOE/PPM1F/CSK/PIM3/SERGEF/PRKN/CHP1/RANGAP1/CD36/TERF1/LYPLA1	25
6	b3	GOBP_POSITIVE_REGULATION_OF_LIPID_LOCALIZATION	GOBP_POSITIVE_REGULATION_OF_LIPID_LOCALIZATION	22/1804	111/19717	0.000405408	0.011181	0.0099157	CIDEA/FABP3/PLTP/IL1B/ABCA3/NR1H3/ADIPOQ/LPL/MIF/ZDHHC8/ABCA7/APOE/OSBPL11/NR1H2/SCARB1/ATP8A1/ABCG1/PLIN3/ACSL1/EHD1/LDLRAP1/CD36	22
6	b3	REACTOME_TRIGLYCERIDE_METABOLISM	REACTOME_TRIGLYCERIDE_METABOLISM	11/1804	38/19717	0.000428161	0.011771	0.010439	FABP3/MOGAT2/MOGAT1/LIPE/GK/FABP4/AGMO/DGAT1/MGLL/PLIN3/PPP1CA	11
6	b3	GOBP_POSITIVE_REGULATION_OF_LIPID_BIOSYNTHETIC_PROCESS	GOBP_POSITIVE_REGULATION_OF_LIPID_BIOSYNTHETIC_PROCESS	19/1804	90/19717	0.000431634	0.011829	0.0104903	FABP3/STAR/IL1B/PCK1/NR1H3/MLST8/GPLD1/APOE/MID1IP1/RPTOR/SLC27A1/NR1H2/SCARB1/SIRT2/AKT1/ABCG1/CHP1/SPHK2/SORBS1	19
6	b3	GOBP_REGULATION_OF_UBIQUITIN_DEPENDENT_PROTEIN_CATABOLIC_PROCESS	GOBP_REGULATION_OF_UBIQUITIN_DEPENDENT_PROTEIN_CATABOLIC_PROCESS	31/1804	180/19717	0.0004339	0.0118536	0.0105122	CAV3/NOP53/TRIM67/NKD2/UBXN1/PTK2B/SIRT6/SGTA/DVL1/CCDC22/FHIT/IKBKG/HFE/TRAF7/ARAF/PRMT6/RNF180/ELOB/STUB1/SIRT2/AKT1/PRKN/CEBPA/RAD23A/CHFR/GNA12/FZR1/AXIN1/TGFB1I1/KEAP1/ZER1	31
6	b3	WP_NOTCH_SIGNALING	WP_NOTCH_SIGNALING	12/1804	44/19717	0.000435555	0.0118613	0.0105191	JAG2/NOTCH1/DTX4/NOTCH3/RFNG/DVL1/NOTCH4/DTX1/DTX2/NCOR2/JAG1/CTBP1	12
6	b3	GOBP_POLYOL_BIOSYNTHETIC_PROCESS	GOBP_POLYOL_BIOSYNTHETIC_PROCESS	15/1804	63/19717	0.000444026	0.0120541	0.01069	PCK1/GPER1/LHCGR/PTK2B/ISYNA1/ASAH1/ITPKB/PTH1R/ACER2/PCBD1/ABCA2/DHFR/PPIP5K1/SPHK2/QDPR	15
6	b3	GOBP_POSITIVE_REGULATION_OF_CHOLESTEROL_EFFLUX	GOBP_POSITIVE_REGULATION_OF_CHOLESTEROL_EFFLUX	9/1804	27/19717	0.000449202	0.0121565	0.0107808	PLTP/ABCA3/NR1H3/ADIPOQ/ZDHHC8/ABCA7/APOE/NR1H2/ABCG1	9
6	b3	GOCC_VACUOLAR_MEMBRANE	GOCC_VACUOLAR_MEMBRANE	67/1804	486/19717	0.000453406	0.0122321	0.0108478	OCA2/ATP6V0C/SLC30A3/LRBA/HLA-F/MYO7A/ABCA3/SLC2A6/MMD/SLC2A8/SLC11A1/CHMP6/WDR24/ATP13A2/SLCO4C1/BORCS6/TMEM74/ATP6V0E2/UBXN6/GPLD1/AP1B1/TFEB/AP2A1/RRAGD/KLC2/TMEM175/SLC66A1/HLA-DMA/TCIRG1/RPTOR/GAA/ATP6V0B/CTSD/WDR81/SYNGR1/RNASEK/PLAAT3/SLC36A2/CLCN7/SCARB1/CTNS/TECPR1/GNB2/TSC2/ABCA2/FNIP2/HPS6/GRN/ATP8A1/AP3D1/PLEKHM2/GNA11/ATP6V0D1/SNAPIN/RILP/TLR3/STARD3/CHMP1A/SPHK2/KPTN/CHMP2A/DNAJC5/A…	67
6	b3	REACTOME_DEFECTS_IN_VITAMIN_AND_COFACTOR_METABOLISM	REACTOME_DEFECTS_IN_VITAMIN_AND_COFACTOR_METABOLISM	8/1804	22/19717	0.000478835	0.012878	0.0114207	AMN/MMAB/CD320/PC/PCCB/MCCC1/MMUT/MCCC2	8
6	b3	GOBP_REGULATION_OF_LIPID_BIOSYNTHETIC_PROCESS	GOBP_REGULATION_OF_LIPID_BIOSYNTHETIC_PROCESS	32/1804	189/19717	0.000482074	0.012925	0.0114623	FABP3/STAR/IL1B/PCK1/GPER1/THRSP/ABCA3/KLHL25/DGKQ/LHCGR/NR1H3/TSPO/MLST8/ASAH1/GPLD1/INSIG1/APOE/MID1IP1/RPTOR/SLC27A1/NR1H2/SCARB1/ABCA2/SIRT2/AKT1/ABCG1/ACADL/CHP1/SPHK2/SOD1/SORBS1/IDH1	32
6	b3	GOBP_NEGATIVE_REGULATION_OF_INNATE_IMMUNE_RESPONSE	GOBP_NEGATIVE_REGULATION_OF_INNATE_IMMUNE_RESPONSE	19/1804	91/19717	0.000499503	0.0133327	0.0118239	CD96/OAS1/HLA-F/NR1H3/DTX4/HAVCR2/FAM3A/ISG15/NLRX1/HLA-A/NR1H2/NLRC5/HLA-B/CACTIN/GRN/AKT1/MUL1/TYRO3/HLA-E	19
6	b3	GOMF_ATPASE_BINDING	GOMF_ATPASE_BINDING	18/1804	84/19717	0.00050036	0.0133327	0.0118239	LHCGR/NKD2/UBXN1/WFS1/ESR1/CLPP/RUVBL2/PTPN3/TCIRG1/ATP5IF1/NR1H2/SNX10/PEX19/SNTA1/DNAJB1/ANK2/TMTC4/DERL1	18
6	b3	WP_OXYSTEROLS_DERIVED_FROM_CHOLESTEROL	WP_OXYSTEROLS_DERIVED_FROM_CHOLESTEROL	13/1804	51/19717	0.000521893	0.0138638	0.0122949	HSD11B2/ESR2/DHCR7/ESR1/ACOT8/INSIG1/ACOT7/NR1H2/EBP/HSD3B7/ACOT1/ACOX2/ACOT2	13
6	b3	GOMF_VITAMIN_BINDING	GOMF_VITAMIN_BINDING	27/1804	151/19717	0.000542959	0.0143793	0.0127521	AGXT/SLC19A1/ILVBL/FASN/MMAB/RBP4/CD320/PC/EGLN1/KL/GPT2/GPT/MTHFS/PHYH/SHMT1/TKT/SDSL/PDXK/DHFR/RBP1/MCCC1/OGDH/OGFOD3/PNPO/PHYKPL/NFS1/MMUT	27
6	b3	WP_GLYCOLYSIS_AND_GLUCONEOGENESIS	WP_GLYCOLYSIS_AND_GLUCONEOGENESIS	12/1804	45/19717	0.000545052	0.0143826	0.012755	PGAM2/PCK1/PFKL/PC/MPC2/PDHA1/PFKP/MDH2/PGAM1/ALDOA/MDH1/SLC2A4	12
6	b3	REACTOME_TOLL_LIKE_RECEPTOR_9_TLR9_CASCADE	REACTOME_TOLL_LIKE_RECEPTOR_9_TLR9_CASCADE	21/1804	106/19717	0.000546407	0.0143826	0.012755	CD14/ECSIT/IRF7/NLRX1/RPS6KA1/IKBKG/MAPK11/NLRC5/TAB1/TRAF2/TICAM1/MAPK10/PELI3/PPP2R1A/IRAK1/DUSP3/MAP2K3/TNIP2/NOD1/NKIRAS1/CUL1	21
6	b3	GOBP_ORGANIC_ANION_TRANSPORT	GOBP_ORGANIC_ANION_TRANSPORT	62/1804	445/19717	0.000551467	0.0144718	0.0128341	SV2A/SLC22A12/FABP3/AGXT/EMB/IL1B/SLC25A22/SLC19A1/SLC2A6/UCP2/SLC17A8/LHCGR/LRP5/SLC47A1/SLC25A1/FABP4/SLC2A8/LLGL2/SLC11A1/MFSD10/MIF/SLC1A7/SLC25A39/SLCO4C1/SLC7A10/SLC25A20/SLC25A10/SLC38A10/ABCC6/CPT2/SLC22A3/SLC25A6/APOE/MPC2/SLC16A14/SLC52A2/SLC66A1/SLC27A1/SLC27A4/SLC25A4/SLC36A2/CPTP/CTNS/SLC4A2/SLC25A5/SLC25A11/AKT1/SLC25A25/SLC6A8/SLC39A4/RBP1/AKT2/ACSL1/SLC4A3/SFXN4/PPARD/SLC2A4/CD36/…	62
6	b3	GOBP_TRNA_5_LEADER_REMOVAL	GOBP_TRNA_5_LEADER_REMOVAL	6/1804	13/19717	0.00056686	0.0147862	0.0131129	POP7/RPP25/RPP25L/POP4/RPP40/POP5	6
6	b3	WP_KREBS_CYCLE_DISORDERS	WP_KREBS_CYCLE_DISORDERS	6/1804	13/19717	0.00056686	0.0147862	0.0131129	GPT/SUCLA2/PDHX/SUCLG1/SUCLG2/FH	6
6	b3	GOBP_FATTY_ACID_DERIVATIVE_METABOLIC_PROCESS	GOBP_FATTY_ACID_DERIVATIVE_METABOLIC_PROCESS	17/1804	78/19717	0.000577032	0.0150063	0.0133081	FAR2/HPGD/CYP4F12/SLC25A1/ACSL4/TECR/NUDT8/GCDH/PECR/ACSF3/DGAT1/ACOT7/LYPLA2/HSD17B12/ACSL1/ACAT1/HMGCL	17
6	b3	KEGG_FOCAL_ADHESION	KEGG_FOCAL_ADHESION	33/1804	199/19717	0.000580756	0.0150579	0.0133539	PAK6/SHC2/LAMC3/CAV3/COL5A3/ITGB4/TNN/VWF/LAMA5/PAK4/COL4A2/BCAR1/BAD/BCL2/COL6A2/MYLK/CCND3/ITGA7/MYL5/MAPK10/FLNA/AKT1/ITGA1/ACTN4/PIP5K1C/AKT2/ITGA6/PPP1CA/FLNC/LAMB3/RAPGEF1/PDPK1/ACTN1	33
6	b3	GOBP_PHOSPHOLIPID_METABOLIC_PROCESS	GOBP_PHOSPHOLIPID_METABOLIC_PROCESS	54/1804	376/19717	0.000594988	0.0153809	0.0136403	FABP3/PEMT/ABHD12B/MVD/AGPAT2/GPAT3/ABCA3/DGKQ/NR1H3/GPAA1/LPL/PIP5K1B/PITPNM1/GPX4/PNPLA6/PNPLA7/PLCD1/ISYNA1/GPLD1/TTC7B/ITPKB/PLPP2/IDI1/PIGQ/DGKZ/MVK/SLC27A1/PLBD1/NR1H2/FDFT1/PLAAT3/PTDSS2/HADHA/SCARB1/DPM3/ABCA2/PCYT2/ACP6/AGPAT3/HDHD5/PLA2G15/PIP5K1C/PLAAT5/DHRS7B/PMVK/SMPD4/CHP1/SPHK2/DOLK/GDE1/ABHD12/IDH1/GNPAT/CHPT1	54
6	b3	GOMF_INTRAMOLECULAR_TRANSFERASE_ACTIVITY	GOMF_INTRAMOLECULAR_TRANSFERASE_ACTIVITY	9/1804	28/19717	0.000608663	0.015641	0.013871	PGAM2/RPUSD1/PGM1/PUSL1/RPUSD4/PGAM1/LSS/PMM1/MMUT	9
6	b3	GOMF_OXIDOREDUCTASE_ACTIVITY_ACTING_ON_THE_CH_NH_GROUP_OF_DONORS	GOMF_OXIDOREDUCTASE_ACTIVITY_ACTING_ON_THE_CH_NH_GROUP_OF_DONORS	9/1804	28/19717	0.000608663	0.015641	0.013871	BLVRB/PYCR3/ETFDH/ALDH1L1/SARDH/AIFM2/DHFR/DMGDH/QDPR	9
6	b3	GOCC_RECYCLING_ENDOSOME_MEMBRANE	GOCC_RECYCLING_ENDOSOME_MEMBRANE	21/1804	107/19717	0.00062226	0.0159431	0.0141389	SCAMP5/HLA-F/SORL1/BOK/ACAP1/ABHD17A/RAB11B/HLA-A/HLA-C/SLC36A2/ATP9A/HLA-B/MICALL1/SCAMP3/SLC39A4/ZFYVE27/EHD1/HLA-E/ATG9A/PDLIM4/SCAMP2	21
6	b3	GOMF_ANTIPORTER_ACTIVITY	GOMF_ANTIPORTER_ACTIVITY	25/1804	137/19717	0.000628524	0.0160561	0.0142391	SLC24A2/SLC24A4/SLC30A3/SLC19A1/UCP2/SLC47A1/SLC25A1/SLC37A2/SLC11A1/LETM1/SLC25A10/SLC25A6/SLC25A4/CLCN7/SLC37A1/SLC4A2/SLC25A5/SLC25A11/SLC35E4/SLC25A25/CHP1/SLC4A3/SLC41A3/SLC25A13/GHITM	25
6	b3	GOBP_CELLULAR_RESPONSE_TO_INSULIN_STIMULUS	GOBP_CELLULAR_RESPONSE_TO_INSULIN_STIMULUS	34/1804	208/19717	0.000630824	0.0160675	0.0142492	SLC22A12/IL1B/PCK1/UCP2/ADIPOQ/SLC2A8/SORL1/LONP1/CAPN10/GPLD1/KANK1/INSIG1/GPT2/GPT/BCAR1/SLC27A1/SLC27A4/CTSD/MYO1C/PDK2/TSC2/AKT1/AKT2/PTPN1/DENND4C/SORBS1/USO1/TBC1D4/SLC2A4/GHR/PDPK1/SRD5A1/ZNF592/CYFIP1	34
6	b3	GOBP_REGULATION_OF_PROTEIN_CONTAINING_COMPLEX_ASSEMBLY	GOBP_REGULATION_OF_PROTEIN_CONTAINING_COMPLEX_ASSEMBLY	59/1804	421/19717	0.000639874	0.0162502	0.0144112	VILL/SPTBN5/ANKRD53/DMTN/CAV3/ABCA3/NOP53/NCLN/SKAP1/CDH5/ZDHHC12/PIEZO1/TMOD1/PREX1/TWF2/SORL1/HIP1R/TPPP/MAPT/ARL2/PTK2B/MLST8/ISG15/KANK1/MEGF9/SVIL/APOE/AMBRA1/SPTBN4/HSF1/NR1H2/PREB/CPTP/DAB2IP/ELN/CDC42EP4/TRAF2/TICAM1/STUB1/FNIP2/GBP2/FLII/SIRT2/CAMSAP1/MPP7/LGALS3/FBLIM1/ATR/NCK2/PINK1/NAPA/SSH3/HCFC1/TBCD/PPP2R5B/VDAC2/CD36/TERF1/CYFIP1	59
6	b3	GOBP_REGULATION_OF_PROTEIN_TARGETING	GOBP_REGULATION_OF_PROTEIN_TARGETING	17/1804	79/19717	0.000673579	0.016867	0.0149583	DMTN/KCNB1/PDZK1/MIEF2/ATP5IF1/MIEF1/MYO1C/CIB1/PRKN/AKT2/BAP1/PINK1/CHP1/UBE2J2/HTRA2/ANK3/FIS1	17
6	b3	GOCC_ACTIN_FILAMENT_BUNDLE	GOCC_ACTIN_FILAMENT_BUNDLE	17/1804	79/19717	0.000673579	0.016867	0.0149583	GAS2L2/PLS1/MYH14/PDLIM3/CORO1B/GAS2L1/MYLK/MYO1C/FLNA/FBLIM1/MYH9/TRIP6/SIPA1L3/SORBS1/PDLIM7/PDLIM4/ACTN1	17
6	b3	GOBP_AMMONIUM_ION_METABOLIC_PROCESS	GOBP_AMMONIUM_ION_METABOLIC_PROCESS	8/1804	23/19717	0.000675711	0.016867	0.0149583	PDE1B/CHDH/SLC29A4/SLC22A3/RNF180/DMGDH/SRD5A1/ALDH2	8
6	b3	GOBP_CELLULAR_MODIFIED_AMINO_ACID_CATABOLIC_PROCESS	GOBP_CELLULAR_MODIFIED_AMINO_ACID_CATABOLIC_PROCESS	8/1804	23/19717	0.000675711	0.016867	0.0149583	AGXT/ABHD12B/SARDH/MTHFS/ALDH4A1/DMGDH/ACADL/ABHD12	8
6	b3	REACTOME_NUCLEOTIDE_SALVAGE	REACTOME_NUCLEOTIDE_SALVAGE	8/1804	23/19717	0.000675711	0.016867	0.0149583	APRT/TYMP/UCKL1/GMPR/ADA/UCK1/HPRT1/AMPD2	8
6	b3	REACTOME_PLASMA_LIPOPROTEIN_REMODELING	REACTOME_PLASMA_LIPOPROTEIN_REMODELING	10/1804	34/19717	0.00067585	0.016867	0.0149583	ANGPTL4/PLTP/ANGPTL8/LPL/LMF2/FURIN/CIDEC/APOE/LMF1/ABCG1	10
6	b3	GOBP_CRISTAE_FORMATION	GOBP_CRISTAE_FORMATION	7/1804	18/19717	0.00068178	0.0169661	0.0150462	LETM1/CHCHD6/UQCC3/MICOS13/PINK1/CHCHD3/IMMT	7
6	b3	GOBP_REGULATION_OF_AUTOPHAGY_OF_MITOCHONDRION	GOBP_REGULATION_OF_AUTOPHAGY_OF_MITOCHONDRION	11/1804	40/19717	0.000693522	0.0172089	0.0152615	TSPO/ATP13A2/FKBP8/AMBRA1/HTT/SLC25A4/TSC2/SLC25A5/PRKN/PINK1/HTRA2	11
6	b3	GOBP_CYTOPLASMIC_MICROTUBULE_ORGANIZATION	GOBP_CYTOPLASMIC_MICROTUBULE_ORGANIZATION	14/1804	59/19717	0.000706577	0.0174827	0.0155043	CAV3/TPPP/MAPT/CCDC88C/DVL1/HOOK2/KATNB1/CIB1/TUBG1/TUBGCP2/CHP1/AXIN1/CLIP2/LIMK2	14
6	b3	GOBP_NEGATIVE_REGULATION_OF_TRANSFERASE_ACTIVITY	GOBP_NEGATIVE_REGULATION_OF_TRANSFERASE_ACTIVITY	36/1804	226/19717	0.000727387	0.0179463	0.0159155	SRCIN1/IL1B/CAV3/ZGPAT/LRP5/ADIPOQ/SORL1/CHMP6/MAPT/EPHB2/PRKAR1B/RGS14/SPRY3/HEXIM2/DVL1/APOE/HYAL2/CDKN1A/PPM1F/GSTP1/DAB2IP/TSC2/PARP3/TESK1/AKT1/PRKN/CEBPA/DUSP3/PTPN1/CHP1/HSPB1/DUSP22/UCHL1/PRDX3/TERF1/PDPK1	36
6	b3	GOMF_NUCLEOSIDE_TRIPHOSPHATASE_REGULATOR_ACTIVITY	GOMF_NUCLEOSIDE_TRIPHOSPHATASE_REGULATOR_ACTIVITY	66/1804	488/19717	0.000832305	0.0204054	0.0180962	FGD5/ARHGAP30/SH2D3C/ADAP1/ARHGEF16/RGL3/PLEKHG6/ARHGEF6/PREX1/LLGL2/TNK2/MADD/STARD8/IQSEC3/ACAP1/RGS14/BCR/CCDC88C/SBF1/RANBP3L/DOCK6/TBC1D10A/ARAP1/RASGEF1B/MON1A/DOCK8/ARHGAP31/ARHGEF4/IQSEC1/DNAJA3/GPS1/RCC1L/PREB/TBC1D9B/EVI5L/DAB2IP/ARHGEF10L/C9orf72/RASGRF2/ARHGEF40/TSC2/ARHGDIA/ELMOD3/RABEP2/KALRN/AGAP3/SERGEF/IQGAP3/TBC1D22A/HPS1/SGSM2/ARHGEF18/NUCB1/TBC1D2/TBC1D10B/DENND4C/SIPA1L3/RANG…	66
6	b3	GOBP_REGULATION_OF_MEMBRANE_DEPOLARIZATION	GOBP_REGULATION_OF_MEMBRANE_DEPOLARIZATION	12/1804	47/19717	0.000834123	0.0204054	0.0180962	FZD9/SCN5A/CAV3/TSPO/FHL1/BOK/GJA5/PTPN3/BCL2/IFI6/TRPM4/ANK3	12
6	b3	KEGG_NOTCH_SIGNALING_PATHWAY	KEGG_NOTCH_SIGNALING_PATHWAY	12/1804	47/19717	0.000834123	0.0204054	0.0180962	JAG2/NOTCH1/DTX4/NOTCH3/RFNG/DVL1/NOTCH4/DTX1/DTX2/NCOR2/JAG1/CTBP1	12
6	b3	GOBP_MITOCHONDRIAL_TRANSMEMBRANE_TRANSPORT	GOBP_MITOCHONDRIAL_TRANSMEMBRANE_TRANSPORT	14/1804	60/19717	0.000845165	0.0205594	0.0182328	UCP1/TST/SLC25A22/UCP2/SLC25A39/SLC25A20/CPT2/TIMM44/SMDT1/MAIP1/MCUB/SFXN4/MRPL18/SLC25A13	14
6	b3	GOBP_REGULATION_OF_MITOCHONDRIAL_MEMBRANE_PERMEABILITY	GOBP_REGULATION_OF_MITOCHONDRIAL_MEMBRANE_PERMEABILITY	14/1804	60/19717	0.000845165	0.0205594	0.0182328	FZD9/ACAA2/RHOT2/BOK/HIP1R/SLC25A6/BAD/ATP5IF1/BCL2/SLC25A4/ALKBH7/SLC25A5/MUL1/VDAC2	14
6	b3	WP_FATTY_ACIDS_AND_LIPOPROTEINS_TRANSPORT_IN_HEPATOCYTES	WP_FATTY_ACIDS_AND_LIPOPROTEINS_TRANSPORT_IN_HEPATOCYTES	10/1804	35/19717	0.000869441	0.0210906	0.0187039	FABP3/STAR/FABP4/APOE/SLC27A1/SLC27A4/SCARB1/ACSL1/STARD3/LDLRAP1	10
6	b3	GOBP_REGULATION_OF_CELL_SHAPE	GOBP_REGULATION_OF_CELL_SHAPE	25/1804	140/19717	0.000872284	0.0211005	0.0187127	FGD5/FGR/DMTN/CFAP410/EPB42/MYH14/PTK2B/PRAG1/PLXNB2/ARAP1/CDC42EP4/ITGA7/PLXNA1/ATP10A/DAPK3/ALDOA/FBLIM1/RHOG/GNA12/ARHGEF18/MYH9/PALM/PLXNB1/FAM171A1/CYFIP1	25
6	b3	GOBP_CELL_SUBSTRATE_ADHESION	GOBP_CELL_SUBSTRATE_ADHESION	51/1804	356/19717	0.000879717	0.021221	0.0188196	CD96/SRCIN1/PKP2/DMTN/SKAP1/ITGAL/COL5A3/ITGB4/NOTCH1/STON1/TNN/PREX1/SPOCK2/VWF/ARL2/PKD1/PTK2B/BCR/LAMA5/KANK1/LIMS2/ACER2/BCL2/PPM1F/CX3CL1/HSD17B12/ITGA7/LIMS1/TESK1/HOXA7/CIB1/JAG1/FLNA/COL16A1/ITGA1/ACTN4/DAPK3/FBLN2/DUSP3/TRIP6/TYRO3/ITGA6/SORBS1/AKIP1/TBCD/MINK1/PPARD/DUSP22/CD36/ACTN1/RRAS	51
6	b3	GOCC_LATERAL_PLASMA_MEMBRANE	GOCC_LATERAL_PLASMA_MEMBRANE	15/1804	67/19717	0.000887608	0.0213519	0.0189356	SCN5A/NKD2/KCNB1/ARL2/PKD1/DVL1/MYO1C/SNTA1/IQGAP3/PPP2R1A/MPP7/GNA12/AXIN1/ANK3/TBCD	15
6	b3	GOBP_REGULATION_OF_PROTEASOMAL_PROTEIN_CATABOLIC_PROCESS	GOBP_REGULATION_OF_PROTEASOMAL_PROTEIN_CATABOLIC_PROCESS	32/1804	196/19717	0.000914847	0.0215423	0.0191045	NOP53/NKD2/GPX1/UBXN1/WFS1/PKD1/SIRT6/SGTA/DVL1/APOE/FHIT/HFE/DAB2IP/ARAF/TMEM259/RNF180/ELOB/STUB1/SIRT2/AKT1/PRKN/CEBPA/RAD23A/CHFR/GNA12/FZR1/PINK1/AXIN1/KEAP1/ZER1/PSMF1/USP19	32
6	b3	GOBP_FRUCTOSE_METABOLIC_PROCESS	GOBP_FRUCTOSE_METABOLIC_PROCESS	6/1804	14/19717	0.000915425	0.0215423	0.0191045	GLYCTK/PFKFB1/TKFC/AKR1B1/PFKFB3/ALDOA	6
6	b3	GOBP_MONOACYLGLYCEROL_METABOLIC_PROCESS	GOBP_MONOACYLGLYCEROL_METABOLIC_PROCESS	6/1804	14/19717	0.000915425	0.0215423	0.0191045	ABHD12B/MOGAT2/FAAH/DGAT1/MGLL/ABHD12	6
6	b3	GOBP_NEGATIVE_REGULATION_OF_MITOCHONDRIAL_OUTER_MEMBRANE_PERMEABILIZATION_INVOLVED_IN_APOPTOTIC_SIGNALING_PATHWAY	GOBP_NEGATIVE_REGULATION_OF_MITOCHONDRIAL_OUTER_MEMBRANE_PERMEABILIZATION_INVOLVED_IN_APOPTOTIC_SIGNALING_PATHWAY	6/1804	14/19717	0.000915425	0.0215423	0.0191045	FZD9/ACAA2/BOK/SLC25A6/SLC25A4/SLC25A5	6
6	b3	GOBP_PRIMARY_AMINO_COMPOUND_METABOLIC_PROCESS	GOBP_PRIMARY_AMINO_COMPOUND_METABOLIC_PROCESS	6/1804	14/19717	0.000915425	0.0215423	0.0191045	PDE1B/AZIN2/RNF180/GDE1/SRD5A1/ALDH2	6
6	b3	GOCC_CELL_TRAILING_EDGE	GOCC_CELL_TRAILING_EDGE	6/1804	14/19717	0.000915425	0.0215423	0.0191045	SELPLG/PIP5K1B/FLOT2/ICAM2/PIP5K1C/MYH9	6
6	b3	GOCC_RIBONUCLEASE_P_COMPLEX	GOCC_RIBONUCLEASE_P_COMPLEX	6/1804	14/19717	0.000915425	0.0215423	0.0191045	POP7/RPP25/HSD17B10/POP4/RPP40/POP5	6
6	b3	REACTOME_CARNITINE_METABOLISM	REACTOME_CARNITINE_METABOLISM	6/1804	14/19717	0.000915425	0.0215423	0.0191045	THRSP/SLC22A5/SLC25A20/CPT2/MID1IP1/PPARD	6
6	b3	GOBP_INCLUSION_BODY_ASSEMBLY	GOBP_INCLUSION_BODY_ASSEMBLY	8/1804	24/19717	0.000932912	0.0218256	0.0193558	SORL1/MAPT/DNAJA4/HSPA2/HSF1/CDC34/PRKN/DNAJB1	8
6	b3	GOBP_INTERMEMBRANE_LIPID_TRANSFER	GOBP_INTERMEMBRANE_LIPID_TRANSFER	13/1804	54/19717	0.000937545	0.0218256	0.0193558	CIDEA/STAR/PLTP/ABCA3/PITPNM1/TSPO/CIDEC/ATG2A/APOE/ESYT1/CPTP/ABCG1/STARD3	13
6	b3	GOMF_LIPID_TRANSFER_ACTIVITY	GOMF_LIPID_TRANSFER_ACTIVITY	13/1804	54/19717	0.000937545	0.0218256	0.0193558	CIDEA/STAR/PLTP/ABCA3/PITPNM1/TSPO/CIDEC/ATG2A/APOE/ESYT1/CPTP/ABCG1/STARD3	13
6	b3	WP_NOTCH_SIGNALING_PATHWAY	WP_NOTCH_SIGNALING_PATHWAY	13/1804	54/19717	0.000937545	0.0218256	0.0193558	JAG2/HES6/NOTCH1/FHL1/MAPT/NOTCH3/TLE1/NOTCH4/DTX1/NCOR2/JAG1/AKT1/CUL1	13
6	b3	GOCC_ACTIN_FILAMENT	GOCC_ACTIN_FILAMENT	22/1804	118/19717	0.000964224	0.0223865	0.0198532	GAS2L2/MISP/DMTN/INF2/TMOD1/TWF2/PLS1/PDLIM3/CORO1B/GAS2L1/SPTBN4/TPM2/DNAJA3/MYO1C/FLNA/SMTN/KEAP1/PDLIM7/PDLIM4/DUSP22/MYO9B/ACTN1	22
6	b3	REACTOME_ASSEMBLY_OF_ACTIVE_LPL_AND_LIPC_LIPASE_COMPLEXES	REACTOME_ASSEMBLY_OF_ACTIVE_LPL_AND_LIPC_LIPASE_COMPLEXES	7/1804	19/19717	0.000994732	0.0230331	0.0204266	ANGPTL4/ANGPTL8/LPL/LMF2/FURIN/CIDEC/LMF1	7
6	b3	GOBP_CALCIUM_ION_HOMEOSTASIS	GOBP_CALCIUM_ION_HOMEOSTASIS	48/1804	332/19717	0.00100616	0.0231761	0.0205534	FZD9/SV2A/TRPM8/SLC24A2/SCGN/SLC24A4/GPER1/CAV3/LHCGR/CDH5/C19orf12/ZNHIT1/LETM1/BOK/WFS1/ATP13A2/PTK2B/PLCD1/ABCC6/DMPK/KL/PTH1R/APOE/RMDN3/CALB2/SMDT1/TCIRG1/HTT/CIB2/BCL2/SNX10/PACS2/CX3CL1/MAIP1/ATP13A1/CYBA/TGM2/FLNA/MCUB/CHERP/ANK2/TMTC4/GRINA/FIS1/STOML2/PDPK1/IMMT/GHITM	48
6	b3	GOBP_ORGANIC_ACID_TRANSMEMBRANE_TRANSPORT	GOBP_ORGANIC_ACID_TRANSMEMBRANE_TRANSPORT	27/1804	157/19717	0.00100626	0.0231761	0.0205534	EMB/SLC25A22/SLC19A1/UCP2/SLC17A8/SLC47A1/SLC25A1/SLC29A4/SLC11A1/SLC1A7/SLC7A10/SLC25A20/SLC25A10/SLC38A10/CPT2/MPC2/SLC66A1/SLC27A1/SLC36A2/SLC25A11/AKT1/SLC6A8/AKT2/ACSL1/CD36/SLC25A13/LRRC8A	27
6	b3	KEGG_ENDOCYTOSIS	KEGG_ENDOCYTOSIS	30/1804	181/19717	0.00101529	0.023322	0.0206828	FGFR2/HLA-F/PIP5K1B/CHMP6/IQSEC3/ADRB1/ACAP1/AP2A1/CXCR2/ARAP1/HSPA2/RAB11B/HLA-A/IQSEC1/MVB12B/HLA-C/HLA-B/MVB12A/GRK2/HGS/GRK6/PIP5K1C/SH3GL1/CLTB/EHD1/EPN1/HLA-E/CHMP2A/LDLRAP1/DNM2	30
6	b3	GOBP_KETONE_BIOSYNTHETIC_PROCESS	GOBP_KETONE_BIOSYNTHETIC_PROCESS	12/1804	48/19717	0.00102084	0.0233874	0.0207408	CACNA1H/DGKQ/FDXR/SIRT6/COQ8B/COQ9/PPTC7/STARD3/COQ6/COQ5/PDSS2/COQ2	12
6	b3	GOBP_RESPONSE_TO_OSMOTIC_STRESS	GOBP_RESPONSE_TO_OSMOTIC_STRESS	17/1804	82/19717	0.00105032	0.0239993	0.0212835	PCK1/TSPO/LETM1/PTK2B/MLST8/AKR1B1/BAD/RPTOR/MYLK/TSC22D4/RELB/CASP1/TLR3/SERPINB6/SLC2A4/PDPK1/LRRC8A	17
6	b3	GOCC_SMALL_RIBOSOMAL_SUBUNIT	GOCC_SMALL_RIBOSOMAL_SUBUNIT	16/1804	75/19717	0.00105711	0.0240909	0.0213647	MRPS11/RPS15/MRPS12/MRPS18A/MRPS2/MRPS22/MRPS28/MRPS15/CHCHD1/AURKAIP1/FAU/MRPS34/MRPS7/MRPS9/PTCD3/MRPS18B	16
6	b3	GOBP_REGULATION_OF_MITOCHONDRIAL_FISSION	GOBP_REGULATION_OF_MITOCHONDRIAL_FISSION	9/1804	30/19717	0.00106619	0.0241452	0.0214129	INF2/MAPT/MIEF2/MIEF1/PRKN/MUL1/PINK1/FIS1/DDHD2	9
6	b3	GOCC_PHAGOCYTIC_VESICLE	GOCC_PHAGOCYTIC_VESICLE	25/1804	142/19717	0.00107707	0.0241452	0.0214129	ATP6V0C/RAB43/HLA-F/SLC11A1/ATP6V0E2/AMBRA1/TCIRG1/RAB11B/ATP6V0B/HLA-A/RAB20/HLA-C/MYO1C/CDC42EP4/CYBA/HLA-B/HGS/ATP6V0D1/RILP/ANXA11/TAP1/HLA-E/NOD1/CD36/DNM2	25
6	b3	GOBP_NAD_METABOLIC_PROCESS	GOBP_NAD_METABOLIC_PROCESS	11/1804	42/19717	0.001083	0.0241452	0.0214129	NAPRT/NMNAT3/PARP10/PC/NUDT17/GPD1/NADK/MDH2/ME1/NMRK1/MDH1	11
6	b3	REACTOME_TRNA_AMINOACYLATION	REACTOME_TRNA_AMINOACYLATION	11/1804	42/19717	0.001083	0.0241452	0.0214129	SARS2/YARS2/FARSA/CARS2/DARS2/IARS2/LARS2/TARS2/AIMP2/EARS2/PPA2	11
6	b3	GOBP_LONG_CHAIN_FATTY_ACID_IMPORT_ACROSS_PLASMA_MEMBRANE	GOBP_LONG_CHAIN_FATTY_ACID_IMPORT_ACROSS_PLASMA_MEMBRANE	5/1804	10/19717	0.00108458	0.0241452	0.0214129	SLC27A1/AKT1/AKT2/ACSL1/CD36	5
6	b3	GOCC_MULTIMERIC_RIBONUCLEASE_P_COMPLEX	GOCC_MULTIMERIC_RIBONUCLEASE_P_COMPLEX	5/1804	10/19717	0.00108458	0.0241452	0.0214129	POP7/RPP25/POP4/RPP40/POP5	5
6	b3	GOMF_OXIDOREDUCTASE_ACTIVITY_ACTING_ON_THE_CH_CH_GROUP_OF_DONORS_OXYGEN_AS_ACCEPTOR	GOMF_OXIDOREDUCTASE_ACTIVITY_ACTING_ON_THE_CH_CH_GROUP_OF_DONORS_OXYGEN_AS_ACCEPTOR	5/1804	10/19717	0.00108458	0.0241452	0.0214129	CRAT/ACAA1/ACOX3/ACOX2/ACADL	5
6	b3	GOMF_RIBONUCLEASE_P_RNA_BINDING	GOMF_RIBONUCLEASE_P_RNA_BINDING	5/1804	10/19717	0.00108458	0.0241452	0.0214129	POP7/RPP25/POP4/RPP40/POP5	5
6	b3	WP_TCA_CYCLE_IN_SENESCENCE	WP_TCA_CYCLE_IN_SENESCENCE	5/1804	10/19717	0.00108458	0.0241452	0.0214129	PDK1/PDHA1/ME1/MDH1/FH	5
6	b3	GOBP_RIBOSOME_BIOGENESIS	GOBP_RIBOSOME_BIOGENESIS	47/1804	325/19717	0.00112229	0.0249207	0.0221006	NOP53/WDR18/BOP1/MRM3/RPUSD1/TBL3/RPS19BP1/POP7/TSR3/RPS15/DDX54/NOC4L/DDX49/RPP25/EXOSC4/ZNF593/MTG2/DDX28/MRPS2/NHP2/RRP1/TRAF7/MRM1/DHX37/NSUN5/EXOSC5/MRPL44/RPUSD4/ABT1/NOA1/MRPS7/MALSU1/GRWD1/MRPL20/POP4/RPP40/POP5/NUP88/EBNA1BP2/WDR74/TFB2M/WDR55/ZNF622/ERAL1/RRP12/DDX56/DHX30	47
6	b3	REACTOME_REGULATION_OF_CHOLESTEROL_BIOSYNTHESIS_BY_SREBP_SREBF	REACTOME_REGULATION_OF_CHOLESTEROL_BIOSYNTHESIS_BY_SREBP_SREBF	13/1804	55/19717	0.00112644	0.0249489	0.0221255	CYP51A1/MVD/FASN/TM7SF2/DHCR7/HELZ2/INSIG1/IDI1/MVK/FDFT1/SC5D/LSS/PMVK	13
6	b3	WP_22Q11_2_COPY_NUMBER_VARIATION_SYNDROME	WP_22Q11_2_COPY_NUMBER_VARIATION_SYNDROME	23/1804	127/19717	0.00113012	0.0249665	0.0221412	GNB1L/FGFR2/SLC25A1/ARVCF/DGCR6L/VWF/TXNRD2/ZDHHC8/PAK4/ESS2/THAP7/TRMT2A/ALDH4A1/BCL2/COMT/SCARF2/PRKN/CYP26B1/MRPL40/RANGAP1/MED15/SLC2A4/EMC10	23
6	b3	GOMF_ACTIN_BINDING	GOMF_ACTIN_BINDING	60/1804	440/19717	0.0011456	0.0252439	0.0223872	GAS2L2/VILL/MYO5B/MYH7B/MISP/SPTBN5/MYO1F/DMTN/MYO7A/INF2/TMOD1/TWF2/HIP1R/PLS1/MYH14/MAPT/MYO7B/NCALD/CROCC/MIB2/PDLIM3/CORO1B/GAS2L1/SHANK3/MAP1S/TMEM201/MYO16/MYL3/SVIL/SPTBN4/CNN1/TPM2/MSRB1/MYLK/MYO1C/MAEA/SNTA1/FLNA/ANKRD35/PICK1/FLII/ALKBH4/ACTN4/PRKN/IQGAP3/ALDOA/SMTN/SYNE2/MYH9/KPTN/DBNL/SSH3/SORBS1/PDLIM7/PDLIM4/FLNC/MYO9B/AFAP1/ACTN1/CYFIP1	60
6	b3	GOBP_LYSOSOMAL_TRANSPORT	GOBP_LYSOSOMAL_TRANSPORT	24/1804	135/19717	0.00116701	0.0256505	0.0227478	SPTBN5/LHCGR/SORL1/CHMP6/ATP13A2/UBXN6/VPS51/USE1/HOOK2/C9orf72/GAK/MVB12A/GNPTG/NCOA4/GRN/PRKN/HGS/AP3D1/SNAPIN/RILP/PINK1/CHMP1A/CHMP2A/MGRN1	24
6	b3	GOBP_TETRAPYRROLE_METABOLIC_PROCESS	GOBP_TETRAPYRROLE_METABOLIC_PROCESS	14/1804	62/19717	0.00119173	0.0261275	0.0231708	AMN/BLVRB/FLVCR1/MMAB/TSPO/CYP1A2/SLC25A39/ATP5IF1/HMBS/SUCLA2/BLVRA/COX10/ABCB7/FECH	14
6	b3	GOBP_FAT_CELL_DIFFERENTIATION	GOBP_FAT_CELL_DIFFERENTIATION	38/1804	249/19717	0.00120121	0.0262689	0.0232962	UCP1/FABP3/GPER1/ADIRF/ANGPTL8/LRP5/ADIPOQ/FABP4/LPL/GPX1/CCDC85B/ADRB1/LRP3/SLC7A10/SIRT6/INSIG1/OSBPL11/ZNF385A/PEX11A/TMEM120A/MAFB/SDF4/JAG1/SIRT2/AKT1/CEBPA/DHRS7B/SLC39A13/AKT2/TRPM4/CTBP1/AXIN1/TGFB1I1/FBXO9/PPARD/SLC2A4/LAMB3/PSMB8	38
6	b3	GOCC_CORTICAL_CYTOSKELETON	GOCC_CORTICAL_CYTOSKELETON	20/1804	105/19717	0.00122291	0.0265468	0.0235427	MISP/SPTBN5/DMTN/EPB42/TMOD1/LLGL2/PLS1/RIMS4/MYZAP/SPTBN4/CIB2/HFE/FLOT2/MAEA/FLNA/NSMF/ACTN4/MYH9/ACTN1/LLGL1	20
6	b3	HALLMARK_PI3K_AKT_MTOR_SIGNALING	HALLMARK_PI3K_AKT_MTOR_SIGNALING	20/1804	105/19717	0.00122291	0.0265468	0.0235427	MKNK2/ECSIT/PDK1/ADCY2/PAK4/RPS6KA1/RPTOR/CDKN1A/PIN1/TRAF2/TSC2/ARHGDIA/MAPK10/GRK2/AKT1/DUSP3/MAP2K3/PPP1CA/NOD1/ARF1	20
6	b3	WP_STEROL_REGULATORY_ELEMENT_BINDING_PROTEINS_SREBP_SIGNALING	WP_STEROL_REGULATORY_ELEMENT_BINDING_PROTEINS_SREBP_SIGNALING	15/1804	69/19717	0.00122312	0.0265468	0.0235427	CYP51A1/MVD/FASN/LPL/RBP4/ACLY/INSIG1/IDI1/NR1H2/FDFT1/SCARB1/AKT1/LSS/MDH1/MED15	15
6	b3	GOBP_REGULATION_OF_NUCLEOTIDE_METABOLIC_PROCESS	GOBP_REGULATION_OF_NUCLEOTIDE_METABOLIC_PROCESS	12/1804	49/19717	0.00124099	0.0268674	0.023827	TSPO/ANTKMT/MLST8/PDK1/ATP5IF1/RPTOR/PDK2/ME1/PGAM1/PINK1/SPHK2/FIS1	12
6	b3	GOBP_CHOLESTEROL_STORAGE	GOBP_CHOLESTEROL_STORAGE	8/1804	25/19717	0.0012629	0.0272058	0.0241271	NR1H3/LPL/NR1H2/SCARB1/ABCG1/EHD1/PPARD/CD36	8
6	b3	GOBP_LONG_CHAIN_FATTY_ACYL_COA_METABOLIC_PROCESS	GOBP_LONG_CHAIN_FATTY_ACYL_COA_METABOLIC_PROCESS	8/1804	25/19717	0.0012629	0.0272058	0.0241271	FAR2/ACSL4/TECR/ACSF3/DGAT1/ACOT7/HSD17B12/ACSL1	8
6	b3	REACTOME_NEUTROPHIL_DEGRANULATION	REACTOME_NEUTROPHIL_DEGRANULATION	64/1804	478/19717	0.00127699	0.0274409	0.0243356	NAPRT/CD14/FCN1/STBD1/ATP6V0C/FGR/AGPAT2/PECAM1/GSDMD/ITGAL/APRT/SLC11A1/ACLY/MIF/DPP7/IMPDH1/SLCO4C1/LAIR1/PFKL/ASAH1/TMC6/CXCR2/PTGES2/PGM1/CSTB/DGAT1/TCIRG1/CFD/GAA/CTSD/ACAA1/SYNGR1/HLA-C/GSTP1/CYBA/HLA-B/CAT/CYB5R3/PDXK/PGAM1/TOLLIP/GRN/STK10/FUCA1/ARSA/ATP8A1/ALDOA/GCA/GALNS/LGALS3/RHOG/ENPP4/SERPINB6/DBNL/PSMD6/DNAJC5/AP1M1/CD36/SURF4/APEH/IDH1/PSMD7/GOLGA7/CYFIP1	64
6	b3	GOBP_AUTOPHAGY_OF_MITOCHONDRION	GOBP_AUTOPHAGY_OF_MITOCHONDRION	19/1804	98/19717	0.00128752	0.0275988	0.0244756	LRBA/TSPO/ATP13A2/ATG2A/FKBP8/AMBRA1/ATG4D/ATP5IF1/HTT/SLC25A4/TSC2/SLC25A5/PRKN/MUL1/WDR45/PINK1/HTRA2/ATG9A/FIS1	19
6	b3	HALLMARK_MTORC1_SIGNALING	HALLMARK_MTORC1_SIGNALING	32/1804	200/19717	0.00129109	0.0276071	0.024483	CYP51A1/TM7SF2/DHCR7/ACLY/PDK1/FDXR/PFKL/INSIG1/PGM1/IDI1/CDKN1A/MCM2/CACYBP/HMBS/ME1/EBP/AK4/SC5D/DHFR/ALDOA/ADIPOR2/TUBG1/MAP2K3/HPRT1/QDPR/USO1/SKAP2/EIF2S2/IDH1/SRD5A1/IMMT/GGA2	32
6	b3	GOBP_NEGATIVE_REGULATION_OF_RESPONSE_TO_BIOTIC_STIMULUS	GOBP_NEGATIVE_REGULATION_OF_RESPONSE_TO_BIOTIC_STIMULUS	26/1804	152/19717	0.00133822	0.0285443	0.0253141	CD96/OAS1/HLA-F/NR1H3/ZDHHC12/DTX4/HAVCR2/FAM3A/RNF125/ISG15/NLRX1/TKFC/PRDX2/SIGIRR/HLA-A/NR1H2/CPTP/NLRC5/HLA-B/CACTIN/GRN/SIRT2/AKT1/MUL1/TYRO3/HLA-E	26
6	b3	GOBP_RELEASE_OF_CYTOCHROME_C_FROM_MITOCHONDRIA	GOBP_RELEASE_OF_CYTOCHROME_C_FROM_MITOCHONDRIA	13/1804	56/19717	0.00134605	0.0286408	0.0253997	FZD9/GPER1/GPX1/BOK/BAD/BCL2/IFI6/AKT1/PRKN/PINK1/GGCT/FIS1/GHITM	13
6	b3	KEGG_LYSOSOME	KEGG_LYSOSOME	22/1804	121/19717	0.00135765	0.0288167	0.0255557	ATP6V0C/SLC11A1/ASAH1/AP1B1/AP3B2/TCIRG1/GAA/ATP6V0B/CTSD/CTNS/ABCA2/ARSG/GNPTG/FUCA1/ARSA/PLA2G15/AP3D1/GALNS/ATP6V0D1/CLTB/AP1M1/GGA2	22
6	b3	GOCC_NUCLEAR_OUTER_MEMBRANE	GOCC_NUCLEAR_OUTER_MEMBRANE	9/1804	31/19717	0.00138177	0.0291147	0.0258199	DHCR7/BOK/TMEM53/DMPK/SLC22A3/CPTP/SYNE2/SMPD4/RETSAT	9
6	b3	GOMF_ACID_THIOL_LIGASE_ACTIVITY	GOMF_ACID_THIOL_LIGASE_ACTIVITY	9/1804	31/19717	0.00138177	0.0291147	0.0258199	ACSL4/ACSF3/SLC27A1/SLC27A4/ACSF2/SUCLA2/SUCLG1/ACSL1/SUCLG2	9
6	b3	WP_EICOSANOID_METABOLISM_VIA_CYCLOOXYGENASES_COX	WP_EICOSANOID_METABOLISM_VIA_CYCLOOXYGENASES_COX	9/1804	31/19717	0.00138177	0.0291147	0.0258199	PTGDR2/HPGD/CYP4F12/AKR1B1/ACAA1/ACOX3/ACOX2/EHHADH/PPARD	9
6	b3	GOBP_PROTEIN_TARGETING	GOBP_PROTEIN_TARGETING	48/1804	337/19717	0.00138608	0.0291346	0.0258376	KCNQ3/DMTN/LHCGR/ZDHHC12/SORL1/KCNB1/TSPO/PDZK1/TIMM13/PEX16/VPS51/SGTA/TIMM44/GOLGA7B/MIEF2/MON1A/ATP5IF1/MIEF1/KATNB1/SIL1/SYNGR1/PEX19/MYO1C/PEX14/CIB1/GNPTG/MICALL1/PMPCA/PEX10/NCOA4/TOMM34/PRKN/HGS/AP3D1/AKT2/YIF1B/BAP1/PINK1/CHP1/UBE2J2/HTRA2/AIFM1/ANK3/MTX2/SPCS1/FIS1/PMPCB/GOLGA7	48
6	b3	REACTOME_DETOXIFICATION_OF_REACTIVE_OXYGEN_SPECIES	REACTOME_DETOXIFICATION_OF_REACTIVE_OXYGEN_SPECIES	10/1804	37/19717	0.0013933	0.0292155	0.0259093	GPX1/TXNRD2/PRDX2/PRDX5/GSTP1/CYBA/CAT/GPX7/SOD1/PRDX3	10
6	b3	WP_EBOLA_VIRUS_INFECTION_IN_HOST	WP_EBOLA_VIRUS_INFECTION_IN_HOST	23/1804	129/19717	0.00140432	0.0292202	0.0259135	CAV3/HLA-F/ICAM3/HAVCR1/IRF7/HAVCR2/HLA-DMA/HLA-A/HLA-C/DAB2IP/HLA-B/FLNA/ICAM2/AKT1/ITGA1/ACTN4/RELB/CLTB/TYRO3/HLA-E/ITGA6/FLNC/ACTN1	23
6	b3	GOMF_ACYLGLYCEROL_LIPASE_ACTIVITY	GOMF_ACYLGLYCEROL_LIPASE_ACTIVITY	6/1804	15/19717	0.00140816	0.0292202	0.0259135	ABHD12B/LIPE/ABHD1/FAAH/MGLL/ABHD12	6
6	b3	GOMF_PHOSPHATIDYLGLYCEROL_BINDING	GOMF_PHOSPHATIDYLGLYCEROL_BINDING	6/1804	15/19717	0.00140816	0.0292202	0.0259135	UCP1/PLTP/GSDMD/UQCC3/NME4/STOML2	6
6	b3	GOBP_FATTY_ACID_TRANSMEMBRANE_TRANSPORT	GOBP_FATTY_ACID_TRANSMEMBRANE_TRANSPORT	7/1804	20/19717	0.0014104	0.0292202	0.0259135	SLC25A20/CPT2/SLC27A1/AKT1/AKT2/ACSL1/CD36	7
6	b3	GOBP_LIPID_IMPORT_INTO_CELL	GOBP_LIPID_IMPORT_INTO_CELL	7/1804	20/19717	0.0014104	0.0292202	0.0259135	FABP3/SLC27A1/SLC27A4/AKT1/AKT2/ACSL1/CD36	7
6	b3	GOCC_ACTOMYOSIN	GOCC_ACTOMYOSIN	16/1804	77/19717	0.00141996	0.0292781	0.0259649	GAS2L2/MYH14/PDLIM3/CORO1B/GAS2L1/MYLK/MYO1C/FBLIM1/MYH9/TRIP6/SIPA1L3/SORBS1/PDLIM7/PDLIM4/ACTN1/CDC42BPB	16
6	b3	KEGG_GLYCEROPHOSPHOLIPID_METABOLISM	KEGG_GLYCEROPHOSPHOLIPID_METABOLISM	16/1804	77/19717	0.00141996	0.0292781	0.0259649	PEMT/AGPAT2/GPAT3/DGKQ/ACHE/PLPP2/DGKZ/GPD1/PTDSS2/LYPLA2/PCYT2/AGPAT3/PLA2G15/GNPAT/LYPLA1/CHPT1	16
6	b3	GOBP_ORGANIC_ACID_BIOSYNTHETIC_PROCESS	GOBP_ORGANIC_ACID_BIOSYNTHETIC_PROCESS	48/1804	338/19717	0.00147564	0.0303541	0.0269191	AGXT/STAR/IL1B/KLHL25/ILVBL/NR1H3/FASN/MLYCD/LPL/ABHD1/GPX4/ACLY/CYP1A2/MIF/PYCR3/TECR/ASS1/GAMT/MECR/PTGES2/DECR2/ACOT8/INSIG1/AKR1B1/PECR/PCBD1/MID1IP1/ACSF3/SHMT1/ACOT7/NR1H2/MGLL/SDSL/GSTP1/SUCLA2/HSD17B12/HSD3B7/HSD17B10/DHFR/SIRT2/RBP1/ACOX2/CASP1/GLUD2/BHMT2/ACADL/MGST3/CBR1	48
6	b3	GOBP_CELLULAR_RESPONSE_TO_PEPTIDE_HORMONE_STIMULUS	GOBP_CELLULAR_RESPONSE_TO_PEPTIDE_HORMONE_STIMULUS	45/1804	312/19717	0.00149098	0.0305969	0.0271345	UMODL1/SLC22A12/TSHR/IL1B/PCK1/GPER1/GLP2R/UCP2/LHCGR/ADIPOQ/SLC2A8/SORL1/LONP1/CAPN10/ASS1/GPLD1/KANK1/INSIG1/GPT2/GPT/BCAR1/TYK2/HSF1/SLC27A1/SLC27A4/CTSD/CSK/MYO1C/PDK2/TSC2/AKT1/AKT2/PTPN1/AGTRAP/DENND4C/SORBS1/USO1/RANGAP1/TBC1D4/SLC2A4/GHR/PDPK1/SRD5A1/ZNF592/CYFIP1	45
6	b3	GOBP_REGULATION_OF_PLASMA_LIPOPROTEIN_PARTICLE_LEVELS	GOBP_REGULATION_OF_PLASMA_LIPOPROTEIN_PARTICLE_LEVELS	18/1804	92/19717	0.00153151	0.0313543	0.0278062	PLTP/ADIPOQ/LPL/FURIN/LRPAP1/ZDHHC8/GPLD1/ABCA7/APOE/DGAT1/NR1H2/CSK/SCARB1/ABCG1/EHD1/LDLRAP1/CD36/FECH	18
6	b3	GOBP_ORGANOPHOSPHATE_ESTER_TRANSPORT	GOBP_ORGANOPHOSPHATE_ESTER_TRANSPORT	26/1804	154/19717	0.00162345	0.0331581	0.0294058	PLTP/ANO3/SLC19A1/ABCA3/SLC66A2/PITPNM1/SLC37A2/ABCC6/ABCA7/SLC25A6/APOE/ESYT1/SLC25A4/CPTP/ATP9A/SLC37A1/SCARB1/G6PC3/SLC25A5/SLC25A25/ATP8A1/ABCG1/ATP10A/CLPTM1L/ATG9A/LRRC8A	26
6	b3	REACTOME_TOLL_LIKE_RECEPTOR_TLR1_TLR2_CASCADE	REACTOME_TOLL_LIKE_RECEPTOR_TLR1_TLR2_CASCADE	21/1804	115/19717	0.00163104	0.0332348	0.0294738	CD14/ECSIT/NLRX1/RPS6KA1/SIGIRR/IKBKG/MAPK11/NLRC5/TAB1/TRAF2/MAPK10/PELI3/PPP2R1A/IRAK1/DUSP3/MAP2K3/TNIP2/NOD1/CD36/NKIRAS1/CUL1	21
6	b3	GOBP_NEGATIVE_REGULATION_OF_PROTEIN_SERINE_THREONINE_KINASE_ACTIVITY	GOBP_NEGATIVE_REGULATION_OF_PROTEIN_SERINE_THREONINE_KINASE_ACTIVITY	19/1804	100/19717	0.00165018	0.0335459	0.0297497	IL1B/CAV3/LRP5/ADIPOQ/SORL1/PRKAR1B/RGS14/SPRY3/HEXIM2/APOE/HYAL2/CDKN1A/GSTP1/DAB2IP/TESK1/AKT1/CEBPA/PTPN1/UCHL1	19
6	b3	GOCC_RECYCLING_ENDOSOME	GOCC_RECYCLING_ENDOSOME	32/1804	203/19717	0.00165548	0.0335747	0.0297753	MYO5B/SCAMP5/GPER1/HLA-F/SORL1/BOK/ACAP1/ABHD17A/VPS51/PLEKHJ1/RAB11B/HLA-A/HFE/HLA-C/SLC36A2/ATP9A/HLA-B/MICALL1/SCAMP3/SLC39A4/ABCG1/ANK2/ZFYVE27/TMEM230/TUBG1/EHD1/HLA-E/ATG9A/LDLRAP1/PDLIM4/SCAMP2/ARFGEF2	32
6	b3	GOCC_CELL_CORTEX	GOCC_CELL_CORTEX	44/1804	305/19717	0.00166369	0.0336625	0.0298531	MYO5B/FRMPD1/MISP/SPTBN5/FGFR2/DMTN/MYO7A/EPB42/TMOD1/LLGL2/HIP1R/PLS1/RIMS4/PTK2B/MYZAP/CSNK1G2/SPTBN4/CIB2/HFE/FLOT2/MYO1C/CRIP2/TRAF2/MAEA/FLNA/AKT1/NSMF/ACTN4/IQGAP3/MPP7/AKT2/CLTB/MYH9/TMEM250/AGTRAP/CTBP1/AXIN1/DBNL/EXOC3/CLIP2/SEPTIN10/MYO9B/ACTN1/LLGL1	44
6	b3	GOMF_ACTIVE_MONOATOMIC_ION_TRANSMEMBRANE_TRANSPORTER_ACTIVITY	GOMF_ACTIVE_MONOATOMIC_ION_TRANSMEMBRANE_TRANSPORTER_ACTIVITY	37/1804	245/19717	0.00167115	0.0337345	0.029917	ATP6V0C/SLC24A2/SLC24A4/SLC25A22/SLC19A1/SLC17A8/SLC47A1/SLC11A1/LETM1/ATP13A2/SLC1A7/ATP6V0E2/SLC12A7/COX8A/TCIRG1/COX5B/ATP6V0B/SLC36A2/ATP13A1/CTNS/SLC29A1/SLC4A2/CYC1/UQCRC1/ATP5F1B/ATP8A1/SLC6A8/SLC39A4/SLC20A2/ATP6V0D1/CHP1/SLC4A3/SLC41A3/SLC25A13/SLC12A4/COX4I1/GHITM	37
6	b3	GOBP_MITOCHONDRIAL_CALCIUM_ION_HOMEOSTASIS	GOBP_MITOCHONDRIAL_CALCIUM_ION_HOMEOSTASIS	8/1804	26/19717	0.00167942	0.0338228	0.0299953	C19orf12/LETM1/SMDT1/MAIP1/TGM2/MCUB/FIS1/IMMT	8
6	b3	GOBP_NEUTRAL_LIPID_CATABOLIC_PROCESS	GOBP_NEUTRAL_LIPID_CATABOLIC_PROCESS	10/1804	38/19717	0.001738	0.0346798	0.0307553	ABHD12B/LIPE/LPL/SORL1/FAAH/GPLD1/MGLL/LYPLA2/DDHD2/ABHD12	10
6	b3	GOBP_POSITIVE_REGULATION_OF_STEROL_TRANSPORT	GOBP_POSITIVE_REGULATION_OF_STEROL_TRANSPORT	10/1804	38/19717	0.001738	0.0346798	0.0307553	PLTP/ABCA3/NR1H3/ADIPOQ/ZDHHC8/ABCA7/APOE/NR1H2/ABCG1/LDLRAP1	10
6	b3	GOBP_SULFUR_COMPOUND_CATABOLIC_PROCESS	GOBP_SULFUR_COMPOUND_CATABOLIC_PROCESS	10/1804	38/19717	0.001738	0.0346798	0.0307553	AGXT/TST/MLYCD/NUDT8/MPST/ACOT7/SUCLA2/SUCLG1/ACAT1/SUCLG2	10
6	b3	GOMF_STEROID_DEHYDROGENASE_ACTIVITY	GOMF_STEROID_DEHYDROGENASE_ACTIVITY	10/1804	38/19717	0.001738	0.0346798	0.0307553	HSD11B2/RDH5/DHRS11/HSDL2/HSD17B7/NSDHL/HSD17B12/HSD3B7/HSD17B10/SRD5A1	10
6	b3	GOCC_BRUSH_BORDER	GOCC_BRUSH_BORDER	20/1804	108/19717	0.00174708	0.0347809	0.030845	SLC22A12/AMN/SLC19A1/SLC22A5/PLS1/MYH14/MFSD10/PDZK1/MYO7B/RGS19/SLC27A4/PEX19/MYO1C/FLNA/FLII/SLC20A2/GNA12/MYH9/CD36/ACTN1	20
6	b3	GOBP_REGULATION_OF_GENERATION_OF_PRECURSOR_METABOLITES_AND_ENERGY	GOBP_REGULATION_OF_GENERATION_OF_PRECURSOR_METABOLITES_AND_ENERGY	24/1804	139/19717	0.00176282	0.0350138	0.0310515	POMC/NOP53/SLC2A6/PHLDA2/ARL2/PFKFB1/MLST8/SIRT6/TRAP1/RPTOR/GPD1/CHCHD2/AK4/PGAM1/AKT1/AKT2/JMJD8/PINK1/SPHK2/SORBS1/PPP1CA/CAVIN3/COX17/GHITM	24
6	b3	HALLMARK_NOTCH_SIGNALING	HALLMARK_NOTCH_SIGNALING	9/1804	32/19717	0.00176833	0.0350428	0.0310772	NOTCH1/HEYL/DTX4/NOTCH3/DTX1/DTX2/JAG1/PPARD/CUL1	9
6	b3	GOBP_NEGATIVE_REGULATION_OF_MAP_KINASE_ACTIVITY	GOBP_NEGATIVE_REGULATION_OF_MAP_KINASE_ACTIVITY	12/1804	51/19717	0.00179966	0.0355822	0.0315556	IL1B/CAV3/ADIPOQ/SORL1/RGS14/SPRY3/APOE/HYAL2/GSTP1/DAB2IP/PTPN1/UCHL1	12
6	b3	GOBP_PURINE_NUCLEOTIDE_SALVAGE	GOBP_PURINE_NUCLEOTIDE_SALVAGE	5/1804	11/19717	0.00183898	0.0358684	0.0318094	NAPRT/APRT/ADA/HPRT1/AMPD2	5
6	b3	GOMF_CARDIOLIPIN_BINDING	GOMF_CARDIOLIPIN_BINDING	5/1804	11/19717	0.00183898	0.0358684	0.0318094	UCP1/GSDMD/UQCC3/NME4/STOML2	5
6	b3	GOMF_SULFURTRANSFERASE_ACTIVITY	GOMF_SULFURTRANSFERASE_ACTIVITY	5/1804	11/19717	0.00183898	0.0358684	0.0318094	TST/TSTD1/MPST/CTU2/NFS1	5
6	b3	REACTOME_BETA_OXIDATION_OF_VERY_LONG_CHAIN_FATTY_ACIDS	REACTOME_BETA_OXIDATION_OF_VERY_LONG_CHAIN_FATTY_ACIDS	5/1804	11/19717	0.00183898	0.0358684	0.0318094	MLYCD/DECR2/ACOT8/ACAA1/EHHADH	5
6	b3	REACTOME_CREATINE_METABOLISM	REACTOME_CREATINE_METABOLISM	5/1804	11/19717	0.00183898	0.0358684	0.0318094	CKMT2/CKMT1B/GAMT/CKB/SLC6A8	5
6	b3	REACTOME_ENDOSOMAL_VACUOLAR_PATHWAY	REACTOME_ENDOSOMAL_VACUOLAR_PATHWAY	5/1804	11/19717	0.00183898	0.0358684	0.0318094	HLA-F/HLA-A/HLA-C/HLA-B/HLA-E	5
6	b3	GOBP_POSITIVE_REGULATION_OF_GTPASE_ACTIVITY	GOBP_POSITIVE_REGULATION_OF_GTPASE_ACTIVITY	36/1804	238/19717	0.00186156	0.0362272	0.0321276	ARHGEF16/RGL3/PREX1/ADRB1/BCR/DOCK6/SCRIB/TBC1D10A/AGRN/ARAP1/RASGEF1B/DOCK8/SLC27A4/PIN1/CX3CL1/TBC1D9B/EVI5L/C9orf72/RASGRF2/TGM2/LIMS1/AGAP3/TBC1D22A/SGSM2/CDKL5/RHOG/TBC1D2/TBC1D10B/SIPA1L3/ITGA6/RANGAP1/TBC1D4/PLXNB1/RAPGEF1/MMUT/TBC1D13	36
6	b3	GOMF_PROTEIN_MACROMOLECULE_ADAPTOR_ACTIVITY	GOMF_PROTEIN_MACROMOLECULE_ADAPTOR_ACTIVITY	57/1804	422/19717	0.00186788	0.0362687	0.0321644	GAS2L2/STX11/RXRG/KLHL25/STON1/LPL/BANK1/HIP1R/MAPT/PDZK1/RGS14/SCRIB/AP2A1/GAS2L1/SHANK3/USE1/CIDEC/THAP7/AMBRA1/TUT1/RAD50/SPTBN4/OBSL1/RPTOR/STX10/IKBKG/DAB2IP/PEX14/GNB2/TRAF2/ZNF598/CIB1/ANKRD9/STUB1/WDR77/ANK2/MPP7/ST13/SNAP47/MAP2K2/LGALS3/NCK2/SYNE2/FZR1/MYH9/ERG28/AXIN1/NAPA/ANK3/KEAP1/FBXO9/SORBS1/HCFC1/AP1M1/LDLRAP1/HDGFL2/CUL1	57
6	b3	HALLMARK_MYC_TARGETS_V2	HALLMARK_MYC_TARGETS_V2	13/1804	58/19717	0.00189256	0.0366656	0.0325164	SLC19A1/NOC4L/TBRG4/FARSA/DUSP2/EXOSC5/GRWD1/AIMP2/MAP3K6/WDR74/TFB2M/RRP12/SUPV3L1	13
6	b3	GOMF_LIPID_TRANSPORTER_ACTIVITY	GOMF_LIPID_TRANSPORTER_ACTIVITY	28/1804	172/19717	0.00193118	0.0372767	0.0330583	CIDEA/STAR/PLTP/ANO3/ABCA3/FABP4/PITPNM1/TSPO/RBP4/ABCA7/OSBP2/CIDEC/ATG2A/APOE/OSBPL11/SLC27A1/SLC27A4/ESYT1/CPTP/ATP9A/ABCA2/ATP8A1/ABCG1/ATP10A/STARD3/CLPTM1L/ATG9A/CD36	28
6	b3	GOBP_REGULATION_OF_CELL_MORPHOGENESIS	GOBP_REGULATION_OF_CELL_MORPHOGENESIS	37/1804	247/19717	0.0019327	0.0372767	0.0330583	FGD5/FGR/DMTN/CFAP410/EPB42/MYH14/EPHB2/PTK2B/ANAPC2/PRAG1/CORO1B/SPRY3/KANK1/DVL1/SYT17/PLXNB2/ARAP1/OBSL1/CDC42EP4/ITGA7/PLXNA1/PRKN/ATP10A/MUL1/DAPK3/CAMSAP1/ALDOA/CDKL5/FBLIM1/RHOG/GNA12/ARHGEF18/MYH9/PALM/PLXNB1/FAM171A1/CYFIP1	37
6	b3	GOBP_ACTIN_FILAMENT_BASED_TRANSPORT	GOBP_ACTIN_FILAMENT_BASED_TRANSPORT	7/1804	21/19717	0.00195003	0.0372787	0.0330601	MYO5B/MYO1F/MYO7A/MYO7B/MYO1C/ACTN4/SYNE2	7
6	b3	GOBP_GLYCEROL_ETHER_METABOLIC_PROCESS	GOBP_GLYCEROL_ETHER_METABOLIC_PROCESS	7/1804	21/19717	0.00195003	0.0372787	0.0330601	LIPE/FASN/AGMO/PLAAT3/DHRS7B/GNPAT/CHPT1	7
6	b3	GOBP_POSITIVE_REGULATION_OF_MITOCHONDRIAL_FISSION	GOBP_POSITIVE_REGULATION_OF_MITOCHONDRIAL_FISSION	7/1804	21/19717	0.00195003	0.0372787	0.0330601	MIEF2/MIEF1/PRKN/MUL1/PINK1/FIS1/DDHD2	7
6	b3	WP_UREA_CYCLE_AND_ASSOCIATED_PATHWAYS	WP_UREA_CYCLE_AND_ASSOCIATED_PATHWAYS	7/1804	21/19717	0.00195003	0.0372787	0.0330601	ASS1/GPT/ALDH4A1/MDH2/MDH1/SLC25A13/FH	7
6	b3	GOBP_RESPONSE_TO_PEPTIDE_HORMONE	GOBP_RESPONSE_TO_PEPTIDE_HORMONE	58/1804	432/19717	0.00196962	0.0374439	0.0332066	UMODL1/SLC22A12/HSD11B2/POMC/SLC24A4/TSHR/IL1B/PCK1/GPER1/GLP2R/UCP2/LHCGR/LRP5/HADH/ADIPOQ/BSG/SLC2A8/SORL1/LONP1/CAPN10/PFKFB1/ASS1/GPLD1/KANK1/INSIG1/KL/GPT2/GPT/STK11/BCAR1/TYK2/HSF1/SLC27A1/SLC27A4/CTSD/CSK/MYO1C/PDK2/HADHA/TSC2/CYC1/CAT/NUDC/AKT1/AKT2/PTPN1/AGTRAP/DENND4C/SORBS1/USO1/RANGAP1/TBC1D4/SLC2A4/GHR/PDPK1/SRD5A1/ZNF592/CYFIP1	58
6	b3	GOBP_POSITIVE_REGULATION_OF_PROTEASOMAL_UBIQUITIN_DEPENDENT_PROTEIN_CATABOLIC_PROCESS	GOBP_POSITIVE_REGULATION_OF_PROTEASOMAL_UBIQUITIN_DEPENDENT_PROTEIN_CATABOLIC_PROCESS	18/1804	94/19717	0.00197164	0.0374439	0.0332066	NOP53/NKD2/SIRT6/SGTA/DVL1/RNF180/ELOB/STUB1/SIRT2/AKT1/PRKN/CEBPA/RAD23A/CHFR/FZR1/AXIN1/KEAP1/ZER1	18
6	b3	REACTOME_MITOCHONDRIAL_BIOGENESIS	REACTOME_MITOCHONDRIAL_BIOGENESIS	18/1804	94/19717	0.00197164	0.0374439	0.0332066	ATP5F1D/HELZ2/CHCHD6/POLRMT/ESRRA/MICOS13/MAPK11/IDH2/ATP5F1B/TMEM11/GLUD2/ATP5MC3/ATP5F1A/MTX2/CHCHD3/HCFC1/TFB2M/IMMT	18
6	b3	GOBP_AMINO_ACID_ACTIVATION	GOBP_AMINO_ACID_ACTIVATION	11/1804	45/19717	0.00199024	0.0377145	0.0334465	SARS2/YARS2/FARSA/GATB/CARS2/DARS2/IARS2/LARS2/TARS2/EARS2/LRRC47	11
6	b3	GOBP_POSITIVE_REGULATION_OF_PROTEASOMAL_PROTEIN_CATABOLIC_PROCESS	GOBP_POSITIVE_REGULATION_OF_PROTEASOMAL_PROTEIN_CATABOLIC_PROCESS	21/1804	117/19717	0.00203491	0.0384767	0.0341225	NOP53/NKD2/WFS1/SIRT6/SGTA/DVL1/DAB2IP/TMEM259/RNF180/ELOB/STUB1/SIRT2/AKT1/PRKN/CEBPA/RAD23A/CHFR/FZR1/AXIN1/KEAP1/ZER1	21
6	b3	GOBP_SHORT_CHAIN_FATTY_ACID_METABOLIC_PROCESS	GOBP_SHORT_CHAIN_FATTY_ACID_METABOLIC_PROCESS	6/1804	16/19717	0.00207981	0.0389851	0.0345734	ACADS/PCK1/CRAT/PHYH/PCCB/MMUT	6
6	b3	GOMF_TRNA_SPECIFIC_RIBONUCLEASE_ACTIVITY	GOMF_TRNA_SPECIFIC_RIBONUCLEASE_ACTIVITY	6/1804	16/19717	0.00207981	0.0389851	0.0345734	POP7/RPP25/POP4/RPP40/TSEN34/POP5	6
6	b3	KEGG_GLYOXYLATE_AND_DICARBOXYLATE_METABOLISM	KEGG_GLYOXYLATE_AND_DICARBOXYLATE_METABOLISM	6/1804	16/19717	0.00207981	0.0389851	0.0345734	GLYCTK/ACO2/GRHPR/MDH2/HYI/MDH1	6
6	b3	REACTOME_PROCESSING_OF_SMDT1	REACTOME_PROCESSING_OF_SMDT1	6/1804	16/19717	0.00207981	0.0389851	0.0345734	SMDT1/MAIP1/PMPCA/MCUB/STOML2/PMPCB	6
6	b3	GOBP_MACROAUTOPHAGY	GOBP_MACROAUTOPHAGY	47/1804	335/19717	0.00210545	0.0393805	0.0349241	STBD1/ATP6V0C/RAB19/RAB43/LRBA/CHMP6/WDR24/ATP13A2/EPHB2/TMEM74/ATP6V0E2/UBXN6/HSPB8/ATG2A/AMBRA1/ATG4D/TCIRG1/HTT/GAA/ATP6V0B/CTSD/WDR81/SLC25A4/IKBKG/PACS2/C9orf72/TECPR1/TSC2/SLC25A5/MVB12A/AKT1/PRKN/HGS/ATP6V0D1/SNAPIN/WDR45/PINK1/CHMP1A/HTRA2/ACBD5/CHMP2A/FYCO1/ATG9A/NOD1/UCHL1/EI24/ZFYVE1	47
6	b3	GOMF_TRANSMEMBRANE_TRANSPORTER_BINDING	GOMF_TRANSMEMBRANE_TRANSPORTER_BINDING	23/1804	133/19717	0.00212677	0.0396936	0.0352017	SCN5A/PKP2/CAV3/CDH5/KCNB1/TSPO/FHL1/RIMS4/KCNAB1/PKD1/TMEM74/KCNIP2/HTT/PACS2/SNTA1/CIB1/FLNA/ACTN4/CHERP/ANK2/ANK3/GRINA/ACTN1	23
6	b3	GOBP_REGULATION_OF_INSULIN_SECRETION	GOBP_REGULATION_OF_INSULIN_SECRETION	27/1804	165/19717	0.00213254	0.0397157	0.0352213	IL1B/SLC25A22/GPER1/UCP2/LRP5/HADH/KCNB1/CAPN10/RBP4/ACSL4/ADRA2A/SIRT6/PFKL/GPLD1/RPH3AL/MPC2/EIPR1/BAD/TCIRG1/NADK/ORAI1/PIM3/PICK1/PRKN/GNA11/TRPM4/LRRC8A	27
6	b3	WP_ONE_CARBON_METABOLISM_AND_RELATED_PATHWAYS	WP_ONE_CARBON_METABOLISM_AND_RELATED_PATHWAYS	12/1804	52/19717	0.00214805	0.0399188	0.0354014	PEMT/CHDH/GPX1/GPX4/SARDH/SHMT1/PCYT2/GPX7/DMGDH/BHMT2/SOD1/CHPT1	12
6	b3	GOBP_CELLULAR_RESPONSE_TO_CHEMICAL_STRESS	GOBP_CELLULAR_RESPONSE_TO_CHEMICAL_STRESS	45/1804	318/19717	0.00218265	0.0404025	0.0358304	UCP1/PCK1/MGAT3/GPR37/GPX1/LONP1/TMEM161A/TSPO/LETM1/MAPT/ATP13A2/MLST8/TRAP1/AKR1B1/PRDX2/BAD/HSF1/RPTOR/PRDX5/CHCHD2/AIFM2/MYLK/PDK2/PEX14/CAT/AGAP3/PEX10/DHFR/GPX7/SIRT2/AKT1/STK25/PRKN/RELB/CASP1/PINK1/SERPINB6/HTRA2/AIFM1/SOD1/KEAP1/SLC2A4/CD36/MSRA/PRDX3	45
6	b3	GOBP_FATTY_ACYL_COA_BIOSYNTHETIC_PROCESS	GOBP_FATTY_ACYL_COA_BIOSYNTHETIC_PROCESS	8/1804	27/19717	0.00219741	0.0404025	0.0358304	SLC25A1/ACSL4/TECR/GCDH/ACSF3/HSD17B12/ACSL1/ACAT1	8
6	b3	GOBP_NEGATIVE_REGULATION_OF_LIPID_CATABOLIC_PROCESS	GOBP_NEGATIVE_REGULATION_OF_LIPID_CATABOLIC_PROCESS	8/1804	27/19717	0.00219741	0.0404025	0.0358304	CIDEA/IL1B/SORL1/ADRA2A/GPLD1/CIDEC/HCAR2/AKT1	8
6	b3	GOBP_POSITIVE_REGULATION_OF_LIPID_STORAGE	GOBP_POSITIVE_REGULATION_OF_LIPID_STORAGE	8/1804	27/19717	0.00219741	0.0404025	0.0358304	CIDEA/LPL/OSBPL11/NR1H2/SCARB1/PLIN3/EHD1/CD36	8
6	b3	WP_7_OXO_C_AND_7_BETA_HC_PATHWAYS	WP_7_OXO_C_AND_7_BETA_HC_PATHWAYS	8/1804	27/19717	0.00219741	0.0404025	0.0358304	HSD11B2/DHCR7/ACOT8/ACOT7/EBP/ACOT1/ACOX2/ACOT2	8
6	b3	GOBP_RECEPTOR_METABOLIC_PROCESS	GOBP_RECEPTOR_METABOLIC_PROCESS	15/1804	73/19717	0.00221834	0.0407009	0.036095	ACHE/SORL1/FURIN/SCRIB/APOE/PLEKHJ1/ARAP1/RAB11B/CTSD/KIF16B/ABCA2/MVB12A/PEX10/PTPN1/ARFGEF2	15
6	b3	WP_1P36_COPY_NUMBER_VARIATION_SYNDROME	WP_1P36_COPY_NUMBER_VARIATION_SYNDROME	18/1804	95/19717	0.00222882	0.0408068	0.0361889	TAS1R3/ESR1/C1orf159/ISG15/DVL1/AGRN/PANK4/PUSL1/MCM2/NADK/CPTP/SDF4/TRAF2/AURKAIP1/PEX10/MRPL20/UBE2J2/GDE1	18
6	b3	GOBP_MITOCHONDRIAL_FUSION	GOBP_MITOCHONDRIAL_FUSION	9/1804	33/19717	0.00223674	0.0408653	0.0362409	MIEF2/MIEF1/RCC1L/MIGA2/PRKN/MUL1/CHCHD3/FIS1/STOML2	9
6	b3	GOBP_REGULATION_OF_PROTEIN_LOCALIZATION_TO_MEMBRANE	GOBP_REGULATION_OF_PROTEIN_LOCALIZATION_TO_MEMBRANE	29/1804	182/19717	0.00225788	0.0411648	0.0365064	FZD9/MRAP/ARHGEF16/GPER1/DMTN/NKD2/KCNB1/PLS1/PDZK1/EPHB2/SIRT6/ZDHHC8/MIEF2/MIEF1/CSK/MYO1C/CIB1/AKT1/PRKN/AKT2/LGALS3/RHOG/CHP1/ANK3/SORBS1/LDLRAP1/FIS1/PDPK1/LYPLA1	29
6	b3	GOBP_CELLULAR_RESPONSE_TO_OXYGEN_LEVELS	GOBP_CELLULAR_RESPONSE_TO_OXYGEN_LEVELS	28/1804	174/19717	0.0022977	0.0418027	0.0370721	PCK1/FGFR2/NOP53/NOTCH1/ACAA2/MLST8/PDK1/EGLN1/BAD/RPTOR/MIEF1/BCL2/CHCHD2/KCNK3/SLC29A1/AK4/STUB1/PICK1/SIRT2/AKT1/IRAK1/NDUFS2/ATP6V0D1/PINK1/AIFM1/PPARD/SLC2A4/USP19	28
6	b3	GOMF_AMIDE_BINDING	GOMF_AMIDE_BINDING	56/1804	417/19717	0.00231675	0.0420609	0.0373011	SSTR3/PLTP/PTGDR2/SLC19A1/HLA-F/GLP2R/LHCGR/ACHE/FASN/GPR37/SORL1/FCGRT/FURIN/EPHB2/LRPAP1/RAMP1/PC/ACBD4/GCDH/PTH1R/KCNIP2/APOE/RAMP2/MTHFS/HLA-DMA/NPY1R/HLA-A/ACOT7/HFE/PEX19/NMUR1/HLA-C/CPTP/NQO2/HADHA/HLA-B/SCARB1/LVRN/RPS6KB2/DHFR/PFDN2/MCCC1/CLTB/ACADL/APBB1/TAP1/ACBD5/HLA-E/SSTR2/LDLRAP1/VDAC2/POM121C/CD36/GHR/MARCO/SRD5A1	56
6	b3	GOBP_CELLULAR_RESPONSE_TO_DECREASED_OXYGEN_LEVELS	GOBP_CELLULAR_RESPONSE_TO_DECREASED_OXYGEN_LEVELS	26/1804	158/19717	0.00235311	0.0422963	0.0375099	PCK1/FGFR2/NOP53/NOTCH1/ACAA2/MLST8/PDK1/EGLN1/BAD/RPTOR/MIEF1/BCL2/CHCHD2/KCNK3/SLC29A1/AK4/STUB1/PICK1/SIRT2/AKT1/IRAK1/PINK1/AIFM1/PPARD/SLC2A4/USP19	26
6	b3	GOBP_CARBOHYDRATE_DERIVATIVE_TRANSPORT	GOBP_CARBOHYDRATE_DERIVATIVE_TRANSPORT	17/1804	88/19717	0.00235377	0.0422963	0.0375099	PLTP/SLC19A1/SLC29A4/SLC37A2/ABCC6/SLC25A6/SLC25A4/CPTP/SLC37A1/SCARB1/SLC29A1/G6PC3/SLC25A5/SLC25A25/ABCG1/SLC35A4/LRRC8A	17
6	b3	GOBP_NUCLEOSIDE_PHOSPHATE_CATABOLIC_PROCESS	GOBP_NUCLEOSIDE_PHOSPHATE_CATABOLIC_PROCESS	17/1804	88/19717	0.00235377	0.0422963	0.0375099	MLYCD/NTHL1/NUDT8/TYMP/DNPH1/NUDT17/FHIT/ACOT7/ENTPD6/SUCLA2/ADA/SUCLG1/HPRT1/OGG1/ACAT1/SUCLG2/SMUG1	17
6	b3	GOBP_POST_GOLGI_VESICLE_MEDIATED_TRANSPORT	GOBP_POST_GOLGI_VESICLE_MEDIATED_TRANSPORT	19/1804	103/19717	0.00235414	0.0422963	0.0375099	AMN/RAB26/SORL1/AP2A1/CCDC22/CSK/ARFRP1/GAK/KIF16B/SCAMP3/AP3D1/ANK3/DNM2/SCAMP2/GOLGA7/ARFGEF2/LLGL1/LYPLA1/GGA2	19
6	b3	GOMF_UBIQUITIN_BINDING	GOMF_UBIQUITIN_BINDING	19/1804	103/19717	0.00235414	0.0422963	0.0375099	UBXN1/UBXN11/TOM1L2/IKBKG/MVB12B/ASCC2/MVB12A/SHARPIN/TOLLIP/SIRT2/PRKN/HGS/RAD23A/CUEDC2/HSPB1/NOD1/UCHL1/UBE2A/GGA2	19
6	b3	GOBP_REGULATION_OF_PROTEIN_CATABOLIC_PROCESS	GOBP_REGULATION_OF_PROTEIN_CATABOLIC_PROCESS	50/1804	364/19717	0.00242462	0.0434725	0.038553	CYP51A1/IL1B/MGAT3/NOP53/NKD2/GPX1/SORL1/UBXN1/CHMP6/WFS1/ATP13A2/PKD1/FURIN/ADRA2A/SIRT6/AZIN2/GPLD1/SGTA/DVL1/APOE/PTPN3/OAZ1/FHIT/HFE/PIN1/DAB2IP/ARAF/ABCA2/TMEM259/RNF180/ELOB/FLNA/STUB1/SIRT2/AKT1/PRKN/CEBPA/HGS/RAD23A/CHFR/GNA12/FZR1/RILP/PINK1/AXIN1/RHBDD3/KEAP1/ZER1/PSMF1/USP19	50
6	b3	GOBP_CELLULAR_RESPONSE_TO_OSMOTIC_STRESS	GOBP_CELLULAR_RESPONSE_TO_OSMOTIC_STRESS	12/1804	53/19717	0.00254966	0.0455259	0.040374	PCK1/TSPO/LETM1/MLST8/AKR1B1/BAD/RPTOR/MYLK/RELB/CASP1/SERPINB6/SLC2A4	12
6	b3	GOBP_PORPHYRIN_CONTAINING_COMPOUND_METABOLIC_PROCESS	GOBP_PORPHYRIN_CONTAINING_COMPOUND_METABOLIC_PROCESS	12/1804	53/19717	0.00254966	0.0455259	0.040374	BLVRB/FLVCR1/TSPO/CYP1A2/SLC25A39/ATP5IF1/HMBS/SUCLA2/BLVRA/COX10/ABCB7/FECH	12
6	b3	WP_TRANS_SULFURATION_ONE_CARBON_METABOLISM_AND_RELATED_PATHWAYS	WP_TRANS_SULFURATION_ONE_CARBON_METABOLISM_AND_RELATED_PATHWAYS	14/1804	67/19717	0.00260498	0.0464179	0.0411651	PEMT/CHDH/GPX1/GPX4/SARDH/AHCY/SHMT1/PCYT2/DHFR/GPX7/DMGDH/BHMT2/SOD1/CHPT1	14
6	b3	GOBP_CYTOCHROME_COMPLEX_ASSEMBLY	GOBP_CYTOCHROME_COMPLEX_ASSEMBLY	10/1804	40/19717	0.00263347	0.0465976	0.0413244	SCO2/UQCC3/COA3/SMIM20/CYBA/COA6/COA4/COX10/UQCC1/COX17	10
6	b3	GOBP_ALDITOL_METABOLIC_PROCESS	GOBP_ALDITOL_METABOLIC_PROCESS	7/1804	22/19717	0.00263658	0.0465976	0.0413244	PCK1/MOGAT2/MOGAT1/GK/GALK1/TKFC/COQ2	7
6	b3	GOBP_DIOL_BIOSYNTHETIC_PROCESS	GOBP_DIOL_BIOSYNTHETIC_PROCESS	7/1804	22/19717	0.00263658	0.0465976	0.0413244	ASAH1/ACER2/PCBD1/ABCA2/DHFR/SPHK2/QDPR	7
6	b3	GOBP_PROTEIN_LOCALIZATION_TO_CELL_CELL_JUNCTION	GOBP_PROTEIN_LOCALIZATION_TO_CELL_CELL_JUNCTION	7/1804	22/19717	0.00263658	0.0465976	0.0413244	PECAM1/CDH5/SCRIB/LSR/FLNA/MPP7/ARHGEF18	7
6	b3	GOBP_GLYCOLYTIC_PROCESS	GOBP_GLYCOLYTIC_PROCESS	17/1804	89/19717	0.00266673	0.0470344	0.0417118	PGAM2/SLC2A6/UCP2/GALK1/ARL2/PFKFB1/MLST8/SIRT6/PFKL/PGM1/RPTOR/GPD1/PFKP/PGAM1/ALDOA/JMJD8/OGDH	17
6	b3	GOBP_MONOCARBOXYLIC_ACID_BIOSYNTHETIC_PROCESS	GOBP_MONOCARBOXYLIC_ACID_BIOSYNTHETIC_PROCESS	34/1804	226/19717	0.00267754	0.047129	0.0417957	STAR/IL1B/KLHL25/NR1H3/FASN/MLYCD/LPL/ABHD1/GPX4/ACLY/CYP1A2/MIF/TECR/GAMT/MECR/PTGES2/DECR2/ACOT8/INSIG1/PECR/MID1IP1/ACSF3/ACOT7/NR1H2/MGLL/GSTP1/HSD17B12/HSD3B7/HSD17B10/SIRT2/RBP1/ACOX2/ACADL/CBR1	34
6	b3	GOBP_FATTY_ACID_BIOSYNTHETIC_PROCESS	GOBP_FATTY_ACID_BIOSYNTHETIC_PROCESS	27/1804	168/19717	0.00277187	0.0485919	0.043093	IL1B/KLHL25/NR1H3/FASN/MLYCD/LPL/ABHD1/GPX4/ACLY/CYP1A2/MIF/TECR/MECR/PTGES2/DECR2/INSIG1/PECR/MID1IP1/ACSF3/ACOT7/NR1H2/MGLL/GSTP1/HSD17B12/SIRT2/ACADL/CBR1	27
6	b3	GOMF_ISOMERASE_ACTIVITY	GOMF_ISOMERASE_ACTIVITY	27/1804	168/19717	0.00277187	0.0485919	0.043093	PGAM2/ECH1/ECI1/ECHS1/DDTL/MIF/RPUSD1/FUOM/ITPK1/ISYNA1/PTGES2/FKBP8/PGM1/IDI1/GALE/PUSL1/THAP4/PIN1/EBP/RPUSD4/PGAM1/GSTZ1/HYI/LSS/PMM1/EHHADH/MMUT	27
6	b3	GOBP_VACUOLAR_ACIDIFICATION	GOBP_VACUOLAR_ACIDIFICATION	9/1804	34/19717	0.00279866	0.0488637	0.0433341	ATP6V0C/SLC11A1/ATP6V0E2/TCIRG1/ATP6V0B/RNASEK/GRN/ATP6V0D1/SNAPIN	9
6	b3	GOMF_CARBOXY_LYASE_ACTIVITY	GOMF_CARBOXY_LYASE_ACTIVITY	9/1804	34/19717	0.00279866	0.0488637	0.0433341	MVD/PCK1/MLYCD/ME3/AZIN2/FAHD1/ME1/PPCDC/ECHDC1	9
6	b3	GOCC_TRANS_GOLGI_NETWORK	GOCC_TRANS_GOLGI_NETWORK	38/1804	261/19717	0.00281838	0.049109	0.0435517	RAB43/SCAMP5/GPER1/SLC66A2/SORL1/BOK/TRAPPC6A/FURIN/AZIN2/AP1B1/VPS51/PLEKHJ1/SYT17/ARAP1/EIPR1/HOOK2/STX10/YIPF2/ARFRP1/ATP9A/MMP24/MICALL1/FLNA/PICK1/GRN/SCAMP3/ATP8A1/TMEM230/CLTB/SMPD4/ATG9A/AP1M1/SLC2A4/SCAMP2/COG4/ARFGEF2/LLGL1/GGA2	38
6	b3	REACTOME_GLYCEROPHOSPHOLIPID_BIOSYNTHESIS	REACTOME_GLYCEROPHOSPHOLIPID_BIOSYNTHESIS	22/1804	128/19717	0.00283815	0.0493542	0.0437691	PEMT/AGPAT2/GPAT3/ACHE/PITPNM1/HADHB/DGAT1/PLBD1/GPD1/PLAAT3/PTDSS2/MGLL/MIGA2/HADHA/PCYT2/ACP6/AGPAT3/PLA2G15/PLAAT5/DDHD2/GNPAT/CHPT1	22
6	b3	GOBP_POSITIVE_REGULATION_OF_MITOCHONDRIAL_MEMBRANE_PERMEABILITY	GOBP_POSITIVE_REGULATION_OF_MITOCHONDRIAL_MEMBRANE_PERMEABILITY	11/1804	47/19717	0.00288244	0.0498119	0.044175	FZD9/ACAA2/RHOT2/BOK/HIP1R/SLC25A6/ATP5IF1/SLC25A4/SLC25A5/MUL1/VDAC2	11
6	b3	GOBP_RECEPTOR_RECYCLING	GOBP_RECEPTOR_RECYCLING	11/1804	47/19717	0.00288244	0.0498119	0.044175	ACHE/SORL1/SCRIB/PLEKHJ1/ARAP1/RAB11B/CTSD/KIF16B/PEX10/PTPN1/ARFGEF2	11
6	b3	GOBP_CELLULAR_RESPONSE_TO_UV_B	GOBP_CELLULAR_RESPONSE_TO_UV_B	5/1804	12/19717	0.00291624	0.0498119	0.044175	HYAL3/STK11/HYAL2/CDKN1A/MAPK11	5
6	b3	GOBP_INOSITOL_TRISPHOSPHATE_METABOLIC_PROCESS	GOBP_INOSITOL_TRISPHOSPHATE_METABOLIC_PROCESS	5/1804	12/19717	0.00291624	0.0498119	0.044175	GPER1/LHCGR/PTK2B/ITPK1/ITPKB	5
6	b3	GOBP_NEGATIVE_REGULATION_OF_INCLUSION_BODY_ASSEMBLY	GOBP_NEGATIVE_REGULATION_OF_INCLUSION_BODY_ASSEMBLY	5/1804	12/19717	0.00291624	0.0498119	0.044175	SORL1/DNAJA4/HSPA2/HSF1/DNAJB1	5
6	b3	GOMF_GTPASE_ACTIVATING_PROTEIN_BINDING	GOMF_GTPASE_ACTIVATING_PROTEIN_BINDING	5/1804	12/19717	0.00291624	0.0498119	0.044175	PLCD1/RGS14/PIN1/PLXNB1/NKIRAS1	5
6	b3	GOMF_RIBONUCLEASE_P_ACTIVITY	GOMF_RIBONUCLEASE_P_ACTIVITY	5/1804	12/19717	0.00291624	0.0498119	0.044175	POP7/RPP25/POP4/RPP40/POP5	5
6	b3	KEGG_MEDICUS_ENV_FACTOR_NNK_NNN_TO_PI3K_SIGNALING_PATHWAY_N01350	KEGG_MEDICUS_ENV_FACTOR_NNK_NNN_TO_PI3K_SIGNALING_PATHWAY_N01350	5/1804	12/19717	0.00291624	0.0498119	0.044175	ESR2/ESR1/CCND3/AKT1/AKT2	5
6	b3	REACTOME_PREGNENOLONE_BIOSYNTHESIS	REACTOME_PREGNENOLONE_BIOSYNTHESIS	5/1804	12/19717	0.00291624	0.0498119	0.044175	STAR/TSPO/FDXR/AKR1B1/STARD3	5

## Sheet: Fig1I
Quantification of OXPHOS complexes I-V protein levels in differentiated (D15) white and beige adipocytes (normalized to GAPDH).
	Complex V		Complex III		Complex II		Complex IV		Complex I
	White	Beige	White	Beige	White	Beige	White	Beige	White	Beige
Rep#1	1.00000	1.065136	1.00000	1.64492054	1.00000	1.893048443	1.00000	1.86304754	1.00000	1.455867
Rep#2	1.00000	0.958446	1.00000	1.47176683	1.00000	1.243891780	1.00000	1.44903714	1.00000	1.094535
Rep#3	1.00000	0.896069	1.00000	1.54656621	1.00000	1.362822259	1.00000	1.20170922	1.00000	1.428879

## Sheet: Figure 1J
Oxygen consumption rates
	Time (minutes)	White					Beige
Basal	1.592233	32.94535	22.37787	26.31669	31.682	30.50371	59.43861	52.34466	63.66707	54.04202	46.59746
	7.524797	34.51412	24.64077	28.50894	33.32198	32.73343	62.33626	54.02441	64.79	55.27	49.52958
	13.45698	35.06082	24.87862	29.16383	33.37054	33.20843	62.75159	53.3063	64.28982	55.53681	49.20978
	19.38955	35.7072	25.38121	29.72519	32.94702	33.65656	63.02216	54.39441	65.51999	55.30613	49.95087
	25.320979	35.99555	25.67664	29.20441	33.24284	34.07584	63.35045	53.52531	65.54279	55.79935	49.89583
Oligomycin	31.337635	19.68531	14.60748	16.1698	19.79157	18.49987	33.18522	29.91932	36.4517	31.5454	26.74859
	37.277611	20.48861	14.6149	16.81562	17.9984	18.44513	31.38763	29.82203	33.73472	32.06367	26.51959
	43.215347	21.79479	15.4757	16.92239	19.40617	17.81243	30.89871	29.34446	32.63617	30.69582	24.70487
Forskolin	49.229402	22.39051	16.06264	18.02309	20.98129	19.08017	34.84955	31.59173	35.29279	34.87191	27.33301
	55.170099	21.44903	15.07049	16.8991	19.04066	18.34167	40.28866	33.78152	38.38328	36.47353	28.06636
	61.110439	22.26138	15.6701	16.93014	20.34644	19.52882	47.25945	39.2923	44.84584	42.03605	32.4974
	67.05595	24.13405	17.4459	19.2596	21.5996	20.85093	54.56014	46.2762	53.05603	48.06192	37.45875
	73.008171	25.45217	18.60921	20.0912	22.06746	20.90373	60.33963	51.97164	59.82031	53.51478	41.63557
	78.964424	26.74776	20.02289	20.39289	22.92929	20.90867	65.97191	55.55525	65.0662	56.27007	44.93918
BAM15	84.980694	37.88396	34.17033	38.22566	42.2668	42.73121	86.55333	74.30725	84.54215	75.81582	71.09575
	90.941756	41.40812	35.23327	39.13529	43.9254	44.73356	94.25016	79.24639	88.29459	82.74079	73.01121
	96.895819	48.51568	39.26896	43.16399	47.60823	49.37567	101.526	85.5756	96.76507	87.37295	78.29982
Rotenone/Antimycin	102.908385	11.76574	7.79536	8.822917	9.736121	10.18008	31.47097	17.96252	30.23285	23.02323	13.97607
	108.861686	14.41668	10.64744	10.62496	12.30652	11.13531	26.3463	22.90719	25.54045	23.15601	16.48032
	114.826455	14.23156	10.68085	11.27609	11.83544	10.89431	25.41057	21.56705	24.79648	22.7814	18.73169

## Sheet: Figure 1K
Quantification of respiratory profiles
	White					Beige
Basal	21.8	15	17.9	21.4	23.2	37.9	32	40.7	33	31.2
Proton Leak	6.3	3.9	5.5	6.2	7.6	6	8.3	8.9	9.3	7.8
FSK-induced	6.3	5.4	3.6	4.9	2.5	34.6	25.7	31.3	24.2	18.4
Max	34.3	28.6	31.9	35.8	38.5	76.1	64	72	64.6	59.6
Spare	12.5	13.6	14	14.4	15.3	38.2	32.1	31.2	31.6	28.4

## Sheet: Figure 1L
Deconvolution of RNA-seq in white and beige adipocytes using adipocyte subtypes from published snRNA-seq of adipose tissue (Miranda et al. 2025).
Deconvolution method: EPIC (Racle et a. 2017)
Job name:	EPIC_results
Bulk data:	donor_D13A_CPM.txt
Reference profiles:	User-uploaded: pseudobulk_marker_genes.txt
Fraction is:	cell fractions
sampleID	AD1	AD2	AD3	AD4	AD5	AD6	AD7	AD8	otherCells
beige_rep1	0	0.8082	0.0687	0	0.0538	0	0.0003	0.0002	0.0688
beige_rep2	0	0.918	0	0.0023	0.0055	0	0.0008	0	0.0732
beige_rep3	0	0.6149	0.1041	0.0041	0.2035	0	0	0	0.0734
white_rep1	0	0	0.816	0.0002	0	0	0.0004	0.0001	0.1833
white_rep2	0	0.0206	0.7859	0	0.0024	0.0009	0	0	0.1901
white_rep3	0.1025	0.0009	0.7023	0.0003	0	0.0001	0	0	0.1938

## Sheet: Fig2A
Differentially accessible regions in white (wDAR) vs. beige (bDAR) adipocytes at each time point
D1				D3				D15
peak	pval	padj	log2fc	peak	pval	padj	log2fc	Peak	pval	padj	log2fc
peak_3	0.0030499	0.587174	-0.41159	peak_107180	0.999998	0.999998	-3.77395e-07	peak_197498	2.35364e-21	5.25218e-16	2.14164
peak_4	0.00101322	0.587174	-0.364099	peak_34196	0.999988	0.999996	-6.12485e-07	peak_122285	4.85132e-21	5.41289e-16	2.99518
peak_171	0.00576218	0.587174	0.197744	peak_47941	0.999985	0.999996	8.63407e-07	peak_94197	1.19343e-20	8.87714e-16	3.08323
peak_228	0.00653983	0.587174	0.370994	peak_72971	0.999975	0.999996	3.98225e-06	peak_20457	1.06416e-18	5.93674e-14	5.43181
peak_488	0.0102287	0.587174	-0.452535	peak_7198	0.999965	0.999996	8.3972e-06	peak_122284	2.98986e-18	1.33438e-13	2.94179
peak_515	0.00566493	0.587174	-0.372229	peak_113744	0.999955	0.999995	8.10719e-06	peak_197497	2.21602e-17	8.24178e-13	2.21895
peak_593	0.0107567	0.587174	-0.246481	peak_98346	0.99994	0.999988	7.3808e-06	peak_121074	4.92507e-17	1.57005e-12	1.46561
peak_635	0.00284157	0.587174	0.311951	peak_119825	0.999923	0.999979	1.83831e-05	peak_94194	5.80432e-17	1.61905e-12	1.68229
peak_734	0.00730754	0.587174	0.143598	peak_40489	0.999904	0.999969	-1.51195e-05	peak_191466	6.94883e-17	1.72293e-12	3.31206
peak_748	0.00116128	0.587174	0.551837	peak_101871	0.999866	0.999938	2.57409e-05	peak_93778	3.82917e-16	7.76803e-12	0.970699
peak_766	0.0104257	0.587174	0.399368	peak_2708	0.999861	0.999938	-1.80464e-05	peak_131500	3.5335e-16	7.76803e-12	2.7204
peak_860	0.00614762	0.587174	0.184342	peak_67726	0.999859	0.999938	-2.31805e-05	peak_23780	5.99733e-16	1.11526e-11	2.37658
peak_899	0.00952714	0.587174	-0.275758	peak_24849	0.999852	0.999938	-3.5434e-05	peak_3407	1.24629e-15	2.13932e-11	1.5932
peak_940	0.00737369	0.587174	-0.523226	peak_102021	0.999813	0.999918	-3.32626e-05	peak_51456	1.58838e-15	2.2153e-11	1.13331
peak_974	0.00170541	0.587174	0.606083	peak_43462	0.999809	0.999918	4.17416e-05	peak_94196	1.39568e-15	2.2153e-11	2.61603
peak_1077	0.00651552	0.587174	0.172865	peak_9074	0.999788	0.999908	-3.03131e-05	peak_120500	1.54921e-15	2.2153e-11	2.78749
peak_1152	0.00396818	0.587174	-0.707813	peak_122722	0.999786	0.999908	3.97211e-05	peak_20633	2.99479e-15	3.93112e-11	1.15554
peak_1469	0.00757481	0.587174	-0.424421	peak_39733	0.999772	0.999908	-6.4857e-05	peak_127900	5.15534e-15	6.05484e-11	1.67976
peak_1475	0.00815641	0.587174	-0.424057	peak_49506	0.999764	0.999908	-3.90597e-05	peak_188282	4.97773e-15	6.05484e-11	1.07024
peak_1526	0.00632812	0.587174	-0.324793	peak_108168	0.999758	0.999908	-6.71264e-05	peak_93777	6.65688e-15	7.07376e-11	1.23571
peak_1576	0.00228179	0.587174	0.235026	peak_28612	0.999758	0.999908	-4.59974e-05	peak_159148	6.43463e-15	7.07376e-11	2.30145
peak_1578	0.00808935	0.587174	0.204042	peak_93415	0.999754	0.999908	-6.32243e-05	peak_42505	7.84352e-15	7.95586e-11	1.40354
peak_1856	0.00328856	0.587174	-0.237841	peak_23723	0.999752	0.999908	7.09112e-05	peak_72488	1.12139e-14	1.088e-10	2.41959
peak_1970	0.00260729	0.587174	0.228588	peak_18027	0.999745	0.999908	1.49228e-05	peak_125232	1.46324e-14	1.36052e-10	0.796983
peak_1977	0.00702424	0.587174	0.424343	peak_119687	0.999742	0.999908	-3.46343e-05	peak_214123	1.56109e-14	1.39344e-10	1.87051
peak_1980	0.0055972	0.587174	0.398651	peak_119971	0.999715	0.999908	-6.54351e-05	peak_96175	1.84841e-14	1.56742e-10	1.66581
peak_2008	0.00787041	0.587174	-0.629556	peak_73587	0.999699	0.999908	2.59062e-05	peak_145702	1.89649e-14	1.56742e-10	1.56538
peak_2093	0.0113635	0.587174	0.123701	peak_107519	0.999689	0.999906	-4.90145e-05	peak_49549	2.12925e-14	1.69694e-10	1.42328
peak_2213	0.00218945	0.587174	0.509369	peak_78454	0.999687	0.999906	-4.68785e-05	peak_216792	2.36494e-14	1.81979e-10	2.55307
peak_2232	0.00334684	0.587174	-0.255	peak_6178	0.999686	0.999906	6.60397e-05	peak_156960	3.41435e-14	2.53972e-10	1.5967
peak_2236	0.011738	0.587174	-0.261261	peak_91962	0.999669	0.999906	-8.42964e-05	peak_1767	4.10882e-14	2.86528e-10	2.37274
peak_2418	0.0106421	0.587174	-0.564342	peak_106708	0.999668	0.999906	7.76721e-05	peak_48541	3.99208e-14	2.86528e-10	3.22677
peak_2520	0.00817237	0.587174	0.36272	peak_17866	0.999665	0.999906	4.65621e-05	peak_75716	4.31106e-14	2.9117e-10	1.9198
peak_2723	0.00435717	0.587174	-0.310277	peak_32253	0.999658	0.999906	-4.06277e-05	peak_104480	4.43636e-14	2.9117e-10	1.5279
peak_2724	0.00856046	0.587174	0.197464	peak_63037	0.999643	0.999906	-7.51057e-05	peak_71270	4.60765e-14	2.93772e-10	1.862
peak_2839	0.00188046	0.587174	0.391599	peak_17216	0.99964	0.999906	-5.36931e-05	peak_71274	5.22387e-14	3.06766e-10	1.86436
peak_2871	0.00309639	0.587174	0.194265	peak_10354	0.999639	0.999906	9.60216e-05	peak_192605	5.12845e-14	3.06766e-10	2.47851
peak_3023	0.0110093	0.587174	-0.391662	peak_85313	0.999629	0.999906	-8.77943e-05	peak_202006	5.1908e-14	3.06766e-10	1.29723
peak_3041	0.00441304	0.587174	0.272446	peak_66004	0.999629	0.999906	-9.61632e-05	peak_17272	5.57689e-14	3.19099e-10	0.966856
peak_3192	0.00278521	0.587174	0.608893	peak_15878	0.999621	0.999906	-4.57093e-05	peak_191660	5.78224e-14	3.22578e-10	1.91071
peak_3236	0.00298671	0.587174	-0.478514	peak_36796	0.999605	0.999906	-4.78452e-05	peak_23781	5.98923e-14	3.25976e-10	2.27002
peak_3282	0.000252897	0.587174	-0.561024	peak_78687	0.999596	0.999906	6.89401e-05	peak_50347	6.16647e-14	3.27632e-10	2.27059
peak_3379	0.00160978	0.587174	0.477683	peak_105646	0.999589	0.999906	-6.93033e-05	peak_122283	6.6785e-14	3.46584e-10	1.29444
peak_3399	0.0103829	0.587174	-0.280619	peak_79136	0.999587	0.999906	8.94422e-05	peak_970	7.17331e-14	3.58297e-10	1.6105
peak_3483	0.0113055	0.587174	0.395716	peak_82161	0.999579	0.999906	5.65035e-05	peak_151092	7.22531e-14	3.58297e-10	2.10945
peak_3484	0.00915875	0.587174	0.362889	peak_3482	0.999573	0.999906	8.19481e-05	peak_76878	8.55963e-14	4.06402e-10	1.1715
peak_3526	0.00109554	0.587174	0.354306	peak_73599	0.999568	0.999906	-6.83783e-05	peak_159147	8.41928e-14	4.06402e-10	2.72634
peak_3678	0.00628693	0.587174	0.238606	peak_14697	0.999555	0.999906	3.72134e-05	peak_130878	9.44467e-14	4.39081e-10	2.28451
peak_3679	0.0110276	0.587174	0.156497	peak_37392	0.999546	0.999906	-9.12391e-05	peak_72491	9.74264e-14	4.4369e-10	1.89408
peak_3716	0.00682246	0.587174	-0.393411	peak_59068	0.999544	0.999906	-9.27809e-05	peak_202005	9.96811e-14	4.44879e-10	1.20117
peak_3817	0.00203366	0.587174	-0.349589	peak_79108	0.999544	0.999906	5.08207e-05	peak_129989	1.05766e-13	4.62779e-10	2.37399
peak_3847	0.000570523	0.587174	-0.603222	peak_10398	0.999526	0.999906	-9.27342e-05	peak_193990	1.14396e-13	4.90914e-10	1.00397
peak_3877	0.0107026	0.587174	-0.225013	peak_45574	0.999484	0.999901	-3.96455e-05	peak_82460	1.20526e-13	5.07461e-10	1.83567
peak_3896	0.00810535	0.587174	-0.519912	peak_21696	0.999447	0.999873	3.73863e-05	peak_65211	1.52097e-13	6.28531e-10	1.87156
peak_3938	0.00508078	0.587174	-0.408799	peak_6432	0.999443	0.999873	-9.72146e-05	peak_87906	1.57471e-13	6.38905e-10	1.39271
peak_3974	0.0118908	0.587174	-0.261973	peak_104668	0.999428	0.99987	-7.3542e-05	peak_22884	1.79411e-13	7.0238e-10	1.47846
peak_4003	0.0115956	0.587174	0.290717	peak_73158	0.999416	0.999865	-7.51671e-05	peak_125806	1.79259e-13	7.0238e-10	2.54011
peak_4009	0.00199447	0.587174	0.146529	peak_36869	0.999409	0.999865	9.80808e-05	peak_12249	1.90358e-13	7.32389e-10	1.11141
peak_4188	0.00216694	0.587174	0.614306	peak_75434	0.999405	0.999865	-7.85254e-05	peak_192214	1.96741e-13	7.44117e-10	4.32491
peak_4254	0.00479428	0.587174	-0.321799	peak_9795	0.999395	0.999865	0.000107366	peak_32804	2.21038e-13	8.2208e-10	2.08908
peak_4313	0.0106019	0.587174	0.131688	peak_66172	0.999379	0.999861	-8.17389e-05	peak_165839	2.2987e-13	8.40915e-10	1.83078
peak_4350	0.00482597	0.587174	-0.447635	peak_86322	0.999374	0.999861	5.34459e-05	peak_179533	2.57239e-13	9.25858e-10	2.41968
peak_4370	0.00773743	0.587174	-0.359532	peak_79095	0.999374	0.999861	-0.00017331	peak_189059	2.63538e-13	9.33471e-10	2.29041
peak_4436	0.00965445	0.587174	0.64703	peak_40208	0.999373	0.999861	-9.71787e-05	peak_179917	2.86648e-13	9.99466e-10	1.93895
peak_4567	0.00764529	0.587174	-0.368729	peak_77675	0.999346	0.99986	-0.000113329	peak_138636	3.27488e-13	1.1243e-09	1.31099
peak_4674	0.00143512	0.587174	-0.63084	peak_41651	0.999336	0.999858	-5.05649e-05	peak_40144	3.39595e-13	1.1482e-09	1.74663
peak_4694	0.0114267	0.587174	-0.211282	peak_90038	0.999326	0.999856	4.76202e-05	peak_75358	3.65742e-13	1.20211e-09	2.34376
peak_4731	0.00177678	0.587174	-0.433892	peak_11941	0.99932	0.999856	8.60754e-05	peak_91243	3.71702e-13	1.20211e-09	2.31259
peak_4748	0.0096179	0.587174	0.406556	peak_99527	0.999308	0.999853	0.000202107	peak_117778	3.69779e-13	1.20211e-09	1.66952
peak_4781	0.00640206	0.587174	-0.299161	peak_100169	0.999306	0.999853	-0.000125444	peak_30393	3.83332e-13	1.22201e-09	1.25763
peak_4797	0.0121409	0.587174	0.262978	peak_99146	0.999291	0.999853	7.97009e-05	peak_25568	3.96208e-13	1.24527e-09	1.91485
peak_4813	0.00503341	0.587174	-0.418323	peak_80418	0.999286	0.999853	7.74477e-05	peak_160371	4.06209e-13	1.25897e-09	3.25516
peak_4827	0.00550213	0.587174	-0.443567	peak_119375	0.99928	0.999853	-9.03162e-05	peak_39579	4.39069e-13	1.32404e-09	2.45876
peak_4863	0.00108624	0.587174	-0.46012	peak_27099	0.999272	0.999853	6.60374e-05	peak_51468	4.36029e-13	1.32404e-09	1.56378
peak_4866	0.00276341	0.587174	-0.539398	peak_21100	0.999254	0.999848	-0.000116795	peak_208687	4.45044e-13	1.32416e-09	0.72184
peak_4949	0.00661313	0.587174	-0.383612	peak_76629	0.999208	0.99981	0.000181417	peak_83751	4.59023e-13	1.33028e-09	1.85144
peak_4971	0.00175566	0.587174	-0.377879	peak_121175	0.999195	0.999805	0.000178352	peak_145375	4.58693e-13	1.33028e-09	1.72099
peak_4996	0.0120174	0.587174	0.27644	peak_123121	0.999191	0.999805	-0.000189688	peak_128885	4.71491e-13	1.33182e-09	0.995588
peak_5036	0.012482	0.587174	-0.337991	peak_82654	0.999175	0.999801	0.000152235	peak_153305	4.71492e-13	1.33182e-09	1.15162
peak_5041	0.00257128	0.587174	-0.519522	peak_75017	0.999155	0.999789	-0.000112517	peak_32812	4.84617e-13	1.35179e-09	2.40696
peak_5048	0.0113656	0.587174	-0.384369	peak_110330	0.999143	0.999785	0.000107893	peak_184657	5.23835e-13	1.44314e-09	2.23424
peak_5049	0.0072066	0.587174	-0.370641	peak_50799	0.999141	0.999785	-0.000139709	peak_45792	5.36549e-13	1.45482e-09	3.01425
peak_5095	0.00460552	0.587174	-0.372017	peak_7364	0.999126	0.999785	-8.15889e-05	peak_158098	5.41115e-13	1.45482e-09	2.38685
peak_5184	0.00702583	0.587174	-0.444558	peak_85814	0.999126	0.999785	-0.000192573	peak_22536	6.57827e-13	1.6873e-09	1.06122
peak_5272	0.00614956	0.587174	0.288693	peak_120306	0.999121	0.999785	-8.06078e-05	peak_79569	6.50529e-13	1.6873e-09	1.60596
peak_5379	0.0121744	0.587174	0.172369	peak_18008	0.999118	0.999785	-0.000103448	peak_121490	6.4688e-13	1.6873e-09	1.35328
peak_5387	0.000717052	0.587174	-0.394971	peak_46745	0.99911	0.999785	0.000119844	peak_166533	6.52995e-13	1.6873e-09	0.916995
peak_5405	0.00621192	0.587174	-0.281915	peak_67305	0.999076	0.999774	0.000148045	peak_29654	6.70775e-13	1.70095e-09	1.04473
peak_5422	0.00340357	0.587174	-0.151201	peak_39904	0.999072	0.999774	0.000109093	peak_105359	7.27858e-13	1.82497e-09	1.84116
peak_5426	0.00583138	0.587174	-0.16241	peak_54799	0.999057	0.999771	0.000194444	peak_156070	7.98442e-13	1.96898e-09	2.87039
peak_5431	0.0035124	0.587174	-0.276767	peak_30709	0.999047	0.99977	-0.00014648	peak_209340	8.02941e-13	1.96898e-09	1.73003
peak_5447	0.0104001	0.587174	-0.316069	peak_79719	0.999042	0.99977	0.000266859	peak_3722	8.40672e-13	2.0391e-09	2.31066
peak_5525	0.0109779	0.587174	-0.294231	peak_38393	0.99904	0.99977	0.000177595	peak_145377	8.59114e-13	2.06142e-09	1.52291
peak_5628	0.00180541	0.587174	-0.469784	peak_48412	0.999033	0.99977	-8.59366e-05	peak_86986	8.83051e-13	2.09632e-09	1.55378
peak_5817	0.00435683	0.587174	-0.318815	peak_88791	0.999017	0.99977	-0.00033665	peak_216937	8.97015e-13	2.10705e-09	2.10886
peak_5834	0.00785726	0.587174	0.290875	peak_56898	0.999017	0.99977	0.000180643	peak_24724	9.1436e-13	2.12542e-09	1.93148
peak_5838	0.0013637	0.587174	-0.29616	peak_112711	0.999	0.99977	-0.00013185	peak_91036	9.52843e-13	2.19204e-09	2.61096
peak_5874	0.00610038	0.587174	-0.200342	peak_42402	0.998999	0.99977	-0.000104445	peak_40363	9.73954e-13	2.19637e-09	2.67701
peak_5915	0.00880673	0.587174	0.31027	peak_120933	0.998983	0.999769	0.000190088	peak_189025	9.7441e-13	2.19637e-09	1.15394
peak_5954	0.00611504	0.587174	-0.446835	peak_2127	0.998974	0.999769	0.000139967	peak_19314	1.02695e-12	2.19829e-09	1.95238
peak_5958	0.009845	0.587174	-0.565704	peak_54492	0.998973	0.999769	-9.40277e-05	peak_41694	1.05024e-12	2.19829e-09	1.32895
peak_6067	0.00364478	0.587174	-0.730686	peak_109374	0.998972	0.999769	-0.000109615	peak_55260	1.01944e-12	2.19829e-09	1.56354
peak_6116	0.0017213	0.587174	-0.364894	peak_58018	0.99896	0.999769	-0.000163034	peak_83512	1.04792e-12	2.19829e-09	1.21364
peak_6130	0.0110679	0.587174	-0.52035	peak_36773	0.998936	0.999763	0.000159838	peak_94733	1.00613e-12	2.19829e-09	2.28192
peak_6239	0.0034659	0.587174	-0.363968	peak_8730	0.99893	0.999763	0.00027167	peak_116106	1.05407e-12	2.19829e-09	2.05083
peak_6265	0.00435524	0.587174	-0.389507	peak_25980	0.998916	0.999758	0.000222025	peak_188281	1.02634e-12	2.19829e-09	2.02529
peak_6362	0.00649582	0.587174	-0.708539	peak_85339	0.998895	0.999745	0.000303676	peak_209776	9.86733e-13	2.19829e-09	1.3613
peak_6428	0.0118658	0.587174	-0.180819	peak_26515	0.998891	0.999745	-0.000184321	peak_127537	1.0783e-12	2.20755e-09	1.85839
peak_6474	0.00699017	0.587174	-0.307336	peak_18752	0.998879	0.999745	0.000160944	peak_171172	1.07214e-12	2.20755e-09	2.08211
peak_6480	0.00507032	0.587174	0.17092	peak_120709	0.998877	0.999745	0.000138893	peak_107085	1.15756e-12	2.34827e-09	1.50585
peak_6498	0.0104715	0.587174	0.250816	peak_102077	0.998876	0.999745	-0.000179825	peak_64753	1.20459e-12	2.42167e-09	1.75563
peak_6523	0.00703324	0.587174	0.481923	peak_49929	0.998872	0.999745	0.000252545	peak_37895	1.3585e-12	2.7067e-09	2.05821
peak_6553	0.0120468	0.587174	0.31735	peak_112362	0.998854	0.999745	0.000115181	peak_20455	1.4e-12	2.7647e-09	1.6613
peak_6581	0.0113244	0.587174	-0.290133	peak_99834	0.99885	0.999745	7.77658e-05	peak_7978	1.42595e-12	2.76698e-09	1.7693
peak_6617	0.00373788	0.587174	0.171483	peak_5575	0.998848	0.999745	7.49196e-05	peak_84823	1.41678e-12	2.76698e-09	1.26602
peak_6618	0.00980181	0.587174	0.263494	peak_80625	0.998847	0.999745	0.000173043	peak_32783	1.46349e-12	2.81534e-09	1.34866
peak_6625	0.00445913	0.587174	-0.67172	peak_52721	0.998843	0.999745	-0.000211243	peak_117066	1.49797e-12	2.85704e-09	1.46944
peak_6645	0.00259557	0.587174	-0.342386	peak_16284	0.998823	0.999745	-0.000107178	peak_38691	1.53608e-12	2.9049e-09	2.10558
peak_6703	0.0113554	0.587174	-0.283312	peak_50964	0.998799	0.999745	8.30139e-05	peak_172079	1.56074e-12	2.92672e-09	4.40943
peak_6778	0.00153667	0.587174	0.581546	peak_99467	0.998781	0.999736	0.000319699	peak_72066	1.63728e-12	3.04468e-09	0.937525
peak_6839	0.00588383	0.587174	0.245829	peak_21435	0.998776	0.999736	9.57943e-05	peak_127931	1.66211e-12	3.06531e-09	1.28236
peak_6848	0.00132441	0.587174	0.373251	peak_64432	0.998771	0.999736	-0.00019304	peak_88251	1.70421e-12	3.11719e-09	2.54202
peak_6849	0.0101579	0.587174	0.440663	peak_89327	0.99877	0.999736	-0.000203617	peak_168041	1.74567e-12	3.16705e-09	1.16527
peak_6896	0.00571407	0.587174	-0.339652	peak_16358	0.998763	0.999736	-6.94864e-05	peak_4450	1.82595e-12	3.2597e-09	2.3987
peak_7007	0.0118129	0.587174	-0.289097	peak_112332	0.998762	0.999736	0.000139166	peak_75687	1.82105e-12	3.2597e-09	1.80732
peak_7040	0.00553733	0.587174	-0.305044	peak_78071	0.998759	0.999736	0.000399691	peak_143707	1.86487e-12	3.27675e-09	1.62306
peak_7071	0.00763828	0.587174	-0.254522	peak_39944	0.998727	0.999736	0.000352337	peak_210337	1.86119e-12	3.27675e-09	2.64319
peak_7075	0.00883766	0.587174	-0.2892	peak_50910	0.998725	0.999736	0.000254595	peak_147394	1.92163e-12	3.33828e-09	1.88544
peak_7128	0.00246519	0.587174	-0.257631	peak_105329	0.998723	0.999736	-0.000111188	peak_179190	1.9298e-12	3.33828e-09	1.12255
peak_7161	0.00650278	0.587174	0.571778	peak_91032	0.998718	0.999736	0.000225813	peak_24010	1.96773e-12	3.37253e-09	1.98311
peak_7209	0.00526465	0.587174	-0.474583	peak_5611	0.998702	0.999736	-0.000188536	peak_87547	1.97983e-12	3.37253e-09	1.45162
peak_7248	0.00641928	0.587174	-0.17683	peak_89648	0.9987	0.999736	-0.000197628	peak_133329	2.00108e-12	3.38291e-09	1.32268
peak_7406	0.00714538	0.587174	-0.395575	peak_117948	0.998689	0.999736	0.000166949	peak_4100	2.0504e-12	3.44022e-09	2.41463
peak_7419	0.00735932	0.587174	0.880791	peak_53633	0.998687	0.999736	-0.000262091	peak_179117	2.07355e-12	3.4531e-09	1.06853
peak_7420	0.0074019	0.587174	0.709308	peak_80676	0.998675	0.999736	-0.000111583	peak_189225	2.13156e-12	3.52341e-09	1.54509
peak_7421	0.00904597	0.587174	1.03416	peak_74959	0.998674	0.999736	-0.000374648	peak_91439	2.20287e-12	3.60579e-09	2.59416
peak_7423	0.00801934	0.587174	0.453932	peak_102306	0.998669	0.999736	0.00024003	peak_119404	2.21372e-12	3.60579e-09	1.53489
peak_7430	0.00713907	0.587174	-0.254193	peak_3766	0.998655	0.999736	-8.04623e-05	peak_127898	2.27213e-12	3.67411e-09	1.2079
peak_7432	0.00483803	0.587174	-0.342501	peak_99740	0.998639	0.999736	-0.000137332	peak_51453	2.29367e-12	3.68227e-09	0.828375
peak_7560	0.00954316	0.587174	0.280225	peak_57402	0.998628	0.999736	-0.000223025	peak_78085	2.31943e-12	3.69143e-09	1.53998
peak_7567	0.0105324	0.587174	0.710928	peak_10792	0.998611	0.999734	7.47945e-05	peak_188140	2.33246e-12	3.69143e-09	3.01625
peak_7569	0.0101346	0.587174	0.139087	peak_99214	0.998608	0.999734	-0.000225767	peak_38209	2.43927e-12	3.80647e-09	3.51097
peak_7571	0.011536	0.587174	0.129984	peak_20059	0.998605	0.999734	-0.000114093	peak_197760	2.42643e-12	3.80647e-09	2.13545
peak_7598	0.00155068	0.587174	-0.507362	peak_110511	0.998596	0.999734	0.000379899	peak_91007	2.53845e-12	3.90805e-09	1.61138
peak_7613	0.00814433	0.587174	-0.213166	peak_79590	0.998585	0.999734	0.000237514	peak_202222	2.53939e-12	3.90805e-09	1.84714
peak_7642	0.00905135	0.587174	0.210395	peak_66936	0.998582	0.999734	-0.000390624	peak_51196	2.59087e-12	3.95997e-09	1.14836
peak_7779	0.00663837	0.587174	0.136046	peak_124144	0.998572	0.999734	-0.000117277	peak_69760	2.63854e-12	3.9636e-09	2.24381
peak_7939	0.00755797	0.587174	0.218952	peak_27184	0.998558	0.999734	0.000281758	peak_159892	2.64653e-12	3.9636e-09	1.86115
peak_7942	0.010024	0.587174	0.15066	peak_79728	0.998542	0.999729	-0.000114769	peak_180094	2.63245e-12	3.9636e-09	1.72223
peak_7955	0.00571795	0.587174	0.362323	peak_73713	0.998536	0.999729	-0.000147661	peak_126805	2.76219e-12	4.08202e-09	1.73701
peak_7956	0.00805714	0.587174	0.40225	peak_90833	0.998504	0.999708	0.000191708	peak_207030	2.75907e-12	4.08202e-09	0.853639
peak_7960	0.00666167	0.587174	0.216547	peak_123343	0.9985	0.999708	-0.000241435	peak_159391	2.78493e-12	4.08855e-09	0.794411
peak_7964	0.00582191	0.587174	0.355344	peak_115311	0.99848	0.9997	0.000174003	peak_1695	2.83082e-12	4.10195e-09	1.06624
peak_8176	0.00957252	0.587174	-0.376985	peak_14542	0.998477	0.9997	-9.24081e-05	peak_66743	2.81506e-12	4.10195e-09	2.30029
peak_8247	0.010798	0.587174	-0.657321	peak_67914	0.998477	0.9997	-0.000481572	peak_98035	2.87375e-12	4.12742e-09	2.13642
peak_8311	0.0103236	0.587174	-0.384931	peak_8663	0.998476	0.9997	-0.000140548	peak_164780	2.88539e-12	4.12742e-09	1.60667
peak_8320	0.0047582	0.587174	-0.276539	peak_108163	0.998476	0.9997	-0.000283399	peak_191818	2.97136e-12	4.22333e-09	1.33318
peak_8409	0.00598661	0.587174	0.178431	peak_22620	0.998465	0.9997	-0.000397957	peak_2037	3.04044e-12	4.29416e-09	1.29207
peak_8462	0.0052269	0.587174	-0.502285	peak_117239	0.998464	0.9997	0.000242778	peak_185556	3.06544e-12	4.30223e-09	1.46537
peak_8539	0.0058909	0.587174	-0.428839	peak_112967	0.998461	0.9997	0.000109616	peak_197494	3.15153e-12	4.39541e-09	0.986606
peak_8585	0.00486484	0.587174	-0.319087	peak_84064	0.998447	0.9997	0.000183834	peak_65670	3.29886e-12	4.57232e-09	1.54014
peak_8619	0.00361299	0.587174	-0.146753	peak_30863	0.998445	0.9997	0.000339224	peak_77286	3.32693e-12	4.58277e-09	1.65562
peak_8643	0.00138788	0.587174	-0.323513	peak_53291	0.998438	0.9997	-0.000240444	peak_198189	3.38388e-12	4.63262e-09	1.27971
peak_8668	0.0123062	0.587174	0.386291	peak_64684	0.998429	0.9997	-0.000181985	peak_11292	3.58953e-12	4.83813e-09	1.63544
peak_8700	0.00478499	0.587174	0.198368	peak_5806	0.998409	0.9997	0.000322378	peak_134209	3.59904e-12	4.83813e-09	2.04774
peak_8814	0.00896322	0.587174	-0.493513	peak_35230	0.998406	0.9997	0.000220271	peak_197698	3.55817e-12	4.83813e-09	1.4365
peak_8820	0.0122559	0.587174	-0.426591	peak_24141	0.998385	0.9997	0.000192312	peak_199573	3.7296e-12	4.98361e-09	1.68111
peak_8831	0.0112467	0.587174	-0.253594	peak_76206	0.998359	0.9997	-0.000393845	peak_94882	3.85287e-12	5.11769e-09	1.0776
peak_8928	0.0126298	0.587174	-0.259355	peak_14710	0.998359	0.9997	-8.88523e-05	peak_109993	3.97942e-12	5.25451e-09	1.38404
peak_8944	0.00880419	0.587174	-0.269095	peak_68651	0.998353	0.9997	-0.000459007	peak_138507	4.01737e-12	5.27341e-09	1.87668
peak_8963	0.0101023	0.587174	-0.756672	peak_3166	0.998337	0.9997	-0.000244421	peak_95724	4.06512e-12	5.30489e-09	0.763186
peak_8992	0.00944575	0.587174	0.383113	peak_45078	0.998323	0.999696	-0.000244766	peak_155454	4.20732e-12	5.45853e-09	1.64887
peak_9011	0.00198007	0.587174	-0.407855	peak_8179	0.998319	0.999696	0.000392881	peak_71195	4.27287e-12	5.51153e-09	2.06325
peak_9020	0.0102923	0.587174	-0.488931	peak_105271	0.998316	0.999696	-0.000309509	peak_104719	4.39171e-12	5.60009e-09	1.91657
peak_9177	0.0126308	0.587174	0.109887	peak_32353	0.998301	0.999696	-0.000439541	peak_207031	4.37333e-12	5.60009e-09	0.854392
peak_9182	0.00604961	0.587174	0.331216	peak_42053	0.998296	0.999696	0.000223943	peak_158652	4.43532e-12	5.62355e-09	1.37115
peak_9269	0.0091335	0.587174	-0.319217	peak_40821	0.998292	0.999696	0.000236125	peak_72576	4.66731e-12	5.88427e-09	1.45044
peak_9303	0.0120265	0.587174	-0.230041	peak_123602	0.998291	0.999696	-0.000238406	peak_197576	4.83378e-12	6.05991e-09	1.78794
peak_9389	0.00366936	0.587174	-0.209051	peak_14655	0.99829	0.999696	-0.000187124	peak_51455	4.91355e-12	6.1255e-09	1.49192
peak_9465	0.00368035	0.587174	-0.483668	peak_49764	0.998288	0.999696	-0.000324465	peak_122477	4.9904e-12	6.18673e-09	2.02447
peak_9531	0.00915823	0.587174	-0.344961	peak_34359	0.998281	0.999696	0.000392192	peak_166245	5.03029e-12	6.20173e-09	1.18065
peak_9560	0.00714441	0.587174	-0.460195	peak_37536	0.998271	0.999696	0.000226526	peak_178355	5.2359e-12	6.41977e-09	2.26396
peak_9603	0.00570507	0.587174	-0.310691	peak_101626	0.998253	0.999696	-0.000188154	peak_71793	5.29306e-12	6.45438e-09	1.64037
peak_9641	0.000564961	0.587174	-0.416318	peak_90094	0.998252	0.999696	0.000213319	peak_122474	5.34848e-12	6.48651e-09	1.48903
peak_9737	0.0102224	0.587174	0.18639	peak_99499	0.998244	0.999696	-0.000455559	peak_143710	5.68033e-12	6.85174e-09	0.860018
peak_9770	0.00387893	0.587174	-0.441292	peak_66959	0.998236	0.999696	0.000337724	peak_125421	5.77833e-12	6.93247e-09	1.25256
peak_9781	0.00303857	0.587174	-0.504753	peak_73645	0.998234	0.999696	0.000216277	peak_160370	5.82881e-12	6.95564e-09	1.35715
peak_9782	0.00553479	0.587174	-0.310323	peak_103338	0.998228	0.999696	-0.000345238	peak_116408	5.88913e-12	6.99024e-09	1.4032
peak_9837	0.00771261	0.587174	-0.390201	peak_94868	0.998216	0.999696	-0.00027299	peak_184370	6.02517e-12	7.11388e-09	1.91796
peak_9900	0.00330322	0.587174	-0.456855	peak_119975	0.998199	0.999696	0.00053453	peak_214096	6.05828e-12	7.11532e-09	1.63576
peak_9924	0.0114788	0.587174	-0.294037	peak_52916	0.998189	0.999696	0.000372842	peak_81383	6.38628e-12	7.46129e-09	0.904281
peak_10009	0.00860098	0.587174	0.120087	peak_106776	0.998185	0.999696	-0.00028072	peak_81582	6.4285e-12	7.47149e-09	2.70446
peak_10186	0.0101732	0.587174	-0.507023	peak_80800	0.998181	0.999696	0.000376104	peak_146955	6.91276e-12	7.99269e-09	1.61019
peak_10207	0.00875384	0.587174	-0.306862	peak_120891	0.998181	0.999696	0.000400417	peak_131900	7.00359e-12	8.05597e-09	0.7981
peak_10243	0.0073873	0.587174	0.196866	peak_120667	0.998177	0.999696	0.000198958	peak_46814	7.09456e-12	8.11876e-09	1.12271
peak_10375	0.00896941	0.587174	0.294982	peak_62185	0.998176	0.999696	-0.00047479	peak_114362	7.13094e-12	8.11876e-09	1.4302
peak_10380	0.00945771	0.587174	-0.16112	peak_65991	0.998138	0.999696	0.000177174	peak_31377	7.24183e-12	8.20316e-09	0.581715
peak_10493	0.000704865	0.587174	-0.545964	peak_113853	0.998134	0.999696	0.000341208	peak_212268	7.31315e-12	8.2421e-09	2.79076
peak_10503	0.00679398	0.587174	0.283359	peak_81490	0.998132	0.999696	0.000137392	peak_1796	7.53117e-12	8.31975e-09	1.20978
peak_10525	0.00585629	0.587174	0.18317	peak_46761	0.998111	0.999696	-0.000203569	peak_121021	7.53108e-12	8.31975e-09	1.84712
peak_10608	0.00827594	0.587174	-0.299664	peak_86848	0.998102	0.999696	-0.000231951	peak_146677	7.42679e-12	8.31975e-09	1.86805
peak_10706	0.00647651	0.587174	-0.318351	peak_34354	0.998048	0.999662	-0.000200692	peak_196062	7.4646e-12	8.31975e-09	1.58238
peak_10746	0.0116017	0.587174	-0.470984	peak_87889	0.998047	0.999662	0.000146851	peak_168444	7.60582e-12	8.36082e-09	1.82598
peak_10785	0.0101787	0.587174	0.308493	peak_67093	0.998046	0.999662	-0.000413858	peak_77044	7.74645e-12	8.47367e-09	1.48068
peak_10810	0.0126022	0.587174	-0.314722	peak_48428	0.998046	0.999662	0.000348223	peak_12248	8.02514e-12	8.68069e-09	1.25701
peak_10971	0.00118595	0.587174	0.308357	peak_22887	0.998045	0.999662	0.00054227	peak_64504	8.05241e-12	8.68069e-09	2.63238
peak_11031	0.0089494	0.587174	-0.462444	peak_64678	0.998034	0.999662	-0.000252513	peak_191469	8.00848e-12	8.68069e-09	1.39561
peak_11106	0.00299577	0.587174	-0.501443	peak_53123	0.998031	0.999662	-0.000747661	peak_36165	8.19245e-12	8.7892e-09	1.71104
peak_11121	0.00940799	0.587174	-0.486399	peak_46661	0.998019	0.999662	0.000257639	peak_93121	8.35872e-12	8.88217e-09	2.59507
peak_11220	0.00795024	0.587174	-0.237446	peak_50972	0.998008	0.999662	0.000173305	peak_183134	8.35111e-12	8.88217e-09	1.62132
peak_11281	0.00335215	0.587174	-0.188119	peak_11900	0.997978	0.999662	0.000174973	peak_219818	8.40859e-12	8.89282e-09	1.54342
peak_11314	0.00394876	0.587174	-0.278216	peak_65768	0.997967	0.99966	0.000304652	peak_193834	8.78478e-12	9.24685e-09	1.58788
peak_11465	0.00888602	0.587174	-0.319295	peak_60100	0.997964	0.99966	0.000294133	peak_152545	8.87815e-12	9.30126e-09	1.54695
peak_11523	0.000615053	0.587174	-0.231163	peak_72218	0.99796	0.99966	0.000370939	peak_94193	9.04849e-12	9.43541e-09	0.874856
peak_11605	0.00277019	0.587174	0.391572	peak_33168	0.997953	0.99966	-0.000299067	peak_146940	9.09588e-12	9.44072e-09	1.64568
peak_11637	0.00191236	0.587174	-0.441987	peak_16515	0.997936	0.99966	0.000132603	peak_82719	9.36159e-12	9.67152e-09	1.12861
peak_11703	0.00603466	0.587174	0.215231	peak_123281	0.997935	0.99966	0.000416048	peak_75922	9.49777e-12	9.76699e-09	1.20563
peak_11741	0.00195753	0.587174	-0.287259	peak_111588	0.997934	0.99966	0.000482692	peak_76090	9.78849e-12	9.97403e-09	1.56847
peak_11790	0.00504063	0.587174	-0.34519	peak_64191	0.997932	0.99966	-0.000445166	peak_106286	9.76968e-12	9.97403e-09	2.12511
peak_11950	0.00583616	0.587174	0.313609	peak_111436	0.997912	0.99966	0.000350519	peak_86561	9.85001e-12	9.99108e-09	1.15544
peak_11979	0.00794829	0.587174	-0.326809	peak_49299	0.997909	0.99966	0.000299354	peak_98037	1.00208e-11	1.01183e-08	1.00984
peak_11997	0.00555976	0.587174	-0.20427	peak_68714	0.997873	0.999646	-0.000188944	peak_193987	1.02063e-11	1.02592e-08	1.72802
peak_11998	0.0062365	0.587174	-0.325185	peak_41161	0.99787	0.999646	0.000257654	peak_30307	1.03213e-11	1.03283e-08	2.34675
peak_12111	0.00105253	0.587174	-0.6144	peak_22253	0.997868	0.999646	0.000358398	peak_195018	1.06871e-11	1.06466e-08	1.25207
peak_12140	0.006078	0.587174	0.526388	peak_55823	0.997863	0.999646	-0.0004121	peak_190345	1.09778e-11	1.08876e-08	0.983974
peak_12191	0.00633844	0.587174	-0.437537	peak_107964	0.997847	0.999646	-0.000331151	peak_41429	1.11018e-11	1.09618e-08	1.36161
peak_12230	0.00061677	0.587174	-0.431298	peak_120276	0.997846	0.999646	-0.000310989	peak_188951	1.12834e-11	1.10921e-08	2.20708
peak_12245	0.00233664	0.587174	-0.488188	peak_10893	0.997842	0.999646	0.000149847	peak_142002	1.14618e-11	1.12181e-08	1.12525
peak_12475	0.00874053	0.587174	-0.333824	peak_46193	0.997838	0.999646	0.000335764	peak_48492	1.20958e-11	1.17356e-08	1.48324
peak_12483	0.0124679	0.587174	-0.184849	peak_104054	0.997816	0.999646	-0.000250113	peak_172615	1.20861e-11	1.17356e-08	2.17232
peak_12484	0.00293615	0.587174	-0.254094	peak_25485	0.9978	0.999646	0.000431079	peak_82827	1.23172e-11	1.18474e-08	1.00097
peak_12486	0.0106605	0.587174	-0.288356	peak_12698	0.997791	0.999645	-0.000193791	peak_146348	1.22843e-11	1.18474e-08	2.64685
peak_12503	0.0102815	0.587174	-0.241283	peak_80942	0.997788	0.999645	-0.000491673	peak_8783	1.25691e-11	1.20378e-08	1.72069
peak_12589	0.00507065	0.587174	-0.155233	peak_105604	0.997763	0.999633	0.000550455	peak_85691	1.27095e-11	1.21202e-08	1.26958
peak_12590	0.00395034	0.587174	-0.277324	peak_106840	0.997753	0.999631	-0.000425777	peak_10542	1.28429e-11	1.21437e-08	1.10439
peak_12599	0.00567428	0.587174	0.305706	peak_98647	0.997749	0.999631	0.000471942	peak_90364	1.28413e-11	1.21437e-08	2.42571
peak_12629	0.00779839	0.587174	0.248315	peak_67998	0.997729	0.999623	0.000339519	peak_13010	1.32547e-11	1.24802e-08	1.61694
peak_12705	0.00293108	0.587174	-0.257524	peak_78442	0.997703	0.999605	-0.000219015	peak_95567	1.33469e-11	1.25142e-08	1.25944
peak_12743	0.0125849	0.587174	0.646422	peak_56157	0.997692	0.999602	0.000693172	peak_22792	1.35122e-11	1.26055e-08	2.06119
peak_12744	0.00412869	0.587174	0.465364	peak_108522	0.99768	0.999598	0.00028263	peak_74394	1.35572e-11	1.26055e-08	1.59389
peak_12745	0.00742726	0.587174	0.31589	peak_74919	0.997674	0.999598	-0.000214724	peak_84656	1.37978e-11	1.27231e-08	0.821559
peak_12833	0.00754422	0.587174	-0.366365	peak_45247	0.997666	0.999598	-0.00055981	peak_92937	1.37654e-11	1.27231e-08	2.68339
peak_12844	0.00777029	0.587174	-0.661599	peak_40333	0.997643	0.999585	0.000457597	peak_41535	1.41967e-11	1.29836e-08	1.70276
peak_12871	0.00675348	0.587174	0.430748	peak_24220	0.997641	0.999585	-0.000369927	peak_217596	1.41698e-11	1.29836e-08	1.54517
peak_12872	0.000382394	0.587174	0.429841	peak_115903	0.997637	0.999585	0.000509785	peak_31482	1.42761e-11	1.30029e-08	0.986172
peak_12873	0.00036822	0.587174	0.315499	peak_93195	0.997621	0.999585	-0.000399638	peak_190346	1.44245e-11	1.30847e-08	0.917578
peak_12874	0.00799592	0.587174	0.276838	peak_119891	0.997618	0.999585	-0.000575726	peak_115108	1.49088e-11	1.34693e-08	2.11344
peak_12875	0.00337381	0.587174	0.27527	peak_122182	0.997611	0.999585	0.000380204	peak_40931	1.52525e-11	1.37045e-08	1.20805
peak_12876	0.00821342	0.587174	0.270392	peak_88863	0.997596	0.999585	0.000709844	peak_98805	1.5292e-11	1.37045e-08	1.16435
peak_12878	0.00325708	0.587174	0.415382	peak_23708	0.997591	0.999585	-0.00036329	peak_95559	1.54269e-11	1.37701e-08	1.39617
peak_13073	5.47083e-05	0.587174	0.587007	peak_26659	0.997562	0.999568	-0.000480511	peak_15010	1.55674e-11	1.37853e-08	1.61919
peak_13093	0.00172591	0.587174	-0.2928	peak_88546	0.997558	0.999568	-0.000409306	peak_147393	1.55538e-11	1.37853e-08	1.73748
peak_13246	0.00166388	0.587174	-0.262902	peak_30460	0.997553	0.999568	-0.00052443	peak_118493	1.58356e-11	1.39673e-08	1.53058
peak_13286	0.00869671	0.587174	0.30444	peak_40563	0.997543	0.999568	-0.000622853	peak_78801	1.60729e-11	1.41208e-08	0.952372
peak_13288	0.00588526	0.587174	0.37816	peak_57495	0.997538	0.999568	-0.000377948	peak_196076	1.64675e-11	1.44108e-08	1.75569
peak_13334	0.0101228	0.587174	-0.355478	peak_34107	0.997527	0.999568	0.000426848	peak_184453	1.65817e-11	1.4454e-08	2.80726
peak_13425	0.00638129	0.587174	-0.231352	peak_53653	0.997518	0.999568	-0.000298428	peak_35453	1.67058e-11	1.45055e-08	0.962056
peak_13440	0.00767555	0.587174	0.250389	peak_21555	0.997515	0.999568	-0.000390523	peak_8905	1.6986e-11	1.46349e-08	1.52191
peak_13459	0.0126091	0.587174	0.268832	peak_34525	0.997511	0.999568	-0.000505523	peak_133793	1.69476e-11	1.46349e-08	1.88851
peak_13462	0.00732424	0.587174	0.340306	peak_123599	0.997505	0.999568	0.000240211	peak_218696	1.71228e-11	1.46961e-08	2.35206
peak_13477	0.00391716	0.587174	-0.238609	peak_96167	0.997492	0.999568	0.000975128	peak_188954	1.72237e-11	1.4726e-08	1.55818
peak_13570	0.0036713	0.587174	-0.606967	peak_114351	0.99748	0.999568	0.000296543	peak_94249	1.76714e-11	1.50511e-08	1.7351
peak_13602	0.00370199	0.587174	-0.352576	peak_20254	0.997446	0.999548	-0.000518872	peak_63965	1.8034e-11	1.52554e-08	1.10319
peak_13620	0.0121422	0.587174	-0.188272	peak_6708	0.997443	0.999548	-0.000216986	peak_188783	1.8048e-11	1.52554e-08	2.83272
peak_13693	0.00369513	0.587174	-0.40449	peak_13184	0.997422	0.999541	0.000403832	peak_182005	1.81775e-11	1.53069e-08	1.72074
peak_13710	0.00498077	0.587174	-0.322254	peak_36675	0.997421	0.999541	0.000708684	peak_12281	1.85657e-11	1.5575e-08	1.63551
peak_13712	0.0087914	0.587174	-0.214947	peak_63363	0.997418	0.999541	-0.000309998	peak_37743	1.92262e-11	1.6055e-08	1.25596
peak_13719	0.0108536	0.587174	-0.36573	peak_44439	0.997413	0.999541	-0.000461461	peak_121073	1.94257e-11	1.6055e-08	0.90154
peak_13761	0.00417537	0.587174	-0.212386	peak_39230	0.997409	0.999541	-0.000477366	peak_175839	1.93839e-11	1.6055e-08	0.792039
peak_13773	0.00463297	0.587174	-0.407018	peak_32901	0.997408	0.999541	-0.000508698	peak_212917	1.93628e-11	1.6055e-08	1.87779
peak_13961	0.00734294	0.587174	-0.347096	peak_105488	0.997401	0.999541	-0.00055843	peak_59050	2.02441e-11	1.66697e-08	2.12616
peak_13968	0.00710647	0.587174	0.194067	peak_101127	0.997397	0.999541	-0.000448568	peak_21152	2.05011e-11	1.67114e-08	1.16467
peak_14040	0.00308315	0.587174	-0.248041	peak_61689	0.997387	0.999541	-0.000693297	peak_128249	2.04901e-11	1.67114e-08	1.86747
peak_14041	0.0125109	0.587174	-0.259321	peak_118075	0.997376	0.999541	-0.000440818	peak_209950	2.05194e-11	1.67114e-08	1.73407
peak_14066	0.0102722	0.587174	-0.190482	peak_105608	0.997364	0.999541	-0.000338546	peak_73924	2.05961e-11	1.67129e-08	1.45441
peak_14067	0.00321817	0.587174	-0.403705	peak_45980	0.997363	0.999541	-0.000537687	peak_195601	2.07926e-11	1.68112e-08	1.37077
peak_14131	0.010476	0.587174	0.210286	peak_43299	0.997359	0.999541	-0.000507409	peak_11494	2.09687e-11	1.68923e-08	1.19388
peak_14142	0.00281834	0.587174	-0.513157	peak_12856	0.997354	0.999541	-0.000449628	peak_82697	2.10851e-11	1.6925e-08	1.57428
peak_14160	0.0115013	0.587174	-0.42562	peak_8677	0.997343	0.999541	-0.000585139	peak_118571	2.19943e-11	1.75915e-08	1.56049
peak_14167	0.0119433	0.587174	0.258898	peak_98739	0.997343	0.999541	0.000334846	peak_107758	2.21687e-11	1.76677e-08	1.61113
peak_14220	0.00943408	0.587174	-0.438577	peak_41467	0.997337	0.999541	-0.00029836	peak_125635	2.26091e-11	1.79546e-08	1.47307
peak_14382	0.00578108	0.587174	-0.380908	peak_83121	0.997327	0.999541	-0.000416416	peak_138682	2.27381e-11	1.7993e-08	2.06548
peak_14458	0.0103035	0.587174	-0.390662	peak_85595	0.997322	0.999541	0.000383516	peak_57349	2.29021e-11	1.80588e-08	1.57134
peak_14480	0.00476271	0.587174	0.136257	peak_77622	0.997319	0.999541	-0.000583148	peak_65482	2.31118e-11	1.81599e-08	1.29405
peak_14600	0.00812831	0.587174	0.354842	peak_39156	0.997314	0.999541	0.000505672	peak_134166	2.32466e-11	1.82018e-08	1.65232
peak_14651	0.00618202	0.587174	0.376737	peak_75941	0.997309	0.999541	0.000312924	peak_184598	2.42781e-11	1.89429e-08	1.45984
peak_14658	0.00397413	0.587174	0.24168	peak_118204	0.997304	0.999541	0.000691807	peak_90465	2.48525e-11	1.93235e-08	2.21786
peak_14765	0.008798	0.587174	-0.453115	peak_54594	0.997302	0.999541	-0.000271589	peak_11219	2.51539e-11	1.949e-08	1.60607
peak_14902	0.00275049	0.587174	-0.481637	peak_53129	0.997294	0.999541	-0.000311053	peak_2344	2.52844e-11	1.95233e-08	1.56647
peak_14903	0.0024864	0.587174	-0.497936	peak_118488	0.997291	0.999541	0.000788114	peak_4841	2.57181e-11	1.97652e-08	1.39575
peak_14967	0.0080399	0.587174	-0.381258	peak_82146	0.997286	0.999541	-0.00060366	peak_48873	2.60405e-11	1.97652e-08	1.44563
peak_14968	0.00328273	0.587174	-0.261064	peak_99655	0.997285	0.999541	0.000587959	peak_65787	2.60265e-11	1.97652e-08	2.41561
peak_14969	0.00184957	0.587174	-0.426196	peak_99154	0.997285	0.999541	-0.000336521	peak_117161	2.58722e-11	1.97652e-08	1.21287
peak_14973	0.00296151	0.587174	-0.53859	peak_84424	0.99728	0.999541	0.000913314	peak_126435	2.5796e-11	1.97652e-08	2.32676
peak_14976	0.0114827	0.587174	-0.197649	peak_8139	0.99728	0.999541	-0.000895656	peak_188555	2.65299e-11	2.00684e-08	0.916798
peak_14978	0.00260777	0.587174	-0.446647	peak_22970	0.997266	0.999541	-0.000129751	peak_8795	2.6843e-11	2.01877e-08	1.78949
peak_14994	0.0124477	0.587174	-0.28538	peak_52489	0.997262	0.999541	0.000468066	peak_129910	2.68685e-11	2.01877e-08	1.81652
peak_15015	0.00464932	0.587174	-0.345618	peak_55035	0.997253	0.999541	0.000182039	peak_104971	2.72332e-11	2.0393e-08	0.985372
peak_15038	0.00945677	0.587174	-0.340399	peak_43471	0.997246	0.999541	-0.000709183	peak_25405	2.82802e-11	2.11062e-08	3.36168
peak_15048	0.00195482	0.587174	-0.503184	peak_26632	0.997239	0.999541	-0.000213293	peak_214478	2.85282e-11	2.12203e-08	1.20297
peak_15052	0.00291547	0.587174	-0.194907	peak_97691	0.997224	0.999541	-0.000697206	peak_138082	2.96863e-11	2.20084e-08	2.06062
peak_15054	0.00213649	0.587174	-0.388992	peak_64034	0.997208	0.999541	0.000383899	peak_31606	3.01237e-11	2.21122e-08	1.52916
peak_15056	0.0120459	0.587174	-0.413246	peak_7091	0.997206	0.999541	0.000217834	peak_106117	3.01085e-11	2.21122e-08	1.49672
peak_15097	0.0047788	0.587174	-0.302444	peak_10141	0.9972	0.999541	0.000539261	peak_158644	3.00812e-11	2.21122e-08	0.972394
peak_15101	0.00407999	0.587174	0.31335	peak_77099	0.997199	0.999541	-0.000265579	peak_74248	3.04837e-11	2.23032e-08	1.97441
peak_15279	0.0110164	0.587174	-0.36865	peak_18270	0.997194	0.999541	-0.00025514	peak_95990	3.06893e-11	2.23802e-08	1.44726
peak_15358	0.00126068	0.587174	-0.375201	peak_25731	0.997194	0.999541	0.000512242	peak_55410	3.09855e-11	2.25019e-08	0.864531
peak_15361	0.0125479	0.587174	-0.236893	peak_32173	0.997188	0.999541	-0.000795915	peak_176468	3.10579e-11	2.25019e-08	2.14326
peak_15362	0.00969213	0.587174	-0.402303	peak_31261	0.997178	0.999541	-0.000355578	peak_81016	3.16378e-11	2.28479e-08	1.60213
peak_15417	0.00510384	0.587174	-0.186505	peak_28174	0.997171	0.999541	0.000494029	peak_95054	3.21355e-11	2.30856e-08	2.03908
peak_15493	0.0108172	0.587174	0.225816	peak_54119	0.997164	0.999541	0.000678945	peak_126194	3.21738e-11	2.30856e-08	1.03126
peak_15594	0.0121467	0.587174	0.212787	peak_100618	0.997161	0.999541	-0.000397206	peak_143714	3.27164e-11	2.33283e-08	2.70747
peak_15664	0.00343731	0.587174	0.184173	peak_122968	0.997152	0.999541	-0.000160594	peak_188554	3.27212e-11	2.33283e-08	1.25502
peak_15692	0.00620745	0.587174	0.669552	peak_14019	0.997151	0.999541	0.000785979	peak_64033	3.28728e-11	2.33618e-08	2.13468
peak_15714	0.0113143	0.587174	0.174258	peak_50879	0.997118	0.999541	0.000617121	peak_29429	3.30861e-11	2.34387e-08	2.8398
peak_15788	0.0112961	0.587174	-0.222974	peak_83930	0.997116	0.999541	-0.000276299	peak_81736	3.34388e-11	2.36136e-08	1.93971
peak_15793	0.00250849	0.587174	-0.489452	peak_118562	0.99711	0.999541	0.000620708	peak_196914	3.43099e-11	2.41523e-08	1.75187
peak_15826	0.00105463	0.587174	-0.374078	peak_4584	0.997102	0.999541	-0.000622382	peak_200854	3.48878e-11	2.44052e-08	1.84862
peak_15837	0.0117645	0.587174	-0.246363	peak_107185	0.997096	0.999541	0.000181535	peak_210681	3.48821e-11	2.44052e-08	1.16156
peak_15964	0.0112765	0.587174	0.159866	peak_97219	0.997032	0.999541	-0.000231426	peak_65695	3.52473e-11	2.45173e-08	2.24663
peak_16041	0.00903658	0.587174	-0.215673	peak_12221	0.99703	0.999541	-0.00048235	peak_131560	3.52678e-11	2.45173e-08	1.49436
peak_16057	0.00251536	0.587174	-0.371862	peak_45349	0.997013	0.999541	-0.000495924	peak_174752	3.61282e-11	2.49599e-08	2.54528
peak_16068	0.0123357	0.587174	-0.183246	peak_979	0.997011	0.999541	-0.000613539	peak_191272	3.60584e-11	2.49599e-08	1.5343
peak_16070	0.0115856	0.587174	-0.30222	peak_38204	0.99701	0.999541	-0.000313414	peak_157900	3.64953e-11	2.51357e-08	1.48287
peak_16075	0.0122697	0.587174	0.297076	peak_9827	0.997004	0.999541	-0.000547008	peak_79224	3.67416e-11	2.51501e-08	1.50122
peak_16087	0.00482674	0.587174	0.207506	peak_82165	0.997004	0.999541	-0.000995662	peak_139772	3.66832e-11	2.51501e-08	1.75775
peak_16188	0.0102676	0.587174	0.259271	peak_101467	0.997003	0.999541	-0.00028811	peak_67643	3.68596e-11	2.51537e-08	1.21401
peak_16239	0.00839121	0.587174	0.145393	peak_15507	0.996995	0.999541	-0.000834157	peak_63926	3.70911e-11	2.52345e-08	1.26597
peak_16292	0.0115263	0.587174	0.299681	peak_108324	0.996981	0.999541	-0.000448974	peak_63733	3.79749e-11	2.57573e-08	2.3236
peak_16340	0.00578289	0.587174	0.468099	peak_81743	0.996971	0.999541	-0.000505794	peak_45134	3.87156e-11	2.60224e-08	1.87231
peak_16350	0.0112907	0.587174	0.151541	peak_68869	0.996971	0.999541	-0.000226604	peak_119406	3.86579e-11	2.60224e-08	1.68009
peak_16356	0.00785686	0.587174	0.467837	peak_29928	0.996968	0.999541	-0.000473649	peak_207036	3.85784e-11	2.60224e-08	1.25252
peak_16399	0.0114353	0.587174	0.204818	peak_1235	0.996962	0.999541	-0.000284838	peak_178954	3.96423e-11	2.65652e-08	1.02204
peak_16423	0.0124117	0.587174	0.213402	peak_98055	0.996962	0.999541	0.000775027	peak_3410	3.97704e-11	2.65713e-08	-1.09536
peak_16502	0.00904062	0.587174	0.24455	peak_30408	0.99695	0.999541	0.000539639	peak_96341	4.00493e-11	2.66778e-08	2.09956
peak_16550	0.00724544	0.587174	-0.319791	peak_13349	0.996939	0.999541	0.000369811	peak_124033	4.07996e-11	2.70967e-08	1.50563
peak_16555	0.00807475	0.587174	-0.373914	peak_96964	0.996937	0.999541	0.000254801	peak_121077	4.1007e-11	2.71031e-08	1.14016
peak_16562	0.00938739	0.587174	-0.485352	peak_88503	0.996933	0.999541	0.000425527	peak_157421	4.10522e-11	2.71031e-08	1.67331
peak_16632	0.00366833	0.587174	-0.31739	peak_92248	0.99693	0.999541	0.000265891	peak_144993	4.23559e-11	2.78813e-08	1.05924
peak_16696	0.0015653	0.587174	-0.656834	peak_7360	0.996927	0.999541	-0.000336086	peak_71269	4.2683e-11	2.8014e-08	1.3656
peak_16715	0.0101526	0.587174	-0.354219	peak_44429	0.996913	0.999541	0.000700088	peak_39928	4.39526e-11	2.87627e-08	1.69527
peak_16731	0.00383893	0.587174	-0.371731	peak_98839	0.996911	0.999541	-0.000529996	peak_63577	4.42255e-11	2.8789e-08	1.94638
peak_16768	0.0117864	0.587174	-0.192474	peak_120492	0.996907	0.999541	0.000640235	peak_182271	4.42509e-11	2.8789e-08	1.46141
peak_16789	0.00594731	0.587174	-0.479744	peak_53828	0.996901	0.999541	-0.000655581	peak_54196	4.54642e-11	2.94924e-08	2.03221
peak_16826	0.00583235	0.587174	-0.478614	peak_57057	0.996873	0.999541	0.000762809	peak_73896	4.57449e-11	2.95885e-08	1.34944
peak_16842	0.0116501	0.587174	-0.320865	peak_81629	0.996873	0.999541	0.000604909	peak_170446	4.59098e-11	2.96093e-08	1.00236
peak_16881	0.0125866	0.587174	-0.396395	peak_32362	0.996866	0.999541	0.00094678	peak_94962	4.61542e-11	2.96812e-08	1.23805
peak_16883	0.00505128	0.587174	-0.386977	peak_42221	0.996851	0.999541	-0.000550676	peak_6437	4.666e-11	2.97492e-08	2.6552
peak_16890	0.0118428	0.587174	-0.619918	peak_67579	0.99685	0.999541	-0.000415523	peak_32792	4.65471e-11	2.97492e-08	2.29831
peak_16968	0.0115586	0.587174	-0.25614	peak_101457	0.996838	0.999541	0.000609542	peak_162258	4.64052e-11	2.97492e-08	1.06772
peak_17023	0.0053401	0.587174	0.316841	peak_112281	0.996833	0.999541	0.000185137	peak_116730	4.72825e-11	3.00602e-08	1.62686
peak_17027	0.00728362	0.587174	-0.326085	peak_96098	0.996832	0.999541	0.000109816	peak_84336	4.75745e-11	3.01599e-08	-0.996422
peak_17033	0.00963587	0.587174	-0.488768	peak_107070	0.996824	0.999541	-0.000529933	peak_833	4.78049e-11	3.02202e-08	0.893643
peak_17034	0.000587394	0.587174	-0.688097	peak_64407	0.996822	0.999541	-0.000503233	peak_167384	4.89498e-11	3.06421e-08	0.950348
peak_17068	0.0077722	0.587174	-0.526558	peak_14712	0.996818	0.999541	-0.000426756	peak_194491	4.89519e-11	3.06421e-08	2.18253
peak_17526	0.00184833	0.587174	0.31394	peak_96499	0.996812	0.999541	0.000403305	peak_196053	4.86327e-11	3.06421e-08	0.962897
peak_17552	0.0109698	0.587174	0.360426	peak_107872	0.996811	0.999541	-0.000414558	peak_221210	4.90216e-11	3.06421e-08	1.24291
peak_17673	0.00442348	0.587174	-0.453713	peak_72364	0.996792	0.999541	-0.00072247	peak_31610	4.93785e-11	3.0779e-08	1.92214
peak_17730	0.00784807	0.587174	-0.376607	peak_89140	0.996786	0.999541	-0.000278238	peak_95701	5.01309e-11	3.10175e-08	1.0285
peak_17990	0.00468115	0.587174	-0.22093	peak_78394	0.996764	0.999541	0.000314739	peak_125658	4.99706e-11	3.10175e-08	0.735836
peak_18028	0.00518546	0.587174	-0.283318	peak_33313	0.996752	0.999541	0.000321134	peak_175040	5.01782e-11	3.10175e-08	2.72554
peak_18062	0.0100025	0.587174	0.324581	peak_6848	0.996748	0.999541	-0.000271322	peak_104032	5.05352e-11	3.11519e-08	1.57308
peak_18071	0.0028035	0.587174	0.29308	peak_52882	0.996744	0.999541	-0.000816561	peak_144599	5.09263e-11	3.13065e-08	0.921986
peak_18072	0.00115964	0.587174	0.685485	peak_79161	0.996741	0.999541	-0.000766248	peak_144734	5.13045e-11	3.14523e-08	1.18916
peak_18084	0.00689274	0.587174	-0.314208	peak_12583	0.99674	0.999541	-0.000657226	peak_134846	5.18842e-11	3.15477e-08	1.53243
peak_18098	0.0115899	0.587174	-0.319182	peak_114111	0.996736	0.999541	0.000667264	peak_139938	5.18095e-11	3.15477e-08	-0.836783
peak_18176	0.00402644	0.587174	0.266884	peak_38275	0.996716	0.999541	0.000715001	peak_147392	5.17017e-11	3.15477e-08	1.08494
peak_18203	0.000258353	0.587174	0.838171	peak_96854	0.996714	0.999541	-0.000210036	peak_190553	5.22463e-11	3.16816e-08	2.43364
peak_18213	0.0122124	0.587174	-0.43372	peak_70336	0.996703	0.999541	-0.000502377	peak_132250	5.51337e-11	3.33418e-08	1.59966
peak_18235	0.00271072	0.587174	-0.542994	peak_79011	0.996699	0.999541	0.000664999	peak_79912	5.54839e-11	3.33728e-08	0.934281
peak_18355	0.010303	0.587174	-0.521969	peak_115525	0.99669	0.999541	0.000308085	peak_147470	5.53374e-11	3.33728e-08	1.23112
peak_18423	0.0101957	0.587174	0.222587	peak_88822	0.996667	0.999541	-0.000876285	peak_91254	5.60587e-11	3.36279e-08	1.25824
peak_18486	0.00068216	0.587174	0.567494	peak_87964	0.996662	0.999541	0.000606795	peak_124569	5.63902e-11	3.3736e-08	2.54349
peak_18505	0.00113071	0.587174	0.466156	peak_37510	0.996661	0.999541	-0.00100676	peak_104503	5.68042e-11	3.38928e-08	1.16779
peak_18563	0.00733411	0.587174	-0.291937	peak_4926	0.99663	0.999541	0.000754142	peak_69829	5.70224e-11	3.39323e-08	1.65093
peak_18854	0.0007982	0.587174	0.297265	peak_110192	0.996609	0.999541	0.000996116	peak_203739	5.78675e-11	3.43436e-08	1.88489
peak_19083	0.00323627	0.587174	0.244561	peak_39637	0.996604	0.999541	-0.00071651	peak_103069	5.80448e-11	3.43574e-08	1.76232
peak_19085	0.00662304	0.587174	0.322925	peak_64088	0.996599	0.999541	-0.000679537	peak_198501	5.90265e-11	3.48461e-08	1.32048
peak_19105	0.00350951	0.587174	0.506738	peak_7642	0.996599	0.999541	-0.000595477	peak_47609	5.94862e-11	3.49326e-08	2.7706
peak_19107	0.009228	0.587174	0.357692	peak_937	0.996592	0.999541	-0.000590204	peak_206084	5.9479e-11	3.49326e-08	1.46303
peak_19258	0.00133761	0.587174	0.423217	peak_62441	0.99659	0.999541	-0.000531272	peak_149493	6.02306e-11	3.5277e-08	1.13319
peak_19316	0.00924916	0.587174	-0.315969	peak_64194	0.996575	0.999541	-0.000562842	peak_65217	6.03976e-11	3.52821e-08	1.76431
peak_19587	0.00279103	0.587174	-0.323041	peak_66540	0.996572	0.999541	-0.000191295	peak_125745	6.12448e-11	3.56333e-08	1.3354
peak_19596	0.0106657	0.587174	-0.278867	peak_30549	0.996566	0.999541	-0.000227968	peak_209341	6.1318e-11	3.56333e-08	1.84078
peak_19597	0.00112223	0.587174	-0.400342	peak_7197	0.996558	0.999541	-0.00066267	peak_19304	6.17845e-11	3.58111e-08	1.33428
peak_19647	0.00334139	0.587174	-0.46033	peak_11096	0.996543	0.999541	-0.000582418	peak_30374	6.23618e-11	3.59589e-08	1.23018
peak_19759	0.00342765	0.587174	0.324826	peak_87466	0.996539	0.999541	0.000591111	peak_173070	6.2244e-11	3.59589e-08	1.76424
peak_19763	0.0119304	0.587174	0.323532	peak_63897	0.996536	0.999541	-0.000231446	peak_139082	6.29423e-11	3.62001e-08	1.06856
peak_19813	0.0090554	0.587174	0.622521	peak_81216	0.996526	0.999541	-0.00045641	peak_158354	6.37665e-11	3.65772e-08	-1.01047
peak_19887	0.00586351	0.587174	-0.305171	peak_98991	0.996514	0.999541	-0.000529058	peak_199574	6.39258e-11	3.65772e-08	1.49337
peak_20075	0.00918124	0.587174	-0.307594	peak_62792	0.996509	0.999541	-0.000850448	peak_120697	6.4505e-11	3.68142e-08	1.5553
peak_20076	0.00708036	0.587174	-0.306515	peak_79879	0.996493	0.999541	-0.000922543	peak_81674	6.52338e-11	3.71352e-08	1.0612
peak_20088	0.0105127	0.587174	-0.342157	peak_123655	0.996492	0.999541	-0.000285653	peak_119430	6.5644e-11	3.72736e-08	1.3211
peak_20090	0.0106779	0.587174	-0.326185	peak_74872	0.996484	0.999541	-0.000817271	peak_40195	6.62886e-11	3.73545e-08	2.27981
peak_20162	0.0111977	0.587174	0.357182	peak_103026	0.996479	0.999541	0.00075858	peak_97022	6.61785e-11	3.73545e-08	0.916357
peak_20176	0.00494006	0.587174	0.221837	peak_48911	0.996472	0.999541	0.000540452	peak_202515	6.62822e-11	3.73545e-08	2.17952
peak_20204	0.00851925	0.587174	0.388265	peak_54784	0.996461	0.999541	-0.000278172	peak_192783	6.65597e-11	3.74127e-08	-1.44896
peak_20261	0.0109892	0.587174	-0.36062	peak_11004	0.996453	0.999541	0.000657775	peak_213599	6.67537e-11	3.74275e-08	2.81437
peak_20275	0.00149733	0.587174	-0.41147	peak_94386	0.996452	0.999541	0.000693387	peak_4690	6.74743e-11	3.77367e-08	1.6742
peak_20277	0.0103565	0.587174	-0.329523	peak_40471	0.99643	0.999541	-0.00119834	peak_197211	6.79599e-11	3.79133e-08	1.5043
peak_20307	0.00575149	0.587174	-0.299875	peak_51837	0.99643	0.999541	-0.000463972	peak_168735	6.86736e-11	3.81208e-08	1.74781
peak_20327	0.00950042	0.587174	-0.362623	peak_29873	0.996422	0.999541	0.000407231	peak_219867	6.86059e-11	3.81208e-08	2.01535
peak_20359	0.0119875	0.587174	-0.416724	peak_1077	0.99642	0.999541	0.000372894	peak_59049	6.94376e-11	3.84493e-08	1.90807
peak_20391	0.00809054	0.587174	-0.475763	peak_2777	0.996406	0.999541	0.00045806	peak_32260	7.03313e-11	3.87519e-08	0.853211
peak_20427	0.00262758	0.587174	-0.649005	peak_114982	0.996389	0.999541	0.000533058	peak_49520	7.01694e-11	3.87519e-08	1.22607
peak_20429	0.00408671	0.587174	-0.472249	peak_79383	0.996384	0.999541	0.000736883	peak_145488	7.07627e-11	3.88935e-08	1.7628
peak_20473	0.00375766	0.587174	-0.373824	peak_48607	0.996381	0.999541	-0.000655828	peak_4771	7.35835e-11	4.03445e-08	1.36487
peak_20474	0.00161402	0.587174	-0.222477	peak_8779	0.996379	0.999541	0.000343817	peak_13215	7.42747e-11	4.06237e-08	1.2222
peak_20548	0.00668342	0.587174	-0.41161	peak_110508	0.996355	0.999541	-0.000620481	peak_27040	7.51949e-11	4.09264e-08	2.02261
peak_20763	0.0108742	0.587174	-0.205007	peak_28615	0.99635	0.999541	0.000913061	peak_103083	7.51007e-11	4.09264e-08	1.25656
peak_20787	0.0047073	0.587174	-0.402179	peak_36344	0.996341	0.999541	-0.000998654	peak_156233	7.58756e-11	4.11964e-08	1.28067
peak_20789	0.00577668	0.587174	-0.345373	peak_78955	0.996334	0.999541	0.00102441	peak_51949	7.66672e-11	4.1464e-08	2.59567
peak_20835	0.0101731	0.587174	-0.32873	peak_59044	0.996316	0.999541	-0.000524843	peak_106474	7.67402e-11	4.1464e-08	1.72039
peak_20879	0.00344909	0.587174	-0.489711	peak_13089	0.996314	0.999541	0.000978981	peak_171348	7.69982e-11	4.1503e-08	2.17137
peak_20894	0.00698444	0.587174	-0.296082	peak_105684	0.996313	0.999541	-0.00105295	peak_2353	7.83611e-11	4.19998e-08	1.54044
peak_20896	0.00416924	0.587174	-0.298641	peak_61746	0.996309	0.999541	-0.000789512	peak_33960	7.82209e-11	4.19998e-08	2.34157
peak_20984	0.0110514	0.587174	-0.219263	peak_21156	0.996283	0.999541	-0.000638453	peak_157878	7.84845e-11	4.19998e-08	2.22867
peak_21006	0.000548728	0.587174	0.404563	peak_50381	0.996276	0.999541	0.000608417	peak_205332	7.95556e-11	4.24711e-08	0.772393
peak_21028	0.00274715	0.587174	0.438089	peak_92569	0.996275	0.999541	0.000783355	peak_23777	8.02612e-11	4.27115e-08	1.93086
peak_21043	0.00259018	0.587174	0.225952	peak_31825	0.996266	0.999541	-0.000335151	peak_115396	8.03887e-11	4.27115e-08	1.18597
peak_21061	0.0061311	0.587174	0.229506	peak_44381	0.996254	0.999541	-0.000540335	peak_91024	8.06128e-11	4.27288e-08	2.54431
peak_21063	0.0114044	0.587174	0.180624	peak_30503	0.996253	0.999541	-0.000386712	peak_23814	8.15338e-11	4.29594e-08	1.53661
peak_21064	0.00734336	0.587174	0.121182	peak_69702	0.996241	0.999541	0.00120591	peak_113986	8.17838e-11	4.29594e-08	1.89365
peak_21071	0.00175896	0.587174	0.489314	peak_77249	0.996237	0.999541	0.000811562	peak_157687	8.14668e-11	4.29594e-08	1.14336
peak_21147	0.0125444	0.587174	-0.455154	peak_4724	0.996227	0.999541	-0.00101723	peak_202004	8.1818e-11	4.29594e-08	1.22935
peak_21164	0.00080431	0.587174	0.465652	peak_9808	0.996223	0.999541	0.000793725	peak_52090	8.31901e-11	4.35774e-08	-1.40958
peak_21305	0.00104062	0.587174	-0.342033	peak_118551	0.996222	0.999541	-0.000422267	peak_201723	8.34056e-11	4.35879e-08	1.42037
peak_21430	0.00976533	0.587174	-0.57617	peak_69746	0.996215	0.999541	0.000846231	peak_137882	8.40565e-11	4.38254e-08	1.24206
peak_21442	0.00945166	0.587174	-0.278354	peak_66527	0.996214	0.999541	0.000600594	peak_79219	8.4254e-11	4.3826e-08	1.38472
peak_21448	0.00840965	0.587174	-0.148248	peak_95004	0.996208	0.999541	-0.000484572	peak_2809	8.52293e-11	4.39077e-08	1.61897
peak_21449	0.00156221	0.587174	-0.231411	peak_31062	0.996187	0.999541	-0.00127818	peak_20456	8.53949e-11	4.39077e-08	1.93049
peak_21454	0.0123554	0.587174	-0.191795	peak_85312	0.996182	0.999541	-0.000968183	peak_34139	8.52738e-11	4.39077e-08	1.17713
peak_21516	0.00613166	0.587174	-0.374374	peak_103737	0.996178	0.999541	0.000466026	peak_39960	8.47878e-11	4.39077e-08	1.51575
peak_21582	0.00413361	0.587174	0.566671	peak_97301	0.996171	0.999541	0.000717021	peak_112776	8.50331e-11	4.39077e-08	1.85502
peak_21615	0.00356215	0.587174	0.244161	peak_41318	0.996153	0.999541	-0.000757653	peak_74472	8.61622e-11	4.42004e-08	1.15446
peak_21758	0.00445549	0.587174	0.18605	peak_51214	0.996136	0.999541	0.000308981	peak_31487	8.74288e-11	4.47473e-08	1.38602
peak_21759	0.000295942	0.587174	0.211389	peak_81752	0.996122	0.999541	0.000722807	peak_200552	8.76947e-11	4.47807e-08	1.85342
peak_21763	0.0101762	0.587174	0.185208	peak_17041	0.996119	0.999541	0.000498486	peak_175551	8.80911e-11	4.48804e-08	3.7025
peak_21821	0.0056485	0.587174	-0.293076	peak_15342	0.996077	0.999541	0.000580256	peak_98216	8.90955e-11	4.52887e-08	2.37348
peak_21863	0.00495945	0.587174	0.61581	peak_115189	0.996068	0.999541	-0.000762092	peak_6491	8.94354e-11	4.53095e-08	1.48114
peak_22001	0.00241209	0.587174	0.304446	peak_102804	0.99605	0.999541	0.000461002	peak_105338	8.97454e-11	4.53095e-08	1.75803
peak_22002	0.00988375	0.587174	0.245828	peak_14727	0.996048	0.999541	-0.000437664	peak_182022	8.97111e-11	4.53095e-08	1.80045
peak_22013	0.0112871	0.587174	0.489757	peak_32069	0.996033	0.999541	-0.000311611	peak_67457	9.10185e-11	4.56424e-08	1.67167
peak_22014	0.00288543	0.587174	0.536488	peak_17642	0.996031	0.999541	-0.000775346	peak_129414	9.08325e-11	4.56424e-08	1.66616
peak_22015	0.00362561	0.587174	0.608191	peak_79518	0.996029	0.999541	0.000460259	peak_146867	9.06802e-11	4.56424e-08	1.96544
peak_22016	0.00117971	0.587174	0.717958	peak_64474	0.996023	0.999541	0.000559309	peak_18833	9.16958e-11	4.57763e-08	1.06056
peak_22017	0.00199753	0.587174	0.657005	peak_39537	0.996007	0.999541	0.000701452	peak_102530	9.15309e-11	4.57763e-08	1.58935
peak_22018	0.00103258	0.587174	0.776312	peak_115795	0.996003	0.999541	0.000338293	peak_82899	9.20729e-11	4.5862e-08	2.68525
peak_22019	0.000731612	0.587174	0.907486	peak_30422	0.996002	0.999541	0.000494959	peak_27548	9.24559e-11	4.59281e-08	2.11714
peak_22020	9.21523e-05	0.587174	0.715119	peak_79953	0.995996	0.999541	0.00102108	peak_81496	9.28231e-11	4.59281e-08	0.758559
peak_22021	0.00074706	0.587174	0.721345	peak_40852	0.995994	0.999541	0.000539231	peak_217621	9.26694e-11	4.59281e-08	1.68864
peak_22022	0.000116365	0.587174	1.07967	peak_120994	0.995986	0.999541	-0.000583352	peak_182549	9.49579e-11	4.67769e-08	1.27129
peak_22023	0.000443283	0.587174	0.92456	peak_77296	0.995985	0.999541	0.000854637	peak_215531	9.48482e-11	4.67769e-08	1.84753
peak_22024	0.00162561	0.587174	0.796717	peak_36556	0.995978	0.999541	0.000459499	peak_71063	9.5349e-11	4.68661e-08	1.72921
peak_22025	0.000514357	0.587174	1.03917	peak_39020	0.995965	0.999541	0.000711746	peak_2814	9.61086e-11	4.7121e-08	1.2252
peak_22028	0.0106254	0.587174	0.292705	peak_117054	0.995963	0.999541	0.00097777	peak_145214	9.62898e-11	4.7121e-08	1.74859
peak_22029	0.00972112	0.587174	0.180277	peak_88106	0.995961	0.999541	0.000455464	peak_184347	9.74011e-11	4.75605e-08	0.946629
peak_22058	0.0077054	0.587174	0.310077	peak_67197	0.995951	0.999541	-0.000574689	peak_71248	9.79845e-11	4.76398e-08	1.3064
peak_22134	0.00888201	0.587174	0.193665	peak_10574	0.995941	0.999541	0.000538137	peak_91229	9.79905e-11	4.76398e-08	1.39661
peak_22135	0.00551967	0.587174	0.156758	peak_91828	0.99594	0.999541	-0.000577841	peak_81756	9.82132e-11	4.76443e-08	1.7346
peak_22136	0.00415498	0.587174	0.365446	peak_104785	0.995938	0.999541	-0.000487925	peak_166575	9.91249e-11	4.79823e-08	1.58833
peak_22137	0.0112801	0.587174	0.341522	peak_116158	0.995929	0.999541	0.00027089	peak_122177	9.95698e-11	4.80933e-08	-0.903964
peak_22138	0.00705854	0.587174	0.349155	peak_66451	0.995905	0.999541	0.000261934	peak_49585	1.01133e-10	4.8429e-08	1.9788
peak_22140	0.0070822	0.587174	0.495268	peak_106350	0.995885	0.999541	0.000893096	peak_84824	1.00628e-10	4.8429e-08	0.940636
peak_22172	0.0121103	0.587174	-0.437488	peak_98940	0.995877	0.999541	0.00110472	peak_104161	1.00857e-10	4.8429e-08	1.3826
peak_22198	0.00577964	0.587174	0.311217	peak_83924	0.99587	0.999541	0.000482768	peak_122472	1.00942e-10	4.8429e-08	1.72885
peak_22458	0.0050865	0.587174	-0.374257	peak_122193	0.995851	0.999541	0.000240757	peak_181314	1.06356e-10	5.0821e-08	0.998884
peak_22465	0.00522183	0.587174	0.40441	peak_54239	0.995844	0.999541	-0.00135953	peak_21148	1.08027e-10	5.15092e-08	1.31932
peak_22659	0.00724093	0.587174	-0.206709	peak_55932	0.995829	0.999541	-0.000756076	peak_74962	1.08996e-10	5.18607e-08	2.49049
peak_22830	0.00496399	0.587174	0.17243	peak_106564	0.995828	0.999541	-0.000677341	peak_75805	1.09635e-10	5.20536e-08	1.0943
peak_22834	0.00172772	0.587174	0.496774	peak_76912	0.995819	0.999541	0.000808744	peak_31857	1.10852e-10	5.21282e-08	1.11508
peak_22862	0.00757687	0.587174	0.2342	peak_18068	0.995809	0.999541	-0.000936623	peak_68799	1.10745e-10	5.21282e-08	1.88078
peak_22868	0.00582635	0.587174	0.405333	peak_46757	0.99577	0.999541	0.000275634	peak_71850	1.11758e-10	5.21282e-08	-0.869644
peak_22998	0.00165948	0.587174	-0.34959	peak_16119	0.995765	0.999541	0.00077347	peak_73816	1.11895e-10	5.21282e-08	2.33767
peak_23015	0.00608029	0.587174	0.361461	peak_104747	0.995757	0.999541	-0.000235694	peak_78523	1.11211e-10	5.21282e-08	1.38989
peak_23036	0.00599849	0.587174	0.204863	peak_118860	0.995736	0.999541	-0.000593715	peak_78795	1.11591e-10	5.21282e-08	1.91175
peak_23377	0.00510076	0.587174	-0.35903	peak_93445	0.99573	0.999541	0.000293064	peak_95381	1.10768e-10	5.21282e-08	1.04445
peak_23385	0.00286814	0.587174	-0.281581	peak_9016	0.995727	0.999541	-0.000434663	peak_157609	1.11085e-10	5.21282e-08	1.65288
peak_23443	0.00414736	0.587174	0.426544	peak_84220	0.995727	0.999541	0.000421599	peak_159355	1.10844e-10	5.21282e-08	1.7152
peak_23453	0.0105874	0.587174	-0.208656	peak_64652	0.995723	0.999541	0.00112884	peak_17566	1.14109e-10	5.3049e-08	1.65088
peak_23543	0.0093923	0.587174	-0.385264	peak_104851	0.995719	0.999541	0.000216313	peak_29224	1.15527e-10	5.34856e-08	1.31943
peak_23661	0.00656083	0.587174	-0.422506	peak_82627	0.995683	0.999541	0.000486623	peak_58367	1.1546e-10	5.34856e-08	2.56429
peak_23677	0.00509037	0.587174	-0.203599	peak_83293	0.995674	0.999541	0.000816267	peak_167798	1.17241e-10	5.41667e-08	2.13706
peak_23779	0.00907819	0.587174	-0.387029	peak_27744	0.995672	0.999541	0.00105473	peak_207998	1.17775e-10	5.43007e-08	2.99851
peak_23784	0.0107326	0.587174	-0.349679	peak_21132	0.995648	0.999533	-0.000492516	peak_44841	1.18167e-10	5.43691e-08	1.96676
peak_24017	0.00939754	0.587174	-0.222951	peak_83555	0.995639	0.999532	0.000777577	peak_46653	1.18429e-10	5.43776e-08	3.1021
peak_24049	0.000788735	0.587174	-0.481607	peak_12976	0.995638	0.999532	-0.000521827	peak_176023	1.21138e-10	5.53938e-08	1.57026
peak_24120	0.00830789	0.587174	-0.530956	peak_52630	0.995631	0.999532	0.000577256	peak_188862	1.2113e-10	5.53938e-08	2.83029
peak_24193	0.0116503	0.587174	-0.597595	peak_89290	0.995629	0.999532	0.000512894	peak_210339	1.23463e-10	5.63415e-08	1.74565
peak_24214	0.00216294	0.587174	-0.452105	peak_72663	0.995623	0.999532	0.000972173	peak_23235	1.24511e-10	5.67037e-08	1.2532
peak_24238	0.0102289	0.587174	-0.355652	peak_6106	0.995611	0.999532	-0.000522689	peak_103462	1.2504e-10	5.68287e-08	2.61145
peak_24239	0.0125579	0.587174	-0.800515	peak_85593	0.995608	0.999532	-0.000857119	peak_43235	1.26569e-10	5.73567e-08	2.69695
peak_24451	0.0115155	0.587174	-0.345234	peak_36770	0.995594	0.999532	-0.00084052	peak_96343	1.26716e-10	5.73567e-08	1.72327
peak_24515	0.00611658	0.587174	0.497827	peak_18705	0.995593	0.999532	-0.00127603	peak_159893	1.2756e-10	5.76218e-08	1.28136
peak_24516	0.000549838	0.587174	0.559723	peak_65836	0.99558	0.999532	-0.000603023	peak_168523	1.28199e-10	5.77934e-08	1.3367
peak_24517	0.00200941	0.587174	0.564417	peak_9393	0.99558	0.999532	0.000545849	peak_206871	1.28839e-10	5.79646e-08	1.3825
peak_24525	0.00537604	0.587174	-0.41054	peak_63928	0.995565	0.999532	-0.000810224	peak_175456	1.29129e-10	5.79784e-08	1.95156
peak_24567	0.011497	0.587174	-0.21659	peak_24564	0.99553	0.999519	-0.000958159	peak_17269	1.30346e-10	5.80975e-08	1.04497
peak_24568	0.00474642	0.587174	-0.430734	peak_13575	0.995509	0.999505	0.000414744	peak_37757	1.29681e-10	5.80975e-08	2.3056
peak_24573	0.00697792	0.587174	-0.279646	peak_42891	0.995496	0.999501	-0.000468526	peak_66768	1.30956e-10	5.80975e-08	1.89882
peak_24574	0.00670521	0.587174	-0.234391	peak_79707	0.995496	0.999501	0.000358188	peak_103099	1.30933e-10	5.80975e-08	1.58761
peak_24575	0.00114396	0.587174	-0.607304	peak_80369	0.995495	0.999501	-0.000524522	peak_121078	1.30316e-10	5.80975e-08	1.03822
peak_24576	0.000481154	0.587174	-0.378805	peak_119872	0.995493	0.999501	0.000726265	peak_121460	1.30469e-10	5.80975e-08	1.76635
peak_24579	0.00411525	0.587174	-0.255107	peak_63745	0.99545	0.999487	0.00074581	peak_164779	1.33366e-10	5.90493e-08	1.12607
peak_24581	0.00254651	0.587174	-0.239404	peak_99400	0.995435	0.99948	0.000797897	peak_55956	1.35381e-10	5.98227e-08	2.12572
peak_24584	0.00385783	0.587174	-0.295574	peak_107162	0.995382	0.999435	0.0004505	peak_77083	1.38564e-10	6.11082e-08	2.85399
peak_24585	0.00294594	0.587174	-0.358342	peak_99878	0.995376	0.999435	0.000472969	peak_83758	1.38859e-10	6.11174e-08	1.26051
peak_24586	8.63628e-05	0.587174	-0.473252	peak_53188	0.995359	0.999427	-0.000596033	peak_127429	1.41501e-10	6.20866e-08	1.8479
peak_24587	0.00788492	0.587174	-0.353429	peak_38543	0.995358	0.999427	-0.00023932	peak_178121	1.41618e-10	6.20866e-08	2.76411
peak_24605	0.00951869	0.587174	-0.251627	peak_114945	0.99535	0.999427	-0.000919107	peak_18786	1.42611e-10	6.23996e-08	1.60845
peak_24670	0.0126616	0.587174	0.271042	peak_25629	0.99534	0.999427	-0.00110256	peak_210693	1.43187e-10	6.25288e-08	2.16393
peak_24775	0.00489521	0.587174	0.315988	peak_68871	0.995339	0.999427	-0.00019933	peak_216475	1.46181e-10	6.37118e-08	1.68449
peak_24784	0.0062942	0.587174	0.452723	peak_70042	0.995338	0.999427	0.000964543	peak_119086	1.46471e-10	6.37137e-08	1.61471
peak_24785	0.00511242	0.587174	0.423107	peak_41400	0.995324	0.999427	-0.000552311	peak_127148	1.46803e-10	6.37339e-08	1.7499
peak_24788	0.000210682	0.587174	0.621585	peak_47669	0.995322	0.999427	-0.000778505	peak_35528	1.48714e-10	6.44383e-08	1.38585
peak_24915	0.00733412	0.587174	0.333857	peak_93406	0.995301	0.999427	0.000951297	peak_96332	1.49765e-10	6.4768e-08	-0.889512
peak_25047	0.00665992	0.587174	-0.308701	peak_61058	0.995292	0.999427	-0.000569755	peak_195982	1.50127e-10	6.47987e-08	2.04233
peak_25060	0.000147111	0.587174	-0.845959	peak_105715	0.995283	0.999427	-0.000603039	peak_487	1.50952e-10	6.50067e-08	3.67164
peak_25081	0.00131085	0.587174	-0.46961	peak_33903	0.99528	0.999427	-0.00136939	peak_206140	1.51191e-10	6.50067e-08	1.19136
peak_25102	0.00439394	0.587174	-0.344597	peak_99607	0.995262	0.999427	0.00135559	peak_65220	1.52473e-10	6.54315e-08	0.666391
peak_25186	0.000548521	0.587174	0.404439	peak_80161	0.995255	0.999427	-0.000675216	peak_187857	1.53129e-10	6.55872e-08	0.887564
peak_25193	0.00223888	0.587174	-0.290036	peak_81301	0.995237	0.999418	0.000705961	peak_191240	1.54581e-10	6.60822e-08	1.70129
peak_25254	0.00920202	0.587174	0.275197	peak_81926	0.995231	0.999418	-0.000419093	peak_62507	1.55921e-10	6.65276e-08	1.62659
peak_25362	0.00450506	0.587174	0.434227	peak_64923	0.995213	0.999409	0.000637776	peak_72503	1.56291e-10	6.65581e-08	0.995934
peak_25365	0.00125981	0.587174	0.364025	peak_53397	0.995198	0.999403	-0.000409066	peak_45044	1.57784e-10	6.70401e-08	1.03209
peak_25523	0.00889199	0.587174	-0.22877	peak_60498	0.995189	0.999402	0.00117186	peak_184723	1.58023e-10	6.70401e-08	1.39518
peak_25583	0.0104145	0.587174	-0.138301	peak_9774	0.995188	0.999402	0.000472056	peak_48104	1.60758e-10	6.78136e-08	2.58444
peak_25595	0.00770672	0.587174	0.209717	peak_42687	0.995187	0.999402	-0.000459283	peak_188551	1.60194e-10	6.78136e-08	0.836352
peak_25600	0.00477644	0.587174	0.3541	peak_48290	0.995176	0.999402	-0.00066739	peak_206275	1.60595e-10	6.78136e-08	1.60913
peak_25617	0.00626063	0.587174	0.162025	peak_70566	0.995156	0.999401	0.000988764	peak_149665	1.62046e-10	6.82277e-08	1.2846
peak_25701	0.00381323	0.587174	0.242979	peak_12848	0.995116	0.999369	0.00119629	peak_60963	1.63411e-10	6.84327e-08	1.4146
peak_25769	0.00988255	0.587174	-0.321943	peak_58933	0.995092	0.999352	-0.000551272	peak_83079	1.63453e-10	6.84327e-08	1.73714
peak_25788	0.0117447	0.587174	-0.208843	peak_102992	0.995085	0.999352	0.000527142	peak_162139	1.63338e-10	6.84327e-08	1.21095
peak_26153	0.0121982	0.587174	0.367002	peak_32573	0.995083	0.999352	0.00081428	peak_21605	1.66301e-10	6.94948e-08	2.18371
peak_26154	0.00504602	0.587174	0.353419	peak_15886	0.995077	0.999352	0.000601312	peak_132458	1.7104e-10	7.13414e-08	-1.47214
peak_26157	0.00462113	0.587174	0.19144	peak_68941	0.995071	0.999352	-0.000548413	peak_40200	1.71369e-10	7.13453e-08	1.12385
peak_26182	0.00495232	0.587174	0.515296	peak_86530	0.995067	0.999352	0.00114577	peak_203816	1.72298e-10	7.15987e-08	1.21563
peak_26247	0.0100503	0.587174	0.225043	peak_93635	0.995061	0.999352	-0.000788395	peak_80344	1.72667e-10	7.16185e-08	1.1209
peak_26323	0.0019608	0.587174	0.527441	peak_88152	0.995057	0.999352	0.000262911	peak_156348	1.73427e-10	7.18003e-08	1.95218
peak_26377	0.00916959	0.587174	-0.489904	peak_114244	0.995048	0.999352	0.000804371	peak_118514	1.74737e-10	7.22086e-08	1.80828
peak_26418	0.00704233	0.587174	-0.555	peak_108025	0.995038	0.999352	-0.00086839	peak_66505	1.76952e-10	7.2989e-08	2.31036
peak_26451	0.00538193	0.587174	-0.51362	peak_83862	0.995029	0.999352	0.000329139	peak_84221	1.77602e-10	7.31219e-08	1.54652
peak_26501	0.00575492	0.587174	-0.388846	peak_11092	0.995026	0.999352	0.000790826	peak_50508	1.77957e-10	7.31332e-08	1.44889
peak_26571	0.00399993	0.587174	0.308735	peak_32453	0.99502	0.999352	-0.001348	peak_106005	1.7911e-10	7.34715e-08	1.21127
peak_26629	0.0106228	0.587174	0.197448	peak_19345	0.995017	0.999352	0.000650696	peak_35349	1.79678e-10	7.35695e-08	1.66303
peak_26636	0.0104378	0.587174	0.186407	peak_118013	0.995017	0.999352	-0.00114995	peak_13735	1.82652e-10	7.45135e-08	2.59908
peak_26660	0.00269743	0.587174	0.64949	peak_14062	0.995012	0.999352	0.000959223	peak_52998	1.82375e-10	7.45135e-08	1.96792
peak_26661	0.0081195	0.587174	0.472027	peak_20365	0.99501	0.999352	-0.000986067	peak_51851	1.83397e-10	7.46812e-08	1.15966
peak_26667	0.00182617	0.587174	0.493066	peak_59968	0.995008	0.999352	0.000424489	peak_31092	1.83769e-10	7.46962e-08	1.4233
peak_26674	0.00990532	0.587174	0.354923	peak_104089	0.994999	0.999352	0.000719514	peak_4919	1.84384e-10	7.48101e-08	1.57574
peak_26780	0.0121887	0.587174	-0.322066	peak_2335	0.994981	0.999352	0.00091421	peak_158924	1.85719e-10	7.5215e-08	2.29768
peak_26882	0.00427768	0.587174	-0.315602	peak_30579	0.99498	0.999352	-0.00073398	peak_67258	1.87343e-10	7.57351e-08	2.56034
peak_26948	0.00243062	0.587174	-0.39193	peak_3664	0.994954	0.999352	0.000930271	peak_51465	1.89471e-10	7.63189e-08	1.10286
peak_26950	0.0118982	0.587174	-0.51738	peak_21455	0.994949	0.999352	0.00108887	peak_108868	1.89285e-10	7.63189e-08	2.14792
peak_26953	0.0112599	0.587174	-0.462624	peak_111630	0.994946	0.999352	-0.00047611	peak_73566	1.91845e-10	7.70608e-08	0.904155
peak_26993	0.00645643	0.587174	-0.411518	peak_46655	0.994939	0.999352	-0.000911258	peak_174238	1.92004e-10	7.70608e-08	1.39892
peak_27040	0.00377683	0.587174	-0.233699	peak_68159	0.994932	0.999352	0.000651767	peak_37927	1.94988e-10	7.81037e-08	1.12427
peak_27149	0.00971901	0.587174	0.165193	peak_3752	0.994931	0.999352	-0.000349765	peak_46303	1.95302e-10	7.81037e-08	1.42895
peak_27196	0.00249679	0.587174	-0.307874	peak_106714	0.994917	0.999352	-0.00135814	peak_105206	1.96305e-10	7.83642e-08	1.4277
peak_27274	0.00185606	0.587174	-0.380889	peak_93870	0.994911	0.999352	0.000378357	peak_1768	1.97235e-10	7.84547e-08	1.23245
peak_27296	0.00324035	0.587174	0.540443	peak_14804	0.994906	0.999352	-0.000790784	peak_144600	1.96886e-10	7.84547e-08	1.06598
peak_27299	0.00492675	0.587174	0.362296	peak_15047	0.994902	0.999352	-0.000574947	peak_27019	1.97976e-10	7.86093e-08	1.546
peak_27376	0.0106468	0.587174	-0.262465	peak_56789	0.994897	0.999352	-0.000473801	peak_129084	1.99403e-10	7.90354e-08	1.7996
peak_27400	0.00420228	0.587174	-0.259727	peak_67045	0.994895	0.999352	0.000298935	peak_117762	2.00166e-10	7.91972e-08	0.812837
peak_27657	0.00585159	0.587174	-0.342469	peak_27785	0.994895	0.999352	-0.000623064	peak_64648	2.00595e-10	7.92266e-08	1.33664
peak_27770	0.00683132	0.587174	-0.303827	peak_96542	0.994892	0.999352	0.000722519	peak_34265	2.01585e-10	7.94338e-08	1.44001
peak_27781	0.00553427	0.587174	-0.368739	peak_95829	0.994892	0.999352	0.00132929	peak_168682	2.01832e-10	7.94338e-08	1.49826
peak_27787	0.0104117	0.587174	-0.135395	peak_123563	0.994883	0.999352	0.00061926	peak_112767	2.03396e-10	7.99086e-08	2.2625
peak_27793	0.0018035	0.587174	-0.286998	peak_36123	0.994883	0.999352	-0.000589941	peak_156890	2.04153e-10	8.0065e-08	1.60571
peak_27794	0.0111429	0.587174	-0.202129	peak_99648	0.994882	0.999352	0.00166136	peak_50401	2.06607e-10	8.07899e-08	1.30991
peak_27796	0.00528273	0.587174	-0.496988	peak_8687	0.994877	0.999352	0.000742199	peak_128415	2.06726e-10	8.07899e-08	0.670358
peak_27838	0.0121831	0.587174	-0.228538	peak_104481	0.994868	0.999352	0.00133166	peak_125846	2.07598e-10	8.09888e-08	2.0657
peak_27861	0.0112409	0.587174	-0.402375	peak_122061	0.994864	0.999352	0.000466485	peak_184504	2.0842e-10	8.11677e-08	1.13301
peak_27942	0.0116934	0.587174	0.223593	peak_34302	0.994863	0.999352	0.0009771	peak_96444	2.1049e-10	8.18313e-08	0.768332
peak_28108	0.00704166	0.587174	0.23687	peak_90841	0.99485	0.999352	-0.000659945	peak_27101	2.12244e-10	8.22022e-08	1.52349
peak_28109	0.0109001	0.587174	0.216618	peak_19047	0.99485	0.999352	0.000982717	peak_109687	2.12246e-10	8.22022e-08	1.4758
peak_28119	0.00559374	0.587174	0.128607	peak_38557	0.994848	0.999352	-0.00047924	peak_182881	2.1255e-10	8.22022e-08	-1.00832
peak_28151	0.000501461	0.587174	0.70735	peak_37791	0.994825	0.999352	-0.00110598	peak_120944	2.15906e-10	8.33558e-08	1.77312
peak_28261	0.00900601	0.587174	-0.342071	peak_77489	0.994819	0.999352	-0.000901302	peak_115740	2.17956e-10	8.40017e-08	1.48901
peak_28283	0.00915881	0.587174	-0.278025	peak_30848	0.994805	0.999352	-0.000562048	peak_207328	2.18789e-10	8.41777e-08	0.998605
peak_28323	0.00136666	0.587174	0.227847	peak_108909	0.994801	0.999352	-0.00088869	peak_73785	2.20065e-10	8.45228e-08	1.36993
peak_28325	0.0112034	0.587174	0.347376	peak_33137	0.994785	0.999352	0.000890958	peak_197496	2.21168e-10	8.48003e-08	1.17807
peak_28327	0.00935919	0.587174	0.408075	peak_106261	0.994773	0.999352	-0.000714021	peak_88445	2.21897e-10	8.49341e-08	1.56271
peak_28336	0.00334205	0.587174	0.230699	peak_91426	0.99477	0.999352	-0.00143089	peak_141578	2.2313e-10	8.52595e-08	1.84125
peak_28413	0.00863808	0.587174	0.327616	peak_60119	0.994763	0.999352	-0.000918958	peak_42525	2.24025e-10	8.54554e-08	2.14131
peak_28419	0.00891144	0.587174	0.187863	peak_30304	0.99476	0.999352	-0.000582087	peak_141674	2.27483e-10	8.66265e-08	1.58962
peak_28430	0.0110104	0.587174	0.203101	peak_6857	0.994753	0.999352	-0.00100839	peak_119410	2.33614e-10	8.88097e-08	0.897459
peak_28435	0.0107903	0.587174	0.311468	peak_108852	0.99475	0.999352	-0.0010379	peak_30359	2.34883e-10	8.89888e-08	0.999912
peak_28436	0.00832067	0.587174	0.282342	peak_39333	0.994747	0.999352	0.0014431	peak_167657	2.34716e-10	8.89888e-08	1.5584
peak_28440	0.00687342	0.587174	0.131033	peak_123429	0.994745	0.999352	-0.00113136	peak_208018	2.35833e-10	8.91971e-08	1.78132
peak_28442	0.00940609	0.587174	0.197578	peak_123355	0.994741	0.999352	0.000314499	peak_62631	2.38856e-10	9.01878e-08	1.23689
peak_28504	0.00866769	0.587174	0.339073	peak_39224	0.994716	0.999352	-0.00140733	peak_170261	2.39442e-10	9.02564e-08	1.53756
peak_28719	0.0100095	0.587174	0.408698	peak_437	0.994711	0.999352	-0.00126393	peak_31284	2.42245e-10	9.11589e-08	2.16894
peak_28734	0.00375017	0.587174	0.541341	peak_120850	0.994705	0.999352	0.000705215	peak_85712	2.42734e-10	9.11892e-08	1.88977
peak_28855	0.00501078	0.587174	-0.533148	peak_114990	0.9947	0.999352	-0.000795395	peak_92166	2.44128e-10	9.15587e-08	0.976357
peak_28900	0.0025764	0.587174	0.495863	peak_109096	0.994699	0.999352	-0.000715899	peak_27039	2.45216e-10	9.18124e-08	1.42484
peak_28907	0.00666096	0.587174	0.30941	peak_60539	0.994699	0.999352	-0.00083003	peak_1704	2.47187e-10	9.22407e-08	1.15721
peak_28951	0.00976813	0.587174	-0.34006	peak_12302	0.994682	0.999352	0.0012573	peak_45772	2.46874e-10	9.22407e-08	-0.959609
peak_28955	0.00446969	0.587174	0.400051	peak_7110	0.99468	0.999352	0.00079185	peak_166222	2.4812e-10	9.24344e-08	1.00522
peak_29007	0.00236169	0.587174	0.304905	peak_69602	0.994673	0.999352	0.000739272	peak_127319	2.52335e-10	9.3848e-08	1.42227
peak_29069	0.00775612	0.587174	-0.197969	peak_85361	0.99466	0.999352	-0.000376932	peak_204242	2.53791e-10	9.42326e-08	1.53656
peak_29070	0.00776168	0.587174	-0.567644	peak_6136	0.994649	0.999352	-0.000511827	peak_117897	2.55974e-10	9.48708e-08	1.6375
peak_29099	0.008644	0.587174	-0.328883	peak_15486	0.994647	0.999352	0.00077264	peak_164769	2.5636e-10	9.48708e-08	1.73759
peak_29101	0.00894423	0.587174	-0.518402	peak_32809	0.994624	0.999352	0.00111938	peak_36377	2.56993e-10	9.49393e-08	1.45815
peak_29125	0.0117456	0.587174	-0.62786	peak_38488	0.994615	0.999352	-0.000527127	peak_53481	2.57966e-10	9.49393e-08	1.91047
peak_29146	0.00181241	0.587174	-0.388702	peak_6485	0.994615	0.999352	-0.000339609	peak_105815	2.58247e-10	9.49393e-08	1.99922
peak_29167	0.00235098	0.587174	-0.441295	peak_63493	0.994612	0.999352	-0.00133322	peak_144403	2.57564e-10	9.49393e-08	1.11593
peak_29292	0.00328252	0.587174	-0.220915	peak_46119	0.994607	0.999352	-0.000650331	peak_165035	2.65244e-10	9.73509e-08	1.82465
peak_29295	0.00168953	0.587174	-0.350224	peak_73312	0.994592	0.999352	-0.00162225	peak_37772	2.66899e-10	9.77976e-08	1.06415
peak_29333	0.0125383	0.587174	-0.418641	peak_57908	0.994584	0.999352	0.00127368	peak_214561	2.68152e-10	9.80958e-08	1.71339
peak_29339	0.011997	0.587174	-0.228124	peak_62315	0.994581	0.999352	0.00101985	peak_91253	2.6976e-10	9.84504e-08	1.52803
peak_29351	0.00909905	0.587174	-0.24299	peak_123841	0.994567	0.999352	-0.000842583	peak_139818	2.70004e-10	9.84504e-08	1.55757
peak_29448	0.0115775	0.587174	-0.434371	peak_99012	0.994559	0.999352	0.000918642	peak_10481	2.70681e-10	9.85362e-08	1.45683
peak_29453	0.00238383	0.587174	-0.268736	peak_57121	0.994549	0.999352	0.000349529	peak_217588	2.71333e-10	9.86127e-08	1.25642
peak_29496	0.00694686	0.587174	0.426699	peak_95362	0.994539	0.999352	-0.000492553	peak_182625	2.74344e-10	9.9545e-08	1.67388
peak_29497	0.0038198	0.587174	0.396897	peak_93881	0.994534	0.999352	0.00112755	peak_102510	2.76002e-10	9.99196e-08	0.853092
peak_29498	0.00427442	0.587174	0.357758	peak_30839	0.99453	0.999352	0.00113984	peak_169683	2.76272e-10	9.99196e-08	1.86057
peak_29500	0.00522567	0.587174	0.437172	peak_97484	0.994528	0.999352	0.00060883	peak_128959	2.78587e-10	1.00594e-07	1.00223
peak_29501	0.00114291	0.587174	0.44099	peak_108332	0.994492	0.999352	-0.000969706	peak_214134	2.79188e-10	1.00648e-07	1.24413
peak_29502	0.00112242	0.587174	0.455864	peak_15710	0.994491	0.999352	0.0011785	peak_8535	2.8196e-10	1.0132e-07	-0.673263
peak_29505	0.00311381	0.587174	0.505482	peak_58163	0.994485	0.999352	0.000469835	peak_46371	2.81832e-10	1.0132e-07	2.6023
peak_29506	0.0119668	0.587174	0.537936	peak_59349	0.994477	0.999352	-0.00068958	peak_170398	2.83061e-10	1.01458e-07	1.40528
peak_29509	0.0103432	0.587174	0.559362	peak_81624	0.994465	0.999352	-0.00118765	peak_188973	2.83255e-10	1.01458e-07	1.2759
peak_29515	0.0102624	0.587174	-0.217992	peak_23791	0.994464	0.999352	-0.00110918	peak_118736	2.84652e-10	1.01796e-07	0.95409
peak_29531	0.0006005	0.587174	-0.323574	peak_33395	0.994458	0.999352	-0.000432114	peak_153693	2.8514e-10	1.01807e-07	1.2886
peak_29576	0.0122658	0.587174	-0.333029	peak_6163	0.99445	0.999352	0.000539176	peak_13104	2.87435e-10	1.02038e-07	1.23011
peak_29584	0.000379715	0.587174	-0.437323	peak_3178	0.99445	0.999352	-0.000734635	peak_72374	2.86976e-10	1.02038e-07	0.6649
peak_29585	0.00032575	0.587174	-0.454687	peak_109359	0.994434	0.999352	0.000746484	peak_109529	2.86521e-10	1.02038e-07	-1.23271
peak_29615	0.0111037	0.587174	-0.341815	peak_82484	0.994428	0.999352	-0.00144624	peak_140810	2.87616e-10	1.02038e-07	2.04054
peak_29675	0.0107001	0.587174	-0.292795	peak_87560	0.994427	0.999352	-0.000629062	peak_173926	2.89742e-10	1.02629e-07	1.18793
peak_29681	0.00999147	0.587174	-0.577144	peak_72266	0.99442	0.999352	0.255444	peak_86875	2.96511e-10	1.0486e-07	1.15379
peak_29726	0.00542505	0.587174	-0.259474	peak_62522	0.994414	0.999352	-0.00120061	peak_71272	2.99404e-10	1.05549e-07	2.41247
peak_29767	0.00661159	0.587174	-0.528308	peak_44013	0.994413	0.999352	0.00142088	peak_86885	2.99009e-10	1.05549e-07	0.93561
peak_29826	6.93779e-05	0.587174	-0.753092	peak_78807	0.994368	0.999352	-0.00129448	peak_160617	3.00126e-10	1.05636e-07	-1.2642
peak_29827	0.00378892	0.587174	-0.479772	peak_106099	0.994361	0.999352	0.00125916	peak_53167	3.03258e-10	1.06361e-07	2.02379
peak_29940	0.00145037	0.587174	-0.451998	peak_89630	0.994339	0.999352	0.000317447	peak_130391	3.03394e-10	1.06361e-07	1.59082
peak_29974	0.00798781	0.587174	-0.357181	peak_104614	0.994338	0.999352	0.000778101	peak_157112	3.03615e-10	1.06361e-07	1.57797
peak_30070	0.0107366	0.587174	-0.345327	peak_9352	0.99433	0.999352	0.00145603	peak_21084	3.04675e-10	1.06565e-07	3.33163
peak_30134	0.00137001	0.587174	-0.552636	peak_120409	0.994324	0.999352	-0.000605484	peak_125777	3.07132e-10	1.06922e-07	2.48108
peak_30171	0.0051638	0.587174	0.554889	peak_61518	0.994323	0.999352	0.000864756	peak_179188	3.06421e-10	1.06922e-07	1.00917
peak_30247	0.00199434	0.587174	-0.525931	peak_85262	0.994302	0.999352	0.00168945	peak_202001	3.0693e-10	1.06922e-07	0.930884
peak_30261	0.00581767	0.587174	-0.253659	peak_12860	0.994292	0.999352	-0.00116782	peak_103070	3.08379e-10	1.07188e-07	1.80341
peak_30273	0.00181237	0.587174	-0.312636	peak_113001	0.994273	0.999352	-0.000777606	peak_156958	3.09569e-10	1.07435e-07	0.811023
peak_30278	0.00860261	0.587174	-0.322175	peak_19784	0.994267	0.999352	-0.00112001	peak_19344	3.10605e-10	1.07602e-07	0.822131
peak_30279	0.00413785	0.587174	-0.390408	peak_56386	0.994264	0.999352	0.00094103	peak_114897	3.11016e-10	1.07602e-07	2.62992
peak_30283	0.000795056	0.587174	-0.464085	peak_111519	0.994257	0.999352	-0.00140222	peak_177957	3.13784e-10	1.08392e-07	1.51262
peak_30284	0.0087302	0.587174	-0.198178	peak_44290	0.994254	0.999352	-0.00118041	peak_184773	3.17266e-10	1.09425e-07	1.90309
peak_30286	0.00354574	0.587174	-0.24145	peak_27920	0.994247	0.999352	-0.00158424	peak_95587	3.20567e-10	1.10393e-07	1.72929
peak_30287	0.00128081	0.587174	-0.41631	peak_67267	0.994231	0.999352	0.00140396	peak_124558	3.22309e-10	1.10822e-07	1.92698
peak_30288	0.0109887	0.587174	-0.248774	peak_47228	0.994208	0.999352	0.00032069	peak_45976	3.27583e-10	1.12462e-07	1.63342
peak_30289	0.00384328	0.587174	-0.437217	peak_4314	0.994203	0.999352	0.000848879	peak_111217	3.28653e-10	1.12656e-07	2.1727
peak_30292	0.00222756	0.587174	-0.259657	peak_13248	0.994195	0.999352	0.00129362	peak_90846	3.29301e-10	1.12705e-07	1.09483
peak_30294	0.00765177	0.587174	-0.248774	peak_33979	0.994194	0.999352	-0.00118893	peak_185004	3.30793e-10	1.13042e-07	1.60576
peak_30300	0.00217557	0.587174	-0.282338	peak_66069	0.994176	0.999352	0.00133413	peak_166574	3.32385e-10	1.1324e-07	2.76082
peak_30302	0.00394946	0.587174	-0.456839	peak_90939	0.994162	0.999352	0.000754612	peak_211140	3.32069e-10	1.1324e-07	-1.44303
peak_30346	0.00264278	0.587174	0.553477	peak_57875	0.994153	0.999352	0.00137118	peak_206224	3.33022e-10	1.13284e-07	-1.11917
peak_30523	0.00425019	0.587174	-0.295597	peak_94196	0.994147	0.999352	-0.00128734	peak_64550	3.36792e-10	1.14392e-07	1.03373
peak_30577	0.00720604	0.587174	-0.414308	peak_53691	0.994135	0.999352	0.00107323	peak_75591	3.3855e-10	1.14814e-07	1.01592
peak_30619	0.00359239	0.587174	-0.142871	peak_99324	0.994128	0.999352	-0.00114679	peak_84559	3.40258e-10	1.15044e-07	0.685812
peak_30645	0.012006	0.587174	0.237079	peak_74943	0.994107	0.999352	-0.00107347	peak_93298	3.39942e-10	1.15044e-07	1.12861
peak_30650	0.0112076	0.587174	-0.244938	peak_61251	0.994089	0.999352	-0.00104066	peak_4276	3.4501e-10	1.15253e-07	1.5953
peak_30659	0.0115962	0.587174	-0.341076	peak_76647	0.994081	0.999352	0.000861129	peak_4686	3.4232e-10	1.15253e-07	0.847916
peak_30694	0.00280094	0.587174	-0.179167	peak_95867	0.994078	0.999352	0.00221628	peak_30175	3.43095e-10	1.15253e-07	1.3647
peak_30823	0.00832408	0.587174	-0.523639	peak_77299	0.994062	0.999352	0.00115	peak_61016	3.43518e-10	1.15253e-07	1.15775
peak_30834	0.00884606	0.587174	-0.279793	peak_120156	0.994058	0.999352	-0.00109158	peak_64756	3.44715e-10	1.15253e-07	0.881629
peak_30865	0.0122369	0.587174	0.231413	peak_10644	0.994043	0.999352	0.00116616	peak_178123	3.42541e-10	1.15253e-07	1.45531
peak_30876	0.0044969	0.587174	-0.43871	peak_72874	0.994033	0.999352	-0.00235191	peak_189974	3.44805e-10	1.15253e-07	1.75146
peak_30885	0.00119554	0.587174	-0.418605	peak_63867	0.994021	0.999352	-0.00155229	peak_199560	3.41625e-10	1.15253e-07	2.09373
peak_30891	0.00280146	0.587174	-0.433147	peak_94220	0.994011	0.999352	0.000798022	peak_12711	3.47005e-10	1.15747e-07	1.82032
peak_30925	0.00964549	0.587174	0.364275	peak_69562	0.994009	0.999352	0.000931472	peak_34348	3.5392e-10	1.17742e-07	-1.03052
peak_30926	0.00341557	0.587174	0.477694	peak_69075	0.993989	0.999352	0.000852726	peak_105570	3.54042e-10	1.17742e-07	2.17561
peak_30927	0.00279449	0.587174	0.460637	peak_27026	0.993982	0.999352	-0.00106508	peak_76136	3.54602e-10	1.17753e-07	2.17038
peak_30928	0.00156948	0.587174	0.523618	peak_118837	0.99398	0.999352	0.00170957	peak_3459	3.55178e-10	1.17769e-07	0.993713
peak_30931	0.0060262	0.587174	0.627142	peak_69457	0.99397	0.999352	0.0012907	peak_1052	3.55809e-10	1.17803e-07	1.17603
peak_30940	0.0102537	0.587174	0.289372	peak_34756	0.99397	0.999352	0.000515999	peak_107836	3.59428e-10	1.18825e-07	1.48473
peak_30952	0.000581759	0.587174	-0.523255	peak_20205	0.99397	0.999352	-0.00191603	peak_137993	3.60955e-10	1.18977e-07	0.911653
peak_30964	0.0123417	0.587174	0.379412	peak_48194	0.993963	0.999352	0.000929617	peak_186535	3.60872e-10	1.18977e-07	1.57863
peak_30980	0.00531986	0.587174	0.420695	peak_81420	0.993956	0.999352	-0.000914238	peak_119775	3.6205e-10	1.19162e-07	1.12951
peak_30984	0.00504719	0.587174	0.222237	peak_61819	0.993947	0.999352	0.000191997	peak_91247	3.64936e-10	1.19935e-07	2.12843
peak_31006	0.0117816	0.587174	0.308144	peak_21574	0.993944	0.999352	0.000363675	peak_50552	3.67563e-10	1.20443e-07	1.63333
peak_31043	0.000426107	0.587174	-0.506564	peak_19068	0.99392	0.999352	0.000907928	peak_138081	3.67491e-10	1.20443e-07	1.91859
peak_31052	0.00106926	0.587174	-0.325139	peak_67271	0.993871	0.999335	0.00140668	peak_118274	3.69349e-10	1.20851e-07	2.34985
peak_31054	0.00885712	0.587174	-0.390392	peak_31640	0.99387	0.999335	0.000549675	peak_148236	3.70504e-10	1.21047e-07	2.58014
peak_31064	0.00965996	0.587174	-0.232353	peak_49566	0.993859	0.999335	-0.00129248	peak_201290	3.71032e-10	1.21047e-07	1.41671
peak_31089	0.0125357	0.587174	0.354218	peak_118621	0.993851	0.999335	-0.00130981	peak_12710	3.73769e-10	1.21585e-07	1.08406
peak_31245	0.00087086	0.587174	0.429224	peak_9750	0.993849	0.999335	0.00100275	peak_213114	3.73455e-10	1.21585e-07	0.947793
peak_31269	0.00604359	0.587174	-0.451945	peak_24555	0.993848	0.999335	0.00128483	peak_115196	3.75873e-10	1.22091e-07	1.90828
peak_31338	0.00648337	0.587174	0.230368	peak_91304	0.993843	0.999335	-0.000791214	peak_166944	3.76819e-10	1.2222e-07	1.73883
peak_31548	0.00798944	0.587174	0.21774	peak_103899	0.993838	0.999335	-0.00144418	peak_37699	3.81171e-10	1.23421e-07	0.989728
peak_31570	0.00459626	0.587174	-0.428857	peak_107568	0.993833	0.999335	-0.00131632	peak_186517	3.81627e-10	1.23421e-07	2.25308
peak_31572	0.0114857	0.587174	0.202516	peak_55548	0.993828	0.999335	-0.000545057	peak_90729	3.83422e-10	1.23465e-07	1.76676
peak_31587	0.00829862	0.587174	0.233137	peak_24096	0.993821	0.999335	0.000321762	peak_126123	3.82872e-10	1.23465e-07	2.18831
peak_31610	0.00669303	0.587174	-0.254125	peak_72250	0.99382	0.999335	0.000563336	peak_216704	3.83153e-10	1.23465e-07	1.3868
peak_31644	0.0100193	0.587174	-0.213712	peak_58858	0.993815	0.999335	-0.00059754	peak_129047	3.86094e-10	1.2403e-07	2.27837
peak_31683	0.00758599	0.587174	-0.279319	peak_1334	0.993808	0.999335	-0.000922051	peak_194155	3.8629e-10	1.2403e-07	-1.35494
peak_31745	0.0044971	0.587174	0.293108	peak_23564	0.993794	0.999335	-0.0010322	peak_26776	3.87217e-10	1.24149e-07	-0.776301
peak_31757	0.00792094	0.587174	0.251154	peak_64643	0.993759	0.999335	-0.00112461	peak_63234	3.9121e-10	1.24713e-07	1.89502
peak_31832	0.00602041	0.587174	0.175571	peak_84668	0.993759	0.999335	-0.00080392	peak_64974	3.8995e-10	1.24713e-07	1.03607
peak_31997	0.0112799	0.587174	0.254911	peak_55775	0.993754	0.999335	-0.00032747	peak_72809	3.90657e-10	1.24713e-07	2.51862
peak_32056	0.00661648	0.587174	-0.378698	peak_121189	0.993737	0.999335	-0.00229375	peak_106813	3.91069e-10	1.24713e-07	1.55541
peak_32085	0.00588298	0.587174	-0.385114	peak_114802	0.9937	0.999316	-0.000734491	peak_67763	3.91952e-10	1.24738e-07	1.2231
peak_32250	0.00969582	0.587174	-0.346184	peak_29228	0.993692	0.999316	0.00100505	peak_186965	3.92408e-10	1.24738e-07	1.60832
peak_32271	0.0103248	0.587174	0.338489	peak_103927	0.993678	0.99931	-0.00121204	peak_63408	4.03016e-10	1.27928e-07	0.644671
peak_32357	0.00163364	0.587174	-0.324291	peak_51275	0.993674	0.99931	0.00101251	peak_106316	4.03773e-10	1.27986e-07	1.27061
peak_32365	0.00317336	0.587174	-0.183517	peak_83258	0.993669	0.99931	0.00110011	peak_114883	4.05521e-10	1.28192e-07	2.23051
peak_32384	0.00945799	0.587174	-0.206755	peak_103676	0.993664	0.99931	0.00125688	peak_173535	4.05572e-10	1.28192e-07	1.21122
peak_32429	0.00603286	0.587174	-0.505011	peak_62429	0.993651	0.99931	-0.00111022	peak_34675	4.09463e-10	1.29239e-07	1.05764
peak_32432	0.00723238	0.587174	0.487941	peak_108196	0.993639	0.99931	-0.000639967	peak_189850	4.13172e-10	1.30226e-07	1.58409
peak_32601	0.00776375	0.587174	-0.40173	peak_114963	0.993629	0.99931	-0.000924011	peak_76374	4.15874e-10	1.30892e-07	1.38545
peak_32646	0.00607842	0.587174	-0.369243	peak_91673	0.993628	0.99931	-0.00132821	peak_166529	4.19189e-10	1.31564e-07	1.82249
peak_32690	0.00810812	0.587174	-0.286637	peak_61864	0.993626	0.99931	-0.0011723	peak_214471	4.18748e-10	1.31564e-07	1.26584
peak_32712	0.00698638	0.587174	-0.354387	peak_40055	0.993621	0.99931	0.000744564	peak_159293	4.22299e-10	1.32354e-07	1.81379
peak_32740	0.00937737	0.587174	-0.264292	peak_2291	0.993587	0.9993	0.00133837	peak_77635	4.2789e-10	1.33806e-07	1.02017
peak_32809	0.00283175	0.587174	0.378865	peak_117454	0.993582	0.9993	0.00147184	peak_133400	4.2837e-10	1.33806e-07	0.783662
peak_32952	0.00592341	0.587174	-0.50817	peak_70385	0.993568	0.999297	0.00166051	peak_173038	4.28728e-10	1.33806e-07	2.16361
peak_32993	0.00458326	0.587174	-0.481758	peak_112994	0.993544	0.99928	-0.000874943	peak_117105	4.30079e-10	1.3404e-07	1.70078
peak_33084	0.00786763	0.587174	-0.181531	peak_105167	0.993539	0.99928	-0.00163792	peak_215237	4.3087e-10	1.34099e-07	1.06878
peak_33165	0.00467971	0.587174	-0.426456	peak_123068	0.993532	0.99928	0.00134088	peak_20335	4.32474e-10	1.34411e-07	-1.47661
peak_33170	0.0087057	0.587174	-0.239227	peak_123784	0.993528	0.99928	0.000530339	peak_168882	4.35487e-10	1.35159e-07	1.49591
peak_33175	0.0111621	0.587174	-0.269819	peak_117773	0.993525	0.99928	0.00169635	peak_94183	4.37398e-10	1.35522e-07	1.13893
peak_33194	0.00957403	0.587174	-0.500808	peak_99372	0.993503	0.99928	0.00129195	peak_188956	4.3787e-10	1.35522e-07	1.73374
peak_33254	0.00161834	0.587174	-1.0084	peak_92334	0.993493	0.999277	-0.000942341	peak_77120	4.38751e-10	1.35606e-07	1.18018
peak_33257	0.00865424	0.587174	-0.300577	peak_51334	0.993487	0.999277	0.00080866	peak_119407	4.39437e-10	1.3563e-07	2.30659
peak_33329	0.00423169	0.587174	-0.756924	peak_25937	0.993462	0.999262	-0.000944444	peak_3634	4.40196e-10	1.35676e-07	1.41515
peak_33346	0.00358297	0.587174	-0.472483	peak_17856	0.993446	0.999255	0.00107895	peak_30878	4.40799e-10	1.35676e-07	1.33605
peak_33405	0.00561141	0.587174	-0.381067	peak_44402	0.993443	0.999255	0.00144248	peak_159904	4.42101e-10	1.35889e-07	2.29798
peak_33447	0.00408039	0.587174	-0.532101	peak_11448	0.993442	0.999255	0.00150971	peak_124147	4.50249e-10	1.38203e-07	2.07621
peak_33457	0.00339409	0.587174	-0.531526	peak_68148	0.993438	0.999255	0.00145338	peak_84746	4.52677e-10	1.38757e-07	1.35676
peak_33468	6.23629e-05	0.587174	-0.660429	peak_96248	0.993433	0.999255	0.00118255	peak_220719	4.55847e-10	1.39537e-07	1.59156
peak_33485	0.00167075	0.587174	-0.431234	peak_23587	0.993419	0.999255	0.00108056	peak_12250	4.5953e-10	1.40282e-07	1.58582
peak_33500	0.0125521	0.587174	-0.209052	peak_42601	0.9934	0.999255	-0.000877744	peak_41927	4.59536e-10	1.40282e-07	1.49158
peak_33547	0.0063248	0.587174	0.430023	peak_118133	0.993392	0.999255	0.00101979	peak_18785	4.62429e-10	1.40972e-07	2.06108
peak_33593	0.00372485	0.587174	-0.36475	peak_22881	0.993383	0.999255	-0.000736196	peak_17707	4.6467e-10	1.41269e-07	1.33168
peak_33600	0.00861098	0.587174	-0.429759	peak_53988	0.993371	0.999252	-0.00217409	peak_104015	4.64245e-10	1.41269e-07	0.978576
peak_33678	0.0112873	0.587174	-0.323227	peak_69132	0.993357	0.999246	-0.000497811	peak_116349	4.66613e-10	1.41283e-07	2.71147
peak_33716	0.000648595	0.587174	-0.485643	peak_29484	0.993346	0.999243	0.000872248	peak_174150	4.66406e-10	1.41283e-07	0.805356
peak_33722	0.00928193	0.587174	-0.438643	peak_33921	0.993333	0.999238	-0.00128996	peak_191467	4.65727e-10	1.41283e-07	0.653192
peak_33764	0.00995587	0.587174	-0.243483	peak_1984	0.993319	0.999232	0.000512301	peak_151884	4.67543e-10	1.41372e-07	1.39274
peak_33772	0.00311637	0.587174	0.327321	peak_87719	0.993303	0.999223	-0.00128637	peak_2930	4.69143e-10	1.41473e-07	2.59241
peak_33889	0.00591331	0.587174	-0.510819	peak_43733	0.993302	0.999223	0.000445412	peak_23913	4.6881e-10	1.41473e-07	-0.960104
peak_33940	0.00325066	0.587174	-0.471446	peak_87644	0.9933	0.999223	0.00236178	peak_41730	4.71001e-10	1.41841e-07	1.89709
peak_33992	0.00355803	0.587174	-0.247977	peak_24027	0.993286	0.999223	-0.00107393	peak_32811	4.80854e-10	1.44613e-07	1.58561
peak_34002	0.0113488	0.587174	-0.44202	peak_57348	0.993278	0.999223	-0.00122702	peak_154911	4.81811e-10	1.44706e-07	1.79194
peak_34041	0.00709601	0.587174	-0.372624	peak_57775	0.993273	0.999223	0.00109945	peak_41696	4.83253e-10	1.44944e-07	1.23468
peak_34071	0.00783941	0.587174	-0.801924	peak_20939	0.993265	0.999223	0.000419417	peak_100290	4.85743e-10	1.45495e-07	1.35779
peak_34164	0.00611617	0.587174	-0.20193	peak_35461	0.993249	0.999223	-0.0012475	peak_169422	4.87151e-10	1.45721e-07	1.61403
peak_34330	0.00398702	0.587174	-0.339339	peak_21700	0.993247	0.999223	-0.000993512	peak_101926	4.90142e-10	1.4642e-07	1.69275
peak_34337	0.00110825	0.587174	-0.32136	peak_33387	0.993235	0.999223	-0.000669558	peak_221569	4.9685e-10	1.48225e-07	2.68301
peak_34403	0.00697484	0.587174	-0.497317	peak_94114	0.993231	0.999223	-0.00170474	peak_193988	5.06883e-10	1.51017e-07	0.875541
peak_34530	0.0106555	0.587174	-0.384604	peak_36095	0.993228	0.999223	-0.00059636	peak_158024	5.09923e-10	1.5172e-07	1.76727
peak_34533	0.00405227	0.587174	-0.29083	peak_28427	0.993211	0.999223	0.000828072	peak_206471	5.11002e-10	1.51838e-07	1.51423
peak_34540	0.00800388	0.587174	-0.331153	peak_123890	0.993209	0.999223	-0.00156508	peak_44372	5.12711e-10	1.52144e-07	2.37813
peak_34542	0.00349131	0.587174	-0.38431	peak_105024	0.993208	0.999223	-0.00106793	peak_40154	5.17425e-10	1.531e-07	-0.888255
peak_34554	0.0116115	0.587174	-0.251216	peak_69512	0.9932	0.999223	0.0014742	peak_102509	5.17992e-10	1.531e-07	0.891454
peak_34577	0.00819454	0.587174	-0.370844	peak_90494	0.993195	0.999223	0.00114984	peak_103919	5.17311e-10	1.531e-07	1.18884
peak_34578	0.00340789	0.587174	-0.388456	peak_69853	0.993186	0.999223	-0.00131057	peak_69072	5.26692e-10	1.55465e-07	1.61209
peak_34703	0.00522072	0.587174	-0.260311	peak_122614	0.99318	0.999223	0.00192179	peak_183580	5.27778e-10	1.5558e-07	1.55164
peak_34705	0.00114957	0.587174	-0.388847	peak_81065	0.993179	0.999223	-0.000765655	peak_31375	5.30901e-10	1.56294e-07	0.903067
peak_34713	0.00589892	0.587174	-0.3883	peak_90634	0.993178	0.999223	0.00178783	peak_188952	5.31734e-10	1.56333e-07	1.50876
peak_34750	0.0111525	0.587174	-0.497305	peak_122616	0.993176	0.999223	0.00197114	peak_99280	5.33776e-10	1.56727e-07	1.94256
peak_34751	0.00635915	0.587174	-0.218687	peak_36026	0.993173	0.999223	0.00105281	peak_188132	5.34867e-10	1.56841e-07	0.887689
peak_34755	0.00979955	0.587174	-0.520381	peak_36229	0.993168	0.999223	0.000585767	peak_4698	5.40212e-10	1.57862e-07	1.66493
peak_34849	0.00337787	0.587174	-0.421361	peak_30918	0.993156	0.999223	0.00101654	peak_87944	5.40573e-10	1.57862e-07	1.05708
peak_34850	0.0012876	0.587174	-0.498452	peak_73742	0.993156	0.999223	0.00118715	peak_155668	5.41176e-10	1.57862e-07	1.49875
peak_34864	0.00499384	0.587174	-0.478745	peak_105495	0.993153	0.999223	0.00103083	peak_188977	5.40621e-10	1.57862e-07	0.705193
peak_34885	0.00367193	0.587174	-0.333443	peak_60753	0.993137	0.999223	-0.000875936	peak_80901	5.42602e-10	1.58071e-07	1.72088
peak_34890	0.00722654	0.587174	-0.215648	peak_78272	0.993137	0.999223	-0.0011957	peak_126352	5.44775e-10	1.58434e-07	1.2658
peak_34941	0.00459323	0.587174	-0.525226	peak_63594	0.993137	0.999223	0.00218683	peak_167546	5.45267e-10	1.58434e-07	-1.85325
peak_34948	0.012246	0.587174	-0.16807	peak_35027	0.993106	0.999223	0.00085795	peak_157600	5.4676e-10	1.58661e-07	1.51339
peak_34968	0.00274555	0.587174	-0.393255	peak_116699	0.993092	0.999223	0.00126477	peak_72284	5.48576e-10	1.58981e-07	1.46948
peak_35077	0.00767594	0.587174	-0.341888	peak_13555	0.993075	0.999223	-0.00102754	peak_31153	5.50191e-10	1.59242e-07	1.24511
peak_35165	0.00804563	0.587174	-0.487329	peak_44604	0.993074	0.999223	0.00144072	peak_120963	5.53892e-10	1.60106e-07	2.77195
peak_35227	0.000481507	0.587174	-0.62428	peak_101057	0.993067	0.999223	-0.00062721	peak_107882	5.56215e-10	1.60569e-07	1.68386
peak_35244	0.00362137	0.587174	-0.422572	peak_105501	0.993066	0.999223	-0.00059592	peak_209333	5.56968e-10	1.60579e-07	1.57246
peak_35315	0.00207938	0.587174	-0.587683	peak_75900	0.993061	0.999223	-0.000881691	peak_200715	5.58284e-10	1.60751e-07	1.21646
peak_35380	0.010695	0.587174	-0.223324	peak_41327	0.993048	0.999223	-0.00216551	peak_78833	5.61956e-10	1.61391e-07	1.88172
peak_35388	0.0034685	0.587174	-0.42223	peak_116858	0.993048	0.999223	-0.00144155	peak_186038	5.6194e-10	1.61391e-07	-0.978033
peak_35430	0.00147789	0.587174	-0.396538	peak_26281	0.993039	0.999223	-0.00172834	peak_63409	5.66455e-10	1.62474e-07	0.989472
peak_35486	0.0109095	0.587174	-0.576345	peak_6086	0.993031	0.999223	0.00089079	peak_64265	5.67188e-10	1.62476e-07	1.22913
peak_35526	0.00616246	0.587174	0.19492	peak_55082	0.993025	0.999223	0.00117568	peak_66315	5.68017e-10	1.62505e-07	2.56745
peak_35652	0.00257679	0.587174	-0.380571	peak_10365	0.993017	0.999223	0.00106444	peak_88933	5.72056e-10	1.63242e-07	1.25281
peak_35710	0.00457472	0.587174	-0.366681	peak_24308	0.992978	0.999223	-0.00158479	peak_196063	5.71954e-10	1.63242e-07	0.640495
peak_35721	0.000973067	0.587174	-0.561035	peak_9053	0.992974	0.999223	-0.0010202	peak_40549	5.77441e-10	1.64568e-07	1.72487
peak_35743	0.00568265	0.587174	-0.197814	peak_77319	0.992959	0.999223	0.00112257	peak_41437	5.81041e-10	1.64851e-07	1.42848
peak_35752	0.0125327	0.587174	-0.267878	peak_109812	0.992951	0.999223	0.00180391	peak_83686	5.80533e-10	1.64851e-07	2.90814
peak_35754	0.0121543	0.587174	-0.138297	peak_109057	0.992944	0.999223	-0.00240697	peak_106735	5.79333e-10	1.64851e-07	1.39875
peak_35804	0.00471217	0.587174	-0.598512	peak_54884	0.992923	0.999223	0.00133233	peak_209774	5.81388e-10	1.64851e-07	0.802037
peak_35875	0.00942466	0.587174	-0.507067	peak_25497	0.992919	0.999223	-0.0010395	peak_113971	5.82447e-10	1.64941e-07	1.10463
peak_35885	0.00335162	0.587174	0.206495	peak_105567	0.992905	0.999223	0.00173419	peak_120224	5.8762e-10	1.66195e-07	1.13011
peak_35896	0.000737237	0.587174	0.202283	peak_17111	0.992901	0.999223	0.00146213	peak_816	5.88687e-10	1.66286e-07	1.01811
peak_35897	0.00453224	0.587174	0.307992	peak_87510	0.992897	0.999223	-0.000807261	peak_137146	5.89736e-10	1.66372e-07	1.78812
peak_35977	0.00618737	0.587174	0.221855	peak_107780	0.992896	0.999223	-0.00117355	peak_30383	5.93454e-10	1.67209e-07	1.46043
peak_35978	0.00793885	0.587174	0.295001	peak_3940	0.99289	0.999223	0.00145501	peak_121125	5.98497e-10	1.68418e-07	1.07432
peak_35995	0.00990415	0.587174	-0.280917	peak_75894	0.99289	0.999223	-0.000987517	peak_75078	6.05958e-10	1.69875e-07	1.22355
peak_36038	0.0021765	0.587174	-0.470904	peak_422	0.992881	0.999223	-0.000501432	peak_125657	6.05237e-10	1.69875e-07	0.706918
peak_36087	0.0124096	0.587174	0.328006	peak_1551	0.99288	0.999223	0.00110728	peak_136430	6.05949e-10	1.69875e-07	1.30712
peak_36088	0.0106178	0.587174	0.378387	peak_62864	0.992879	0.999223	-0.00166623	peak_161446	6.07959e-10	1.70222e-07	2.0312
peak_36117	0.0115017	0.587174	-0.273377	peak_56112	0.992875	0.999223	0.000737888	peak_94909	6.09237e-10	1.70366e-07	0.976302
peak_36124	0.00697236	0.587174	0.509929	peak_44866	0.992867	0.999223	-0.000428532	peak_32012	6.10097e-10	1.70393e-07	1.31085
peak_36201	0.00177803	0.587174	-0.430122	peak_97032	0.992863	0.999223	0.000725471	peak_185562	6.16848e-10	1.72063e-07	1.95208
peak_36231	0.00625793	0.587174	-0.60311	peak_48787	0.992852	0.999223	0.000511434	peak_145562	6.17996e-10	1.72168e-07	0.889139
peak_36268	0.00660178	0.587174	-0.5678	peak_77367	0.992851	0.999223	0.000959261	peak_163789	6.19943e-10	1.72495e-07	1.88869
peak_36296	0.00793971	0.587174	-0.322792	peak_115619	0.992845	0.999223	-0.000736942	peak_56461	6.25097e-10	1.73368e-07	2.04263
peak_36306	0.0107398	0.587174	-0.377602	peak_16738	0.99284	0.999223	0.000860048	peak_82141	6.25412e-10	1.73368e-07	1.9906
peak_36349	0.00820871	0.587174	-0.568171	peak_17276	0.99283	0.999223	0.00116372	peak_131463	6.25155e-10	1.73368e-07	1.88435
peak_36368	0.0113065	0.587174	-0.240253	peak_39510	0.992819	0.999223	-0.00069741	peak_18007	6.28078e-10	1.73763e-07	1.23579
peak_36631	0.00029394	0.587174	-0.79145	peak_103413	0.992817	0.999223	0.00182447	peak_52307	6.28393e-10	1.73763e-07	1.45126
peak_36665	0.0102265	0.587174	-0.206396	peak_115029	0.992803	0.999223	0.000790137	peak_168344	6.36808e-10	1.75872e-07	1.19309
peak_36744	0.0109469	0.587174	-0.275024	peak_110189	0.992798	0.999223	-0.000596561	peak_110074	6.389e-10	1.76085e-07	1.48421
peak_36800	0.000358947	0.587174	-0.657962	peak_105619	0.992789	0.999223	0.00111269	peak_182264	6.39159e-10	1.76085e-07	0.877395
peak_36819	0.0064261	0.587174	-0.347285	peak_21886	0.992779	0.999223	-0.000610377	peak_75200	6.40991e-10	1.76372e-07	1.12868
peak_36893	0.00763512	0.587174	-0.237354	peak_89113	0.992764	0.999223	0.00126793	peak_209771	6.42702e-10	1.76442e-07	0.852221
peak_36899	0.0036408	0.587174	-0.278397	peak_94452	0.99276	0.999223	-0.00101186	peak_218232	6.42826e-10	1.76442e-07	2.08641
peak_36986	0.00752921	0.587174	-0.470844	peak_51989	0.992756	0.999223	-0.00166816	peak_22858	6.44722e-10	1.76745e-07	1.88284
peak_36998	0.00404663	0.587174	-0.393323	peak_80514	0.992754	0.999223	-0.000943875	peak_18106	6.5094e-10	1.78231e-07	-1.4539
peak_37013	0.0107599	0.587174	-0.233952	peak_79028	0.992745	0.999223	-0.000657924	peak_26445	6.55284e-10	1.78857e-07	1.08497
peak_37039	0.00845527	0.587174	-0.294953	peak_92317	0.992728	0.999223	0.00118669	peak_138859	6.54736e-10	1.78857e-07	1.50286
peak_37053	0.00924538	0.587174	-0.231998	peak_47802	0.99272	0.999223	0.00103676	peak_176772	6.55631e-10	1.78857e-07	1.31323
peak_37093	0.000408323	0.587174	-0.89799	peak_111135	0.99271	0.999223	0.00179515	peak_87073	6.58562e-10	1.79407e-07	0.837247
peak_37121	0.0125431	0.587174	0.354702	peak_87135	0.992705	0.999223	0.00234383	peak_166774	6.59255e-10	1.79407e-07	0.747055
peak_37195	0.00999328	0.587174	-0.247886	peak_75104	0.992705	0.999223	-0.00107139	peak_116145	6.64533e-10	1.80623e-07	2.05749
peak_37242	0.00925191	0.587174	-0.543448	peak_69365	0.9927	0.999223	0.000809336	peak_199181	6.66595e-10	1.80963e-07	1.28204
peak_37263	0.00372689	0.587174	-0.44638	peak_39210	0.992674	0.999223	-0.00235835	peak_90545	6.68472e-10	1.81252e-07	2.31795
peak_37270	0.00121849	0.587174	-0.385158	peak_50205	0.992664	0.999223	0.000950483	peak_41387	6.69993e-10	1.81444e-07	1.86443
peak_37280	0.00945317	0.587174	-0.316597	peak_63611	0.992663	0.999223	-0.00131044	peak_46813	6.82048e-10	1.84484e-07	1.03129
peak_37286	0.0115695	0.587174	-0.223331	peak_62695	0.992642	0.999223	-0.00151498	peak_46573	6.86401e-10	1.85437e-07	-0.813023
peak_37296	0.0120733	0.587174	-0.198532	peak_75212	0.99263	0.999223	-0.000989261	peak_108109	6.98067e-10	1.88361e-07	1.53601
peak_37333	0.00161678	0.587174	-0.419987	peak_5288	0.992615	0.999223	0.00142668	peak_116240	7.00444e-10	1.88546e-07	1.72507
peak_37439	0.00908853	0.587174	-0.183775	peak_57519	0.992603	0.999223	0.000848966	peak_126542	6.99774e-10	1.88546e-07	0.982974
peak_37458	0.00834826	0.587174	-0.69089	peak_34430	0.992597	0.999223	-0.00137185	peak_98885	7.04392e-10	1.8938e-07	1.16268
peak_37466	0.0086529	0.587174	-0.310496	peak_24498	0.992595	0.999223	0.0017265	peak_108035	7.08598e-10	1.90282e-07	1.61467
peak_37473	0.0124937	0.587174	-0.227282	peak_104894	0.992575	0.999223	-0.00121686	peak_76546	7.15105e-10	1.91798e-07	1.6567
peak_37475	0.00339919	0.587174	-0.181624	peak_62114	0.992569	0.999223	-0.00102839	peak_64757	7.17804e-10	1.92291e-07	1.31632
peak_37536	0.0111062	0.587174	-0.345741	peak_10552	0.992564	0.999223	-0.00110329	peak_65408	7.23287e-10	1.92834e-07	1.6414
peak_37538	0.000297842	0.587174	-0.668836	peak_68116	0.992564	0.999223	-0.00145173	peak_100533	7.21947e-10	1.92834e-07	1.14283
peak_37539	0.000421902	0.587174	-0.901329	peak_75806	0.992549	0.999223	0.00158628	peak_200751	7.22898e-10	1.92834e-07	-1.20181
peak_37611	0.00576197	0.587174	-0.31319	peak_87587	0.992531	0.999223	0.000993533	peak_210690	7.22738e-10	1.92834e-07	1.10044
peak_37613	0.00738461	0.587174	-0.463673	peak_10046	0.99253	0.999223	0.00147418	peak_59354	7.25629e-10	1.93228e-07	0.92228
peak_37680	0.010113	0.587174	-0.433129	peak_27294	0.992527	0.999223	-0.00110851	peak_96161	7.30772e-10	1.94365e-07	1.19739
peak_37732	0.00182673	0.587174	-0.425777	peak_106158	0.992527	0.999223	-0.000625662	peak_31251	7.33889e-10	1.94962e-07	2.07044
peak_37750	0.00461198	0.587174	-0.34647	peak_88851	0.992524	0.999223	0.00129769	peak_144959	7.35609e-10	1.95187e-07	2.04265
peak_37769	0.00590833	0.587174	-0.279691	peak_36403	0.992521	0.999223	-0.00123112	peak_200573	7.45446e-10	1.97562e-07	1.39216
peak_37775	0.00284112	0.587174	-0.440299	peak_122675	0.992503	0.999223	-0.00205071	peak_183447	7.47202e-10	1.97792e-07	1.53997
peak_37844	0.012169	0.587174	-0.330112	peak_121180	0.992494	0.999223	0.00106205	peak_212918	7.49375e-10	1.98132e-07	1.21392
peak_37915	0.00759716	0.587174	0.279628	peak_29792	0.992488	0.999223	-0.000796831	peak_4699	7.52966e-10	1.98689e-07	1.67925
peak_37924	0.0109778	0.587174	0.161592	peak_23163	0.992483	0.999223	-0.00124382	peak_29127	7.54392e-10	1.98689e-07	0.928017
peak_37966	0.00308034	0.587174	0.440132	peak_50794	0.992482	0.999223	-0.00123332	peak_70247	7.5504e-10	1.98689e-07	0.993665
peak_38052	0.0048494	0.587174	0.190974	peak_98685	0.992472	0.999223	0.00139771	peak_79540	7.53445e-10	1.98689e-07	0.492863
peak_38077	0.00270796	0.587174	-0.223346	peak_36657	0.992467	0.999223	-0.00219941	peak_70060	7.57801e-10	1.98765e-07	1.25969
peak_38107	0.000452987	0.587174	-0.486366	peak_102772	0.992435	0.999223	-0.00138171	peak_95558	7.58002e-10	1.98765e-07	1.44138
peak_38108	0.00561506	0.587174	-0.307297	peak_107055	0.992404	0.999223	-0.000697048	peak_206468	7.56914e-10	1.98765e-07	1.37491
peak_38122	0.0126547	0.587174	-0.243354	peak_45466	0.992391	0.999218	0.000715867	peak_40070	7.64684e-10	2.00159e-07	0.517016
peak_38140	0.00837126	0.587174	-0.498131	peak_75591	0.992365	0.999201	-0.000623427	peak_78502	7.65111e-10	2.00159e-07	0.99169
peak_38180	0.00836254	0.587174	-0.228361	peak_25747	0.992353	0.999197	0.00124717	peak_66008	7.73308e-10	2.02066e-07	0.838532
peak_38254	0.000807566	0.587174	0.446189	peak_85841	0.992335	0.999186	-0.00172131	peak_101216	7.74703e-10	2.02194e-07	-0.833249
peak_38290	0.0076564	0.587174	-0.254046	peak_47436	0.992331	0.999186	0.000392302	peak_192467	7.83129e-10	2.04154e-07	1.78061
peak_38458	0.00878668	0.587174	-0.251109	peak_79790	0.992316	0.999184	-0.000661761	peak_29023	7.85135e-10	2.042e-07	1.60775
peak_38497	0.00421858	0.587174	0.287982	peak_14046	0.992307	0.999182	0.000634438	peak_96753	7.85121e-10	2.042e-07	1.49519
peak_38547	0.0057343	0.587174	0.368812	peak_66130	0.992293	0.999176	-0.00184953	peak_120390	7.87586e-10	2.04599e-07	2.77987
peak_38549	0.0100944	0.587174	0.171259	peak_119234	0.992285	0.999176	0.00181446	peak_138865	8.04263e-10	2.08688e-07	1.05799
peak_38578	0.00440251	0.587174	0.224801	peak_96059	0.992272	0.999171	-0.00152525	peak_120547	8.06245e-10	2.0896e-07	1.28709
peak_38615	0.00937246	0.587174	-0.34681	peak_11872	0.992256	0.999163	0.00101099	peak_26933	8.11392e-10	2.09546e-07	1.39059
peak_38703	0.00635403	0.587174	-0.432943	peak_33975	0.992254	0.999163	-0.000636817	peak_36794	8.12295e-10	2.09546e-07	2.43961
peak_38705	0.00563072	0.587174	-0.421353	peak_73641	0.992248	0.999163	0.00082074	peak_96639	8.13204e-10	2.09546e-07	1.16036
peak_39090	0.0112558	0.587174	-0.361794	peak_99475	0.992218	0.999149	-0.00112655	peak_109863	8.11883e-10	2.09546e-07	-0.87831
peak_39154	0.00857334	0.587174	0.345545	peak_24643	0.992212	0.999149	0.00148781	peak_163175	8.10923e-10	2.09546e-07	0.8989
peak_39377	0.0123909	0.587174	0.539257	peak_41831	0.99221	0.999149	-0.00253168	peak_39926	8.15877e-10	2.09993e-07	0.88998
peak_39378	0.0021509	0.587174	0.726444	peak_97817	0.992199	0.999149	-0.0013969	peak_5563	8.20755e-10	2.11005e-07	1.6191
peak_39431	0.00429542	0.587174	0.226791	peak_29416	0.992199	0.999149	-0.000582756	peak_110675	8.2368e-10	2.11513e-07	1.23398
peak_39585	0.00845414	0.587174	0.246545	peak_118545	0.992187	0.999149	-0.000733462	peak_32189	8.28321e-10	2.11973e-07	-0.868261
peak_39812	0.00878134	0.587174	-0.30345	peak_84393	0.992179	0.999149	-0.00188614	peak_127769	8.27327e-10	2.11973e-07	1.51475
peak_39822	0.00981947	0.587174	-0.358627	peak_55246	0.992178	0.999149	0.00139397	peak_141493	8.28197e-10	2.11973e-07	-1.08005
peak_39853	0.00174757	0.587174	-0.541106	peak_34104	0.992177	0.999149	0.0017565	peak_217587	8.30537e-10	2.12297e-07	1.03446
peak_39885	0.00818355	0.587174	-0.240774	peak_108072	0.992169	0.999149	-0.00197198	peak_10085	8.31973e-10	2.12421e-07	0.856007
peak_39894	0.000479571	0.587174	-0.386806	peak_72925	0.992156	0.999149	-0.000659404	peak_77446	8.34992e-10	2.12462e-07	-0.86522
peak_39921	0.00069655	0.587174	-0.631434	peak_9142	0.992153	0.999149	-0.00202471	peak_114710	8.34555e-10	2.12462e-07	1.7546
peak_39923	0.00466959	0.587174	-0.250435	peak_10588	0.992143	0.999149	-0.000903579	peak_141622	8.33847e-10	2.12462e-07	1.65749
peak_39946	0.00945619	0.587174	0.350798	peak_90941	0.992143	0.999149	0.00180822	peak_94123	8.45296e-10	2.14624e-07	1.7986
peak_39982	0.00466919	0.587174	-0.31561	peak_20104	0.992098	0.999142	0.00161311	peak_110066	8.4541e-10	2.14624e-07	0.882499
peak_39988	0.0125175	0.587174	-0.354285	peak_5855	0.992091	0.999142	0.00126437	peak_181025	8.50783e-10	2.15742e-07	1.09568
peak_39992	0.00224266	0.587174	-0.534786	peak_123785	0.992089	0.999142	0.00131348	peak_26637	8.54521e-10	2.16444e-07	1.98288
peak_39997	0.011991	0.587174	-0.204505	peak_68388	0.992086	0.999142	-0.00222836	peak_123041	8.58632e-10	2.17239e-07	1.27349
peak_40071	0.0123226	0.587174	-0.410821	peak_98771	0.992086	0.999142	0.00117475	peak_108673	8.60582e-10	2.1724e-07	1.81111
peak_40073	0.0123225	0.587174	-0.334455	peak_67491	0.992052	0.999136	-0.000814364	peak_110410	8.60077e-10	2.1724e-07	2.02651
peak_40091	0.00232539	0.587174	-0.383489	peak_102731	0.99205	0.999136	0.00100177	peak_40519	8.63248e-10	2.17666e-07	2.11803
peak_40162	0.00696465	0.587174	-0.411395	peak_115217	0.992036	0.999135	-0.00177901	peak_200095	8.65762e-10	2.18054e-07	1.35495
peak_40180	0.0114222	0.587174	-0.221156	peak_36501	0.992024	0.999132	-0.000953873	peak_169807	8.66995e-10	2.18118e-07	0.970382
peak_40283	0.00111322	0.587174	-0.320933	peak_29256	0.992022	0.999132	-0.000913317	peak_3767	8.70429e-10	2.18489e-07	1.23909
peak_40290	0.00224272	0.587174	-0.222348	peak_56705	0.992018	0.999132	-0.00134825	peak_92354	8.69884e-10	2.18489e-07	1.15163
peak_40291	0.00535142	0.587174	-0.267856	peak_94787	0.992016	0.999132	0.000593395	peak_139409	8.73039e-10	2.18898e-07	-0.746333
peak_40295	0.0120037	0.587174	-0.277238	peak_81717	0.991993	0.999132	0.00212292	peak_118904	8.74646e-10	2.19002e-07	0.894325
peak_40298	0.00552613	0.587174	-0.550811	peak_46964	0.991976	0.999123	0.000787983	peak_129983	8.75416e-10	2.19002e-07	1.95161
peak_40299	0.00662303	0.587174	-0.360242	peak_28927	0.991961	0.999116	-0.000870849	peak_126124	8.7994e-10	2.19887e-07	1.25438
peak_40320	0.00609595	0.587174	-0.406785	peak_80143	0.99194	0.999104	-0.000714844	peak_28036	8.83079e-10	2.20425e-07	1.22145
peak_40328	0.00277245	0.587174	-0.35693	peak_44527	0.991937	0.999104	0.0020507	peak_187450	8.85569e-10	2.20799e-07	2.43935
peak_40344	0.00483151	0.587174	-0.450349	peak_76403	0.991916	0.999095	0.00153453	peak_30492	8.88659e-10	2.20947e-07	-0.584717
peak_40352	0.012662	0.587174	0.15501	peak_63329	0.991882	0.999069	-0.00161211	peak_45162	8.89129e-10	2.20947e-07	1.68612
peak_40392	0.000995699	0.587174	-0.36677	peak_65227	0.991878	0.999069	-0.0013903	peak_147625	8.8843e-10	2.20947e-07	2.31618
peak_40422	0.00404528	0.587174	-0.435932	peak_36803	0.99183	0.999033	-0.00122317	peak_88331	8.90747e-10	2.21102e-07	1.34645
peak_40423	0.00216132	0.587174	-0.50693	peak_110152	0.991815	0.999026	-0.00135796	peak_206864	9.01096e-10	2.23423e-07	1.03737
peak_40456	0.00863873	0.587174	-0.304904	peak_11618	0.991805	0.999024	-0.00218088	peak_102187	9.17291e-10	2.27186e-07	-1.29535
peak_40460	0.00190253	0.587174	-0.338295	peak_63192	0.991803	0.999024	-0.00205742	peak_207037	9.18463e-10	2.27224e-07	0.639081
peak_40619	0.00764934	0.587174	-0.415603	peak_13448	0.991797	0.999024	-0.00232185	peak_63476	9.20307e-10	2.27428e-07	1.44171
peak_40744	0.00730161	0.587174	0.396125	peak_63515	0.991788	0.999024	0.00122713	peak_140071	9.23198e-10	2.2789e-07	1.31799
peak_40812	0.0104654	0.587174	-0.251785	peak_47333	0.991785	0.999024	0.000833958	peak_98073	9.25442e-10	2.2794e-07	2.09161
peak_40890	0.00893695	0.587174	-0.410953	peak_76316	0.991776	0.999024	0.00271507	peak_109369	9.24434e-10	2.2794e-07	1.26001
peak_40934	0.0108991	0.587174	-0.20442	peak_72139	0.991752	0.999019	0.00259381	peak_207372	9.27212e-10	2.28124e-07	2.17025
peak_40953	0.00486825	0.587174	-0.427117	peak_77519	0.991752	0.999019	0.00161301	peak_151919	9.31925e-10	2.29031e-07	1.89839
peak_40966	0.0112473	0.587174	-0.14918	peak_69854	0.991749	0.999019	-0.00125422	peak_17351	9.37685e-10	2.29746e-07	-0.765524
peak_40990	0.00992768	0.587174	-0.28275	peak_72418	0.991739	0.999019	0.00319718	peak_101196	9.37173e-10	2.29746e-07	-0.958387
peak_40996	0.0100906	0.587174	-0.246698	peak_5404	0.991737	0.999019	-0.00102634	peak_142281	9.37924e-10	2.29746e-07	-1.13301
peak_41033	0.00555602	0.587174	-0.292105	peak_25475	0.991731	0.999019	0.00181339	peak_100239	9.49972e-10	2.32187e-07	1.56817
peak_41065	0.0107292	0.587174	-0.480844	peak_70742	0.991727	0.999019	0.00110828	peak_184272	9.49626e-10	2.32187e-07	1.22215
peak_41066	0.00231201	0.587174	-0.421824	peak_66908	0.991727	0.999019	-0.001969	peak_187307	9.51811e-10	2.32383e-07	1.93862
peak_41078	0.0123683	0.587174	-0.222645	peak_101777	0.991702	0.999019	-0.000601224	peak_43854	9.56129e-10	2.33108e-07	0.872483
peak_41079	0.00393114	0.587174	-0.404876	peak_87267	0.991692	0.999019	-0.000805721	peak_204270	9.5687e-10	2.33108e-07	1.17852
peak_41348	0.00802072	0.587174	-0.376189	peak_39574	0.99169	0.999019	0.00168861	peak_2790	9.62622e-10	2.34253e-07	1.60415
peak_41392	0.0110406	0.587174	-0.453793	peak_84910	0.99169	0.999019	0.00128456	peak_221294	9.63902e-10	2.34309e-07	1.55343
peak_41396	0.00422589	0.587174	-0.417337	peak_93395	0.991671	0.999019	0.00256184	peak_62704	9.65417e-10	2.34422e-07	1.19881
peak_41416	0.00820456	0.587174	-0.251016	peak_10473	0.991666	0.999019	-0.00179636	peak_144149	9.68617e-10	2.34943e-07	1.01688
peak_41447	0.00686328	0.587174	-0.386271	peak_71261	0.99166	0.999019	-0.000814744	peak_127116	9.72193e-10	2.35555e-07	1.18307
peak_41498	0.000503263	0.587174	-0.454136	peak_63998	0.991652	0.999019	-0.00140436	peak_83470	9.76329e-10	2.36044e-07	1.84519
peak_41543	0.00390197	0.587174	-0.280465	peak_15315	0.99165	0.999019	0.000449943	peak_205697	9.76146e-10	2.36044e-07	1.04063
peak_41637	0.00245652	0.587174	-0.414878	peak_22612	0.991648	0.999019	-0.0010974	peak_46206	9.78327e-10	2.36271e-07	1.40595
peak_41684	0.0073948	0.587174	-0.316512	peak_28044	0.991639	0.999019	-0.00182471	peak_100418	9.82193e-10	2.36949e-07	1.64503
peak_41689	0.012384	0.587174	-0.282106	peak_2904	0.991629	0.999019	0.00269122	peak_90820	9.8688e-10	2.37822e-07	0.977143
peak_41736	0.00589711	0.587174	0.188351	peak_118238	0.991629	0.999019	0.00134825	peak_38382	9.88534e-10	2.37964e-07	1.2787
peak_41800	0.0014085	0.587174	-0.598612	peak_115572	0.991624	0.999019	-0.00111512	peak_139497	9.90379e-10	2.38151e-07	1.21179
peak_41812	0.0017383	0.587174	-0.329185	peak_65819	0.991613	0.999019	0.00154152	peak_78803	9.96911e-10	2.39464e-07	1.24738
peak_41875	0.00411276	0.587174	-0.289928	peak_47426	0.991612	0.999019	-0.00161463	peak_198145	1.01006e-09	2.42362e-07	1.10148
peak_42051	0.00967212	0.587174	0.391738	peak_3384	0.991609	0.999019	0.000845986	peak_65311	1.01224e-09	2.42598e-07	2.62045
peak_42052	0.00685228	0.587174	0.361972	peak_20593	0.991602	0.999019	0.00134855	peak_82015	1.01322e-09	2.42598e-07	1.78261
peak_42059	0.00440636	0.587174	0.497552	peak_47439	0.991595	0.999019	0.000983591	peak_175195	1.01692e-09	2.43224e-07	0.956963
peak_42263	0.01225	0.587174	-0.3186	peak_116325	0.991593	0.999019	-0.00129004	peak_194287	1.02038e-09	2.43789e-07	-1.24643
peak_42429	0.00668345	0.587174	-0.408715	peak_72043	0.991591	0.999019	0.00199767	peak_74861	1.03649e-09	2.47128e-07	1.46041
peak_42464	0.0103636	0.587174	0.261102	peak_28877	0.991586	0.999019	-0.00174982	peak_135366	1.03657e-09	2.47128e-07	1.13866
peak_42510	0.0106059	0.587174	0.48238	peak_87226	0.991585	0.999019	0.00076369	peak_61158	1.03974e-09	2.47618e-07	1.17743
peak_42525	0.00969744	0.587174	0.353503	peak_110122	0.991564	0.999019	0.000741199	peak_121209	1.0422e-09	2.4794e-07	1.32889
peak_42535	0.00709293	0.587174	-0.274808	peak_5913	0.991562	0.999019	0.00255704	peak_89978	1.06403e-09	2.52435e-07	-0.872393
peak_42577	0.00936616	0.587174	-0.183377	peak_47124	0.991561	0.999019	0.000544788	peak_124763	1.06562e-09	2.52435e-07	-1.05347
peak_42608	0.00414635	0.587174	-0.37073	peak_35020	0.99154	0.999019	0.00182712	peak_127527	1.06307e-09	2.52435e-07	0.930026
peak_42733	0.0027113	0.587174	0.411385	peak_68556	0.991529	0.999019	0.00123649	peak_144795	1.06466e-09	2.52435e-07	0.836777
peak_42792	0.00229764	0.587174	0.249992	peak_73935	0.991518	0.999019	-0.00156548	peak_23004	1.07094e-09	2.53427e-07	-0.857657
peak_42946	0.000951274	0.587174	0.583427	peak_15104	0.991515	0.999019	0.00231605	peak_9707	1.07366e-09	2.53802e-07	-2.13155
peak_43035	0.0060135	0.587174	-0.434957	peak_22494	0.991508	0.999019	-0.00161214	peak_108161	1.07874e-09	2.54732e-07	2.53251
peak_43059	0.00244513	0.587174	0.598011	peak_93690	0.991507	0.999019	-0.00395999	peak_154824	1.08575e-09	2.56118e-07	1.53767
peak_43147	0.00850455	0.587174	-0.169982	peak_97603	0.9915	0.999019	0.000655376	peak_208616	1.08738e-09	2.5623e-07	-0.715351
peak_43260	0.0101499	0.587174	0.398531	peak_120674	0.991493	0.999019	0.000859076	peak_55526	1.09961e-09	2.58838e-07	1.75971
peak_43268	0.00446995	0.587174	-0.573681	peak_103132	0.991487	0.999019	-0.00127528	peak_200243	1.1018e-09	2.5908e-07	0.760827
peak_43310	0.00657534	0.587174	0.476015	peak_21868	0.991485	0.999019	0.00123877	peak_45345	1.10642e-09	2.59893e-07	1.64017
peak_43357	0.0096759	0.587174	-0.381567	peak_55144	0.991484	0.999019	-0.000887343	peak_87431	1.10961e-09	2.60368e-07	1.279
peak_43420	0.00746987	0.587174	0.345217	peak_59174	0.991475	0.999019	0.000769516	peak_56294	1.1138e-09	2.61077e-07	0.999406
peak_43475	0.0124392	0.587174	0.191768	peak_32823	0.991468	0.999019	-0.00178251	peak_63496	1.11643e-09	2.61419e-07	0.965404
peak_43478	0.00807133	0.587174	0.382201	peak_45484	0.991466	0.999019	0.00187422	peak_34222	1.12166e-09	2.62369e-07	0.986403
peak_43640	0.00578609	0.587174	-0.365006	peak_96157	0.991465	0.999019	-0.00229066	peak_66461	1.12314e-09	2.6244e-07	1.49362
peak_43665	0.00478968	0.587174	-0.296403	peak_21517	0.991464	0.999019	0.00103794	peak_71991	1.12573e-09	2.6277e-07	1.47987
peak_43735	0.00661246	0.587174	0.286192	peak_10191	0.991457	0.999019	-0.0014193	peak_63363	1.1321e-09	2.63981e-07	-0.845786
peak_43932	0.0115791	0.587174	-0.317027	peak_11980	0.991441	0.999019	-0.00100469	peak_147525	1.13918e-09	2.65355e-07	1.0909
peak_43936	0.0048088	0.587174	-0.480603	peak_2347	0.991438	0.999019	-0.00153923	peak_7099	1.14452e-09	2.66321e-07	3.06292
peak_43987	0.00346358	0.587174	-0.448079	peak_62125	0.991436	0.999019	0.000271142	peak_173318	1.14689e-09	2.66594e-07	0.777246
peak_44101	0.00660221	0.587174	-0.332705	peak_42659	0.991421	0.999019	-0.00078914	peak_63831	1.14989e-09	2.66951e-07	0.866662
peak_44104	0.00619584	0.587174	-0.247702	peak_54300	0.99142	0.999019	0.000993328	peak_74207	1.15082e-09	2.66951e-07	1.58052
peak_44124	0.00676593	0.587174	-0.260643	peak_22670	0.991418	0.999019	0.00191897	peak_132444	1.15262e-09	2.67092e-07	1.78389
peak_44291	0.0123233	0.587174	-0.498907	peak_103588	0.991412	0.999019	-0.00255778	peak_27680	1.15611e-09	2.67093e-07	-0.665376
peak_44418	0.0120779	0.587174	0.52523	peak_32865	0.991367	0.999019	-0.000941743	peak_73858	1.15622e-09	2.67093e-07	0.978723
peak_44609	0.0057095	0.587174	-0.225781	peak_58518	0.991363	0.999019	-0.0020654	peak_155653	1.15567e-09	2.67093e-07	1.45413
peak_44663	0.00961882	0.587174	-0.260429	peak_111593	0.991354	0.999019	0.00113857	peak_40047	1.15908e-09	2.67477e-07	0.822041
peak_44666	0.00930513	0.587174	-0.220633	peak_117101	0.991334	0.999019	0.00146755	peak_41381	1.16148e-09	2.67547e-07	1.54813
peak_44667	0.0118862	0.587174	-0.25109	peak_106085	0.99133	0.999019	0.00153777	peak_125705	1.16178e-09	2.67547e-07	0.810986
peak_44791	0.00343198	0.587174	0.324921	peak_84925	0.991305	0.999019	-0.00245928	peak_32915	1.16825e-09	2.68759e-07	1.02912
peak_44792	0.00346999	0.587174	0.247417	peak_23086	0.991291	0.999019	-0.00145763	peak_32186	1.17047e-09	2.68931e-07	-0.682894
peak_44793	0.00146822	0.587174	0.315568	peak_122319	0.99129	0.999019	-0.00157924	peak_59155	1.17141e-09	2.68931e-07	1.65675
peak_44794	0.00448956	0.587174	0.266347	peak_56840	0.991276	0.999019	-0.00119008	peak_30551	1.18078e-09	2.7047e-07	1.85579
peak_44971	0.00555946	0.587174	-0.222698	peak_121921	0.991264	0.999019	0.00157977	peak_37781	1.18175e-09	2.7047e-07	1.29356
peak_45048	0.00334943	0.587174	0.220982	peak_57571	0.991255	0.999019	-0.00156206	peak_180707	1.17934e-09	2.7047e-07	-0.927729
peak_45113	0.010939	0.587174	0.119986	peak_116899	0.991255	0.999019	0.00183139	peak_65221	1.18489e-09	2.7091e-07	1.04704
peak_45178	0.0119871	0.587174	-0.124594	peak_115451	0.991251	0.999019	0.0024166	peak_138731	1.19007e-09	2.71816e-07	-0.957233
peak_45202	0.00535935	0.587174	0.251924	peak_45877	0.991239	0.999019	-0.00149641	peak_151918	1.19301e-09	2.7221e-07	-1.36306
peak_45317	0.00429778	0.587174	0.211688	peak_29657	0.991207	0.999019	-0.000977923	peak_51879	1.19803e-09	2.73076e-07	-1.231
peak_45331	0.00464341	0.587174	-0.262061	peak_21345	0.991183	0.999019	0.00046191	peak_120463	1.20436e-09	2.7424e-07	1.54863
peak_45455	0.00700776	0.587174	0.169388	peak_57542	0.991143	0.999003	0.00205548	peak_10633	1.20723e-09	2.74613e-07	1.06727
peak_45534	0.0083053	0.587174	-0.25989	peak_3161	0.991139	0.999003	0.000873703	peak_16850	1.22079e-09	2.75947e-07	1.79076
peak_45603	0.0101403	0.587174	-0.39252	peak_29215	0.991131	0.999003	-0.00145449	peak_83474	1.22153e-09	2.75947e-07	0.677697
peak_45616	0.00986027	0.587174	-0.175245	peak_50288	0.991095	0.998979	0.00260821	peak_84861	1.21807e-09	2.75947e-07	1.40221
peak_45669	0.0124991	0.587174	-0.285718	peak_80252	0.991081	0.998973	-0.00152856	peak_122168	1.21749e-09	2.75947e-07	1.95918
peak_45694	0.00943746	0.587174	-0.32801	peak_38884	0.99108	0.998973	0.00103866	peak_143279	1.22176e-09	2.75947e-07	1.45565
peak_45696	0.0126388	0.587174	-0.320486	peak_121723	0.991045	0.998953	0.00186273	peak_204140	1.22036e-09	2.75947e-07	2.21723
peak_45717	0.00866838	0.587174	0.176824	peak_103673	0.99104	0.998953	0.00110711	peak_214275	1.21907e-09	2.75947e-07	1.08711
peak_45793	0.0114045	0.587174	0.331716	peak_47736	0.991037	0.998953	0.000480107	peak_66755	1.22766e-09	2.77e-07	1.62252
peak_45807	0.00483817	0.587174	-0.322468	peak_83677	0.991025	0.998953	0.00160658	peak_84514	1.23255e-09	2.77823e-07	0.918923
peak_45822	0.0121706	0.587174	-0.354427	peak_122471	0.991016	0.998953	0.0022947	peak_10570	1.23887e-09	2.77872e-07	1.26781
peak_46028	0.00643863	0.587174	0.239632	peak_36476	0.991016	0.998953	0.00173015	peak_65385	1.2432e-09	2.77872e-07	1.10001
peak_46130	0.00882585	0.587174	0.284141	peak_48295	0.990998	0.998953	-0.000579303	peak_91389	1.23592e-09	2.77872e-07	2.06711
peak_46287	0.000822903	0.587174	-0.481759	peak_80920	0.99099	0.998953	-0.00233631	peak_136953	1.23512e-09	2.77872e-07	-0.937392
peak_46354	0.00606348	0.587174	0.275759	peak_90378	0.990987	0.998953	-0.00124039	peak_153310	1.24398e-09	2.77872e-07	-1.10576
peak_46407	0.0015793	0.587174	-0.335148	peak_30498	0.990978	0.998953	0.00153591	peak_156991	1.23986e-09	2.77872e-07	1.67545
peak_46408	0.00824595	0.587174	-0.411294	peak_50741	0.990976	0.998953	-0.00200057	peak_158994	1.24033e-09	2.77872e-07	1.38012
peak_46524	0.0056256	0.587174	0.466954	peak_34755	0.990976	0.998953	-0.000974695	peak_209086	1.23811e-09	2.77872e-07	1.5896
peak_46579	0.00729932	0.587174	0.307672	peak_15663	0.990968	0.998953	0.00254488	peak_216715	1.24254e-09	2.77872e-07	1.79063
peak_46602	0.0107434	0.587174	0.523445	peak_39378	0.990966	0.998953	-0.000968977	peak_34279	1.24619e-09	2.7809e-07	1.27839
peak_46642	0.0106642	0.587174	-0.365754	peak_46276	0.990964	0.998953	-0.00133177	peak_49179	1.25241e-09	2.79198e-07	-1.06593
peak_46779	0.0105684	0.587174	-0.556541	peak_31067	0.990956	0.998953	-0.00189971	peak_9220	1.25755e-09	2.79576e-07	1.42239
peak_46794	0.00504961	0.587174	-0.3592	peak_55687	0.990955	0.998953	0.0017454	peak_43431	1.25912e-09	2.79576e-07	1.15506
peak_46810	0.00510581	0.587174	-0.341547	peak_98532	0.990927	0.998953	-0.000806917	peak_84022	1.25899e-09	2.79576e-07	-0.896919
peak_46811	0.00824929	0.587174	-0.612025	peak_4298	0.990924	0.998953	0.00147294	peak_95069	1.25774e-09	2.79576e-07	2.89914
peak_46812	0.00170606	0.587174	-0.463668	peak_104532	0.990916	0.998953	-0.00142634	peak_55499	1.2633e-09	2.80226e-07	2.58253
peak_46851	0.00479772	0.587174	-0.412689	peak_13129	0.990916	0.998953	0.00187234	peak_83666	1.26586e-09	2.80515e-07	0.546873
peak_46874	0.00971406	0.587174	-0.303512	peak_98305	0.990912	0.998953	-0.00138954	peak_58073	1.27374e-09	2.81981e-07	2.97828
peak_46877	0.00176089	0.587174	-0.383308	peak_57475	0.99091	0.998953	0.00101965	peak_207125	1.27663e-09	2.82341e-07	1.15405
peak_46878	0.000862017	0.587174	-0.232283	peak_93610	0.990904	0.998953	-0.00304935	peak_135868	1.2803e-09	2.82591e-07	2.39738
peak_46930	0.000465656	0.587174	-0.57745	peak_60235	0.990902	0.998953	0.00123676	peak_180888	1.27968e-09	2.82591e-07	-0.906913
peak_46999	0.00745802	0.587174	0.176065	peak_60801	0.990893	0.998953	-0.00259652	peak_183588	1.2826e-09	2.8282e-07	1.35787
peak_47074	0.012171	0.587174	0.496375	peak_2532	0.990889	0.998953	0.000828609	peak_61459	1.29048e-09	2.84018e-07	1.25123
peak_47086	0.0106191	0.587174	0.103162	peak_61016	0.990888	0.998953	-0.00190288	peak_86985	1.29058e-09	2.84018e-07	1.2289
peak_47127	0.00329606	0.587174	0.371168	peak_37066	0.990882	0.998953	0.00116934	peak_131294	1.29603e-09	2.84936e-07	1.42412
peak_47244	0.0119279	0.587174	0.185804	peak_6105	0.990825	0.998953	0.000604324	peak_197682	1.29996e-09	2.85519e-07	1.09791
peak_47395	0.00468762	0.587174	0.443122	peak_101650	0.990819	0.998953	0.00187732	peak_16290	1.30561e-09	2.85916e-07	1.07173
peak_47423	0.00984733	0.587174	-0.16627	peak_89031	0.990816	0.998953	0.00154043	peak_141430	1.30408e-09	2.85916e-07	1.22302
peak_47432	0.000744314	0.587174	-0.481201	peak_98961	0.990781	0.998946	-0.000835611	peak_185149	1.30479e-09	2.85916e-07	1.981
peak_47572	0.0126646	0.587174	0.416572	peak_80362	0.990779	0.998946	-0.002071	peak_13943	1.30877e-09	2.86327e-07	1.01047
peak_47651	0.0106761	0.587174	0.370058	peak_31339	0.990767	0.998946	0.00164953	peak_87857	1.31034e-09	2.8639e-07	0.851689
peak_47660	0.0113647	0.587174	0.34816	peak_98108	0.990752	0.998941	0.00145821	peak_56798	1.31677e-09	2.87365e-07	2.32619
peak_47669	0.00736048	0.587174	-0.353093	peak_80456	0.990751	0.998941	0.00235738	peak_75423	1.31738e-09	2.87365e-07	1.16221
peak_47709	0.00816274	0.587174	0.277342	peak_76121	0.990737	0.998941	-0.00152337	peak_116737	1.31971e-09	2.87592e-07	1.21083
peak_47869	0.00709745	0.587174	0.275355	peak_101148	0.990731	0.998941	0.00190039	peak_39653	1.32626e-09	2.88738e-07	2.03117
peak_48004	0.00521457	0.587174	0.602171	peak_85329	0.990723	0.998941	-0.00232556	peak_3259	1.32782e-09	2.88795e-07	1.18456
peak_48011	0.0114726	0.587174	0.410917	peak_361	0.990722	0.998941	0.00181525	peak_215386	1.3315e-09	2.89315e-07	-0.677511
peak_48100	0.00363504	0.587174	-0.358758	peak_33907	0.990721	0.998941	-0.000530764	peak_26989	1.3434e-09	2.91615e-07	1.4366
peak_48142	0.00412608	0.587174	0.515903	peak_329	0.990715	0.998941	-0.00111704	peak_48663	1.34516e-09	2.91715e-07	1.04085
peak_48143	0.010411	0.587174	-0.345598	peak_1097	0.990711	0.998941	0.000770876	peak_172469	1.35569e-09	2.93713e-07	1.34688
peak_48162	0.00173046	0.587174	0.540273	peak_99974	0.990693	0.998941	-0.00199788	peak_189020	1.36099e-09	2.94575e-07	1.39289
peak_48192	0.0109706	0.587174	-0.27369	peak_61485	0.990691	0.998941	0.00117623	peak_153866	1.37009e-09	2.96257e-07	2.10786
peak_48211	0.00691948	0.587174	0.655428	peak_108916	0.990684	0.998941	-0.00106067	peak_155194	1.37381e-09	2.96774e-07	1.49627
peak_48340	0.0123101	0.587174	0.135132	peak_77386	0.990684	0.998941	0.000596563	peak_125280	1.37549e-09	2.9685e-07	1.10721
peak_48361	0.00542612	0.587174	0.227963	peak_79874	0.990674	0.998941	0.00116482	peak_135958	1.37825e-09	2.97157e-07	1.19474
peak_48424	0.010601	0.587174	-0.326441	peak_10225	0.990668	0.998941	-0.00254343	peak_186465	1.38099e-09	2.9746e-07	2.37267
peak_48463	0.00348545	0.587174	0.296596	peak_64079	0.990665	0.998941	0.00271372	peak_66450	1.38521e-09	2.98068e-07	2.04471
peak_48543	0.00419326	0.587174	-0.18896	peak_78510	0.990662	0.998941	0.00182075	peak_87386	1.38648e-09	2.98068e-07	-0.768434
peak_48557	0.00641365	0.587174	0.250905	peak_107633	0.990648	0.998941	-0.0031537	peak_63603	1.39378e-09	2.9935e-07	-0.861655
peak_48612	0.0112222	0.587174	0.38174	peak_34454	0.990647	0.998941	-0.00299987	peak_98241	1.3961e-09	2.99558e-07	1.82433
peak_48624	0.00775422	0.587174	0.286675	peak_12121	0.990626	0.998941	-0.00135118	peak_147516	1.4028e-09	3.00708e-07	-1.16286
peak_48632	0.00546216	0.587174	0.303569	peak_98216	0.990609	0.998941	-0.000976317	peak_174255	1.42e-09	3.04102e-07	1.42783
peak_48702	0.012123	0.587174	0.24266	peak_72889	0.990593	0.998941	-0.00138208	peak_36574	1.42148e-09	3.04127e-07	1.51885
peak_48704	0.0110879	0.587174	0.213722	peak_121685	0.990545	0.99891	0.001333	peak_104885	1.42757e-09	3.05137e-07	1.9712
peak_48714	0.00524634	0.587174	-0.490477	peak_90375	0.990536	0.99891	-0.00200732	peak_128135	1.43373e-09	3.05872e-07	0.644522
peak_48730	0.0103994	0.587174	-0.24708	peak_41240	0.990535	0.99891	0.000468947	peak_150121	1.43375e-09	3.05872e-07	1.55129
peak_48755	0.00617622	0.587174	0.183534	peak_79687	0.990527	0.99891	-0.00116418	peak_8797	1.43677e-09	3.06136e-07	0.808151
peak_48798	0.00155543	0.587174	0.552665	peak_102649	0.990524	0.99891	0.00159234	peak_132380	1.43773e-09	3.06136e-07	1.15934
peak_48860	0.0121191	0.587174	0.178841	peak_60145	0.990522	0.99891	0.00157405	peak_95532	1.46591e-09	3.1184e-07	2.14955
peak_48957	0.00892219	0.587174	0.456881	peak_104354	0.990508	0.99891	-0.0011811	peak_140625	1.47758e-09	3.14023e-07	1.53509
peak_48965	0.0111976	0.587174	0.137088	peak_71305	0.990484	0.998905	-0.00203845	peak_18057	1.47958e-09	3.14148e-07	0.906406
peak_49053	0.009682	0.587174	-0.308238	peak_10097	0.99048	0.998905	-0.00180359	peak_133051	1.48299e-09	3.14572e-07	1.39524
peak_49245	0.00290241	0.587174	-0.173224	peak_117770	0.990471	0.998905	0.00136558	peak_26587	1.48902e-09	3.15552e-07	1.40582
peak_49254	0.000582816	0.587174	0.606071	peak_71511	0.990455	0.9989	0.000768186	peak_32801	1.49066e-09	3.156e-07	1.97261
peak_49255	0.00360595	0.587174	0.917239	peak_72226	0.990451	0.9989	-0.000695633	peak_39751	1.49528e-09	3.16278e-07	0.941872
peak_49256	0.00101172	0.587174	0.898769	peak_86813	0.990436	0.998898	0.000803116	peak_40389	1.50506e-09	3.17744e-07	1.29233
peak_49258	0.00865194	0.587174	0.265478	peak_62709	0.990426	0.998895	-0.00122084	peak_181033	1.50447e-09	3.17744e-07	1.09777
peak_49260	0.00154059	0.587174	0.493986	peak_65471	0.990423	0.998895	0.000653694	peak_103851	1.51182e-09	3.18869e-07	2.74326
peak_49261	0.000177028	0.587174	0.552033	peak_30756	0.990417	0.998895	-0.00122556	peak_113094	1.51418e-09	3.19065e-07	-1.26084
peak_49262	0.00190772	0.587174	0.573198	peak_105274	0.990411	0.998895	0.00170211	peak_55985	1.52172e-09	3.19223e-07	2.10308
peak_49263	0.00532408	0.587174	0.535474	peak_86260	0.990397	0.998895	0.0021187	peak_89169	1.52208e-09	3.19223e-07	2.27216
peak_49265	0.00289654	0.587174	0.468604	peak_56154	0.990396	0.998895	0.00124644	peak_133167	1.51975e-09	3.19223e-07	1.00767
peak_49270	0.00743188	0.587174	0.407035	peak_89644	0.990394	0.998895	0.00141758	peak_133745	1.52127e-09	3.19223e-07	1.30624
peak_49271	0.0091473	0.587174	0.18317	peak_58468	0.990389	0.998895	-0.00188605	peak_167300	1.51755e-09	3.19223e-07	1.03999
peak_49273	0.00998614	0.587174	0.217627	peak_41619	0.990389	0.998895	0.00114276	peak_32784	1.53123e-09	3.20841e-07	1.02783
peak_49284	0.0120129	0.587174	-0.219081	peak_65028	0.990384	0.998895	-0.0022505	peak_66822	1.53412e-09	3.21145e-07	2.27061
peak_49285	0.00942467	0.587174	-0.1493	peak_106573	0.990383	0.998895	-0.00248118	peak_194998	1.53634e-09	3.21308e-07	1.6624
peak_49292	0.003951	0.587174	-0.166637	peak_71192	0.990379	0.998895	-0.00144329	peak_139329	1.53899e-09	3.2156e-07	1.07711
peak_49295	0.00146935	0.587174	-0.170213	peak_72519	0.99037	0.998895	-0.0023029	peak_25578	1.56456e-09	3.26394e-07	1.5374
peak_49311	0.00420828	0.587174	-0.235996	peak_32221	0.99037	0.998895	-0.000973754	peak_57575	1.56505e-09	3.26394e-07	0.762357
peak_49397	0.00982577	0.587174	0.265872	peak_57607	0.990346	0.998895	-0.00128472	peak_84818	1.57041e-09	3.27207e-07	1.43812
peak_49448	0.000453098	0.587174	-0.546145	peak_69649	0.990342	0.998895	-0.00148062	peak_76347	1.57445e-09	3.27743e-07	1.21113
peak_49463	0.00746711	0.587174	-0.401209	peak_91123	0.99034	0.998895	-0.00241291	peak_121797	1.57722e-09	3.28013e-07	-0.573033
peak_49509	0.0107556	0.587174	-0.377091	peak_58240	0.990332	0.998895	-0.00175482	peak_64949	1.58008e-09	3.28301e-07	-0.989409
peak_49510	0.0075206	0.587174	-0.392607	peak_48227	0.990316	0.998895	0.00193839	peak_33928	1.58236e-09	3.2847e-07	1.69341
peak_49514	0.00316222	0.587174	-0.463663	peak_33074	0.990312	0.998895	0.000818271	peak_78408	1.58718e-09	3.29164e-07	0.571863
[truncated: 222,075+ more rows]

## Sheet: Fig2B
Annotation of DARs to genomic regions
[truncated: 11 more rows]

[truncated: 27 more sheets: Fig2C, Fig2D, Fig2E, Fig2F, Fig2G, Fig2H, Fig3B, Fig3C, Fig3D, Fig3E, Fig3F, Fig3G, Fig3H, Fig3I, Fig4A, Fig4B, Fig4C, Fig4D,E, Fig4F, Fig4G …]
